# Supplementary material for: Climate change and the global redistribution of biodiversity: substantial variation in empirical support for expected range shifts
Source: Environ Evid. 2023 Apr 11;12:7. doi: 10.1186/s13750-023-00296-0 (PMC11378804; doi:10.1186/s13750-023-00296-0)
Supplement: Supplementary file 2 — Additional file 2: List of all articles reviewed and included/excluded in this analysis. Reasons for exclusion are provided where relevant. [file 13750_2023_296_MOESM2_ESM.xlsx]

## Sheet: Sheet1
Authors	Title	Publication	Source	Passed title/abstract review?	If no, reason for exclusion	If passed title/abstract, passed full text review?	If no, reason for exclusion
Bergeron, Judith M; Gahr, Manfred; Horan, Karen; Wibbels, Thane; Crews, David;	Cloning and in situ hybridization analysis of estrogen receptor in the developing gonad of the red‐eared slider turtle, a species with temperature‐dependent sex determination	Development, growth & differentiation	Google Scholar	N	No range shifts
Klanderud, Kari; Birks, Harry John Betteley;	Recent increases in species richness and shifts in altitudinal distributions of Norwegian mountain plants	The Holocene	Google Scholar	N	No range shifts
Wilson, J Warren;	Effect of temperature on net assimilation rate	Annals of botany	Google Scholar	N	No range shifts
Lomolino, MARK V;	Elevation gradients of species‐density: historical and prospective views	Global Ecology and biogeography	Google Scholar	N	No range shifts
Robinson, AF; Inserra, RN; Caswell-Chen, EP; Vovlas, N; Troccoli, A;	Rotylenchulus species: Identification, distribution, host ranges, and crop plant resistance.	Nematropica	Google Scholar	N	No range shifts
Storch, David; Davies, Richard G; Zajíček, Samuel; Orme, C David L; Olson, Valerie; Thomas, Gavin H; Ding, Tzung‐Su; Rasmussen, Pamela C; Ridgely, Robert S; Bennett, Peter M;	Energy, range dynamics and global species richness patterns: reconciling mid‐domain effects and environmental determinants of avian diversity	Ecology Letters	Google Scholar	N	No range shifts
Herring, JR; Liss, PS;	A new method for the determination of iodine species in seawater	Deep Sea Research and Oceanographic Abstracts	Google Scholar	N	No range shifts
Buswell, Joanna M; Moles, Angela T; Hartley, Stephen;	Is rapid evolution common in introduced plant species?	Journal of Ecology	Google Scholar	N	No range shifts
Dembiński, W;	Vertical distribution of vendace Coregonus albula L. and other pelagic fish species in some Polish lakes	Journal of Fish Biology	Google Scholar	N	No range shifts
Gottsberger, Gerhard; Amaral, A;	Pollination strategies in Brazilian Philodendron species	Berichte der Deutschen Botanischen Gesellschaft	Google Scholar	N	No range shifts
Hoegh-Guldberg, Ove; Bruno, John F;	The impact of climate change on the world’s marine ecosystems	Science	Google Scholar	N	Review
Wollenberg, Katharina C; Vieites, David R; Van Der Meijden, Arie; Glaw, Frank; Cannatella, David C; Vences, Miguel;	Patterns of endemism and species richness in Malagasy cophyline frogs support a key role of mountainous areas for speciation	Evolution: International Journal of Organic Evolution	Google Scholar	N	No range shifts
Macpherson, Enrique; Duarte, Carlos M;	Patterns in species richness, size, and latitudinal range of East Atlantic fishes	Ecography	Google Scholar	N	No range shifts
Payette, Serge;	The range limit of boreal tree species in Québec-Labrador: an ecological and palaeoecological interpretation	Review of Palaeobotany and Palynology	Google Scholar	N	Wrong time
Kubec, Roman; Svobodova, Marketa; Velíšek, Jan;	Distribution of S-alk (en) ylcysteine sulfoxides in some Allium species. Identification of a new flavor precursor: S-ethylcysteine sulfoxide (ethiin)	Journal of agricultural and food chemistry	Google Scholar	N	No range shifts
Farrah, Helen; Pickering, William F;	The sorption of mercury species by clay minerals	Water, Air, & Soil Pollution	Google Scholar	N	No range shifts
Vos, J; Van der Putten, PEL;	Field observations on nitrogen catch crops. I. Potential and actual growth and nitrogen accumulation in relation to sowing date and crop species	Plant and Soil	Google Scholar	N	No range shifts
Martinez-Meyer, Enrique; Peterson, A Townsend; Servín, Jorge I; Kiff, Lloyd F;	Ecological niche modelling and prioritizing areas for species reintroductions	Oryx	Google Scholar	N	No range shifts
Thuiller, Wilfried; F. Midgley, Guy; Rougeti, Mathieu; M. Cowling, Richard;	Predicting patterns of plant species richness in megadiverse South Africa	Ecography	Google Scholar	N	Model
Walker, PA; Cocks, KD;	HABITAT: a procedure for modelling a disjoint environmental envelope for a plant or animal species	Global Ecology and Biogeography Letters	Google Scholar	N	Model
Kéry, Marc; Gardner, Beth; Monnerat, Christian;	Predicting species distributions from checklist data using site‐occupancy models	Journal of Biogeography	Google Scholar	N	Model
Spivak, E; Anger, Klaus; Luppi, T; Bas, C; Ismael, D;	Distribution and habitat preferences of two grapsid crab species in Mar Chiquita Lagoon (Province of Buenos Aires, Argentina)	Helgoländer Meeresuntersuchungen	Google Scholar	N	No range shifts
Spano, Donatella; Cesaraccio, Carla; Duce, Pierpaolo; Snyder, Richard L;	Phenological stages of natural species and their use as climate indicators	International Journal of Biometeorology	Google Scholar	N	No range shifts
Holt, Robert D; Keitt, Timothy H;	Species’ borders: a unifying theme in ecology	Oikos	Google Scholar	N	No range shifts
Doyle, Thomas K; Houghton, Jonathan DR; Buckley, Sarah M; Hays, Graeme C; Davenport, John;	The broad-scale distribution of five jellyfish species across a temperate coastal environment	Hydrobiologia	Google Scholar	N	No range shifts
Domisch, Sami; Kuemmerlen, Mathias; Jähnig, Sonja C; Haase, Peter;	Choice of study area and predictors affect habitat suitability projections, but not the performance of species distribution models of stream biota	Ecological Modelling	Google Scholar	N	No range shifts
Thomas, Joan E; Jones, Colin F; Skinner, William M; Smart, Roger St C;	The role of surface sulfur species in the inhibition of pyrrhotite dissolution in acid conditions	Geochimica et cosmochimica acta	Google Scholar	N	No range shifts
Wiberg‐Larsen, Peter; Brodersen, Klaus Peter; Birkholm, Søren; Grøn, PN; Skriver, Jens;	Species richness and assemblage structure of Trichoptera in Danish streams	Freshwater Biology	Google Scholar	N	Species richness
Wang, Guohong; Zhou, Guangsheng; Yang, Limin; Li, Zhenqing;	Distribution, species diversity and life-form spectra of plant communities along an altitudinal gradient in the northern slopes of Qilianshan Mountains, Gansu, China	Plant ecology	Google Scholar	N	No range shifts
Sutton, Jeffrey A; Driscoll, James F;	Rayleigh scattering cross sections of combustion species at 266, 355, and 532 nm for thermometry applications	Optics letters	Google Scholar	N	No range shifts
Hassall, Mark; Edwards, David P; Carmenta, Rachel; Derhé, Mia A; Moss, Anna;	Predicting the effect of climate change on aggregation behaviour in four species of terrestrial isopods	Behaviour	Google Scholar	N	No range shifts
Muckerman, JT; Newton, MD;	Comment on" Multiple potential energy surfaces for reactions of species in degenerate electronic states" by DG Truhlar	The Journal of Chemical Physics	Google Scholar	N	No range shifts
Allen, Winthrop C; Hook, Paul B; Biederman, Joel A; Stein, Otto R;	Temperature and wetland plant species effects on wastewater treatment and root zone oxidation	Journal of Environmental Quality	Google Scholar	N	No range shifts
Callaghan, Terry V; Björn, Lars Olof; Chernov, Yuri; Chapin, Terry; Christensen, Torben R; Huntley, Brian; Ims, Rolf A;	Responses to projected changes in climate and UV-B at the species level	AMBIO: a Journal of the Human Environment	Google Scholar	N	No range shifts
Yamori, Wataru; Noguchi, KO; Hikosaka, Kouki; Terashima, Ichiro;	Phenotypic plasticity in photosynthetic temperature acclimation among crop species with different cold tolerances	Plant physiology	Google Scholar	N	No range shifts
Fortin, M‐J; Keitt, TH; Maurer, BA; Taper, ML; Kaufman, Dawn M; Blackburn, TM;	Species’ geographic ranges and distributional limits: pattern analysis and statistical issues	Oikos	Google Scholar	N	Review
Hughes, A Randall; Williams, Susan L; Duarte, Carlos M; Heck Jr, Kenneth L; Waycott, Michelle;	Associations of concern: declining seagrasses and threatened dependent species	Frontiers in Ecology and the Environment	Google Scholar	N	No range shifts
O'Brien, Eileen M;	Climatic gradients in woody plant species richness: towards an explanation based on an analysis of southern Africa's woody flora	Journal of Biogeography	Google Scholar	N	No range shifts
Prates-Clark, Cassia Da Conceicao; Saatchi, Sassan S; Agosti, Donat;	Predicting geographical distribution models of high-value timber trees in the Amazon Basin using remotely sensed data	Ecological Modelling	Google Scholar	N	No range shifts
Malak, Nabil Abdul; Brichon, Gerard; Meister, Roger; Zwingelstein, Georges;	Environmental temperature and metabolism of the molecular species of phosphatidylcholine in the tissues of the rainbow trout	Lipids	Google Scholar	N	No range shifts
Guisan, Antoine; Zimmermann, Niklaus E; Elith, Jane; Graham, Catherine H; Phillips, S; Peterson, A Townsend;	WHAT MATTERS FOR PREDICTING THE OCCURRENCES OF TREES: TECHNIQUES, DATA, OR SPECIES'CHARACTERISTICS?	Ecological monographs	Google Scholar	N	Model
Revis, NW; Osborne, TR; Holdsworth, G; Hadden, C;	Distribution of mercury species in soil from a mercury-contaminated site	Water, Air, and Soil Pollution	Google Scholar	N	No range shifts
Rohde, Klaus; Heap, Maureen; Heap, David;	Rapoport's rule does not apply to marine teleosts and cannot explain latitudinal gradients in species richness	The American Naturalist	Google Scholar	N	No range shifts
Ryan, Michael G; Lavigne, Michael B; Gower, Stith T;	Annual carbon cost of autotrophic respiration in boreal forest ecosystems in relation to species and climate	Journal of Geophysical Research: Atmospheres	Google Scholar	N	No range shifts
Smith, Samuel Stanhope;	An essay on the variety of complexion and figure in the human species.		Google Scholar	N	No range shifts
Harder, W; Veldkamp, H;	A continuous culture study of an obligately psychrophilic Pseudomonas species	Archiv für Mikrobiologie	Google Scholar	N	No range shifts
Pyšek, Petr; Jarošík, Vojtěch; Pergl, Jan; Randall, Rod; Chytrý, Milan; Kühn, Ingolf; Tichý, Lubomír; Danihelka, Jiří; Chrtek jun, Jindřich; Sádlo, Jiří;	The global invasion success of Central European plants is related to distribution characteristics in their native range and species traits	Diversity and Distributions	Google Scholar	N	No range shifts
Mérian, Pierre; Lebourgeois, François;	Size-mediated climate–growth relationships in temperate forests: a multi-species analysis	Forest Ecology and Management	Google Scholar	N	No range shifts
Jones, GK; Baker, JL; Edyvane, K; Wright, GJ;	Nearshore fish community of the Port River-Barker Inlet Estuary, South Australia. I. Effect of thermal effluent on the fish community structure, and distribution and growth of economically important fish species	Marine and freshwater Research	Google Scholar	N	No range shifts
Baldwin, MJ; Doerner, RP; Nishijima, D; Tokunaga, K; Ueda, Y;	The effects of high fluence mixed-species (deuterium, helium, beryllium) plasma interactions with tungsten	Journal of Nuclear Materials	Google Scholar	N	No range shifts
Bongers, F; Poorter, L; Van Rompaey, RSAR; Parren, MPEl;	Distribution of twelve moist forest canopy tree species in Liberia and Cote d'Ivoire: response curves to a climatic gradient	Journal of Vegetation Science	Google Scholar	N	No range shifts
Lines, Emily R; Coomes, David A; Purves, Drew W;	Influences of forest structure, climate and species composition on tree mortality across the eastern US	PLoS One	Google Scholar	N	No range shifts
Chaudhary, Chhaya; Saeedi, Hanieh; Costello, Mark J;	Bimodality of latitudinal gradients in marine species richness	Trends in ecology & evolution	Google Scholar	N	No range shifts
Jablonski, David; Hunt, Gene;	Larval ecology, geographic range, and species survivorship in Cretaceous mollusks: organismic versus species-level explanations	The American Naturalist	Google Scholar	N	No range shifts
Stenevik, Erling Kåre; Sundby, Svein;	Impacts of climate change on commercial fish stocks in Norwegian waters	Marine Policy	Google Scholar	N	Review
Zhang, Yaohong; Fu, Fei-Xue; Whereat, Edward; Coyne, Kathyrn J; Hutchins, David A;	Bottom-up controls on a mixed-species HAB assemblage: a comparison of sympatric Chattonella subsalsa and Heterosigma akashiwo (Raphidophyceae) isolates from the Delaware Inland Bays, USA	Harmful Algae	Google Scholar	N	No range shifts
Habel, Jan Christian; Schmitt, Thomas; Müller, Paul;	The fourth paradigm pattern of post‐glacial range expansion of European terrestrial species: the phylogeography of the Marbled White butterfly (Satyrinae, Lepidoptera)	Journal of Biogeography	Google Scholar	N	No range shifts
Ruiz, Marilyn O; Chaves, Luis F; Hamer, Gabriel L; Sun, Ting; Brown, William M; Walker, Edward D; Haramis, Linn; Goldberg, Tony L; Kitron, Uriel D;	Local impact of temperature and precipitation on West Nile virus infection in Culex species mosquitoes in northeast Illinois, USA	Parasites & vectors	Google Scholar	N	No range shifts
Donald, David B; Alger, David J;	Geographic distribution, species displacement, and niche overlap for lake trout and bull trout in mountain lakes	Canadian Journal of Zoology	Google Scholar	N	No range shifts
Brändel, Markus;	The role of temperature in the regulation of dormancy and germination of two related summer-annual mudflat species	Aquatic Botany	Google Scholar	N	No range shifts
Litaor, MI; Williams, M; Seastedt, TR;	Topographic controls on snow distribution, soil moisture, and species diversity of herbaceous alpine vegetation, Niwot Ridge, Colorado	Journal of Geophysical Research: Biogeosciences	Google Scholar	N	No range shifts
Wieser, W; Ott, J; Schiemer, F; Gnaiger, E;	An ecophysiological study of some meiofauna species inhabiting a sandy beach at Bermuda	Marine Biology	Google Scholar	N	No range shifts
Ohtsu, Takashi; Kimura, Masahito T; Katagiri, Chihiro;	How Drosophila species acquire cold tolerance: qualitative changes of phospholipids	European Journal of Biochemistry	Google Scholar	N	No range shifts
Stebbing, ARD; Turk, SMT; Wheeler, A; Clarke, KR;	Immigration of southern fish species to south-west England linked to warming of the North Atlantic (1960–2001)	Journal of the Marine Biological Association of the United Kingdom	Google Scholar	Y		Y
Marasas, WFO; Kriek, NPJ; Wiggins, VM; Steyn, PS; Towers, DK; Hastie, TJ;	Incidence, geographic distribution, and toxigenicity of Fusarium species in South African corn.	Phytopathology	Google Scholar	N	No range shifts
Tromp-van Meerveld, HJ; McDonnell, JJ;	On the interrelations between topography, soil depth, soil moisture, transpiration rates and species distribution at the hillslope scale	Advances in Water Resources	Google Scholar	N	No range shifts
Gaspar, AB; Dieguez, LC;	Distribution of chromium species in catalysts supported on ZrO2/Al2O3 and performance in dehydrogenation	Journal of Catalysis	Google Scholar	N	No range shifts
Kim, JM; Lim, WJ; Suh, Hyung Joo;	Feather-degrading Bacillus species from poultry waste	Process Biochemistry	Google Scholar	N	No range shifts
Chapman, Colin;	Patterns of foraging and range use by three species of neotropical primates	Primates	Google Scholar	N	No range shifts
Krebs, Charles J; Krebs, CJ;	Ecology: the experimental analysis of distribution and abundance		Google Scholar	N	Textbook
Cowling, RM; Pressey, RL; Lombard, AT; Desmet, PG; Ellis, AG;	From representation to persistence: requirements for a sustainable system of conservation areas in the species‐rich mediterranean‐climate desert of southern Africa	Diversity and Distributions	Google Scholar	N	No range shifts
Ruhl, JB;	Climate change and the Endangered Species Act: building bridges to the no-analog future	BUL Rev.	Google Scholar	N	No range shifts
Sharma, CM; Suyal, Sarvesh; Gairola, Sumeet; Ghildiyal, SK;	Species richness and diversity along an altitudinal gradient in moist temperate forest of Garhwal Himalaya	Journal of American Science	Google Scholar	N	Species richness
Long, Stephen P; Woolhouse, HW;	The responses of net photosynthesis to vapour pressure deficit and CO2 concentration in Spartina townsendii (sensu lato), a C4 species from a cool temperate climate	Journal of Experimental Botany	Google Scholar	N	No range shifts
Gelfand, Alan E; Silander, John A; Wu, Shanshan; Latimer, Andrew; Lewis, Paul O; Rebelo, Anthony G; Holder, Mark;	Explaining species distribution patterns through hierarchical modeling	Bayesian Analysis	Google Scholar	N	Model
Cuttitta, A; Arigo, A; Basilone, G; Bonanno, A; Buscaino, G; Rollandi, L; Lafuente, J Garcia; Garcia, A; Mazzola, S; Patti, B;	Mesopelagic fish larvae species in the Strait of Sicily and their relationships to main oceanographic events	Hydrobiologia	Google Scholar	N	No range shifts
Bassam, N El;	Energy plant species: their use and impact on environment and development		Google Scholar	N	No range shifts
Walther, Gian-Reto;	Climatic forcing on the dispersal of exotic species.	Phytocoenologia	Google Scholar	N	Review
Dudík, Miroslav; Phillips, Steven J; Schapire, Robert E;	Maximum entropy density estimation with generalized regularization and an application to species distribution modeling	Journal of Machine Learning Research	Google Scholar	N	No range shifts
McKone, Mark J; Kelly, Dave; Lee, William G;	Effect of climate change on mast‐seeding species: frequency of mass flowering and escape from specialist insect seed predators	Global Change Biology	Google Scholar	N	No range shifts
Altermatt, Florian; Pajunen, V Ilmari; Ebert, Dieter;	Climate change affects colonization dynamics in a metacommunity of three Daphnia species	Global Change Biology	Google Scholar	N	No range shifts
El Bassam, N;	C3 and C4 plant species as energy sources and their potential impact on environment and climate	Renewable Energy	Google Scholar	N	No range shifts
Nooren, PA; Versluis, Michel; van der Meer, Theodorus H; Barlow, RS; Frank, JH;	Raman-Rayleigh-LIF measurements of temperature and species concentrations in the Delft piloted turbulent jet diffusion flame	Applied Physics B	Google Scholar	N	No range shifts
Kearney, Michael; Phillips, Ben L; Tracy, Christopher R; Christian, Keith A; Betts, Gregory; Porter, Warren P;	Modelling species distributions without using species distributions: the cane toad in Australia under current and future climates	Ecography	Google Scholar	N	No range shifts
Werner, Earl E; Relyea, Rick A; Yurewicz, Kerry L; Skelly, David K; Davis, Christopher J;	Comparative landscape dynamics of two anuran species: climate‐driven interaction of local and regional processes	Ecological Monographs	Google Scholar	N	Occupancy?Frogs colonized new ponds
SCHMID, Franz X;	Proline Isomerization in Unfolded Ribonuclease A: The Equilibrium between Fast‐Folding and Slow‐Folding Species Is Independent of Temperature	European journal of biochemistry	Google Scholar	N	No range shifts
Calosi, P; Rastrick, SPS; Graziano, M; Thomas, SC; Baggini, C; Carter, HA; Hall-Spencer, JM; Milazzo, M; Spicer, JI;	Distribution of sea urchins living near shallow water CO2 vents is dependent upon species acid–base and ion-regulatory abilities	Marine Pollution Bulletin	Google Scholar	N	No range shifts
Lacey, Lawrence A; Unruh, Thomas R;	Entomopathogenic nematodes for control of codling moth, Cydia pomonella (Lepidoptera: Tortricidae): effect of nematode species, concentration, temperature, and humidity	Biological Control	Google Scholar	N	No range shifts
Chapin III, F Stuart; Shaver, Gaius R;	Individualistic growth response of tundra plant species to environmental manipulations in the field	Ecology	Google Scholar	N	No range shifts
Hop, Haakon; Gjøsæter, Harald;	Polar cod (Boreogadus saida) and capelin (Mallotus villosus) as key species in marine food webs of the Arctic and the Barents Sea	Marine Biology Research	Google Scholar	N	No range shifts
Guillaumin, J‐J; Mohammed, Caroline; Anselmi, N; Courtecuisse, R; Gregory, SC; Holdenrieder, O; Intini, M; Lung, Brigitte; Marxmüller, Helga; Morrison, D;	Geographical distribution and ecology of the Armillaria species in western Europe	European Journal of Forest Pathology	Google Scholar	N	Disease
Evans, JH;	The formation of high pressure precipitation phases during the implantation of inert gas and other insoluble atom species in metals	Nuclear Instruments and Methods in Physics Research Section B: Beam Interactions with Materials and Atoms	Google Scholar	N	No range shifts
Moya-Falcon, C; Hvattum, E; Tran, TN; Thomassen, MS; Skorve, J; Ruyter, B;	Phospholipid molecular species, β-oxidation, desaturation and elongation of fatty acids in Atlantic salmon hepatocytes: Effects of temperature and 3-thia fatty acids	Comparative Biochemistry and Physiology Part B: Biochemistry and Molecular Biology	Google Scholar	N	No range shifts
Walker, DI; Kendrick, GA; McComb, AJ;	The distribution of seagrass species in Shark Bay, Western Australia, with notes on their ecology	Aquatic Botany	Google Scholar	N	No range shifts
Araújo, MB; Humphries, CJ; Densham, PJ; Lampinen, R; Hagemeijer, WJM; Mitchell‐Jones, AJ; Gasc, JP;	Would environmental diversity be a good surrogate for species diversity?	Ecography	Google Scholar	N	No range shifts
Parmesan, Camille;	Climate and species' range	Nature	Google Scholar	Y		Y
Venette, Robert C; Kriticos, Darren J; Magarey, Roger D; Koch, Frank H; Baker, Richard HA; Worner, Susan P; Gómez Raboteaux, Nadilia N; McKenney, Daniel W; Dobesberger, Erhard J; Yemshanov, Denys;	Pest risk maps for invasive alien species: a roadmap for improvement	BioScience	Google Scholar	N	No range shifts
He, Congrong; Murray, Frank; Lyons, Tom;	Monoterpene and isoprene emissions from 15 Eucalyptus species in Australia	Atmospheric Environment	Google Scholar	N	No range shifts
Leathwick, JR; Austin, MP;	Competitive interactions between tree species in New Zealand's old‐growth indigenous forests	Ecology	Google Scholar	N	No range shifts
Walker, Susan F; Bosch, Jaime; James, Timothy Y; Litvintseva, Anastasia P; Valls, Juan Antonio Oliver; Piña, Samuel; García, Gerardo; Rosa, Ghislaine Abadie; Cunningham, Andrew A; Hole, Sarah;	Invasive pathogens threaten species recovery programs	Current Biology	Google Scholar	N	No range shifts
Frelich, Lee E; Peterson, Rolf O; Dovčiak, Martin; Reich, Peter B; Vucetich, John A; Eisenhauer, Nico;	Trophic cascades, invasive species and body-size hierarchies interactively modulate climate change responses of ecotonal temperate–boreal forest	Philosophical Transactions of the Royal Society B: Biological Sciences	Google Scholar	N	No range shifts
Collins, Scott L; Glenn, Susan M;	Importance of spatial and temporal dynamics in species regional abundance and distribution	Ecology	Google Scholar	N	Occupancy?
Kragelund, Caroline; Caterina, Levantesi; Borger, Arjan; Thelen, Karin; Eikelboom, Dick; Tandoi, Valter; Kong, Yunhong; Van Der Waarde, Jaap; Krooneman, Janneke; Rossetti, Simona;	Identity, abundance and ecophysiology of filamentous Chloroflexi species present in activated sludge treatment plants	FEMS microbiology ecology	Google Scholar	N	No range shifts
Whittaker, Robert J; Nogués‐Bravo, David; Araújo, Miguel B;	Geographical gradients of species richness: a test of the water‐energy conjecture of Hawkins et al.(2003) using European data for five taxa	Global Ecology and Biogeography	Google Scholar	N	No range shifts
Alleaume‐Benharira, M; Pen, IR; Ronce, Ophélie;	Geographical patterns of adaptation within a species’ range: interactions between drift and gene flow	Journal of evolutionary biology	Google Scholar	N	No range shifts
Berton, Paula; Martinis, Estefanía M; Martinez, Luis D; Wuilloud, Rodolfo G;	Room temperature ionic liquid-based microextraction for vanadium species separation and determination in water samples by electrothermal atomic absorption spectrometry	Analytica chimica acta	Google Scholar	N	No range shifts
Wintle, BA; Bardos, DC;	Modeling species–habitat relationships with spatially autocorrelated observation data	Ecological Applications	Google Scholar	N	Model
Jiménez-Valverde, Alberto; Peterson, Andrew Townsend; Soberón, Jorge; Overton, JM; Aragón, P; Lobo, Jorge M;	Use of niche models in invasive species risk assessments	Biological invasions	Google Scholar	N	No range shifts
Schwartz, Mark W;	Defining indigenous species: an introduction	Assessment and management of plant invasions	Google Scholar	N	No range shifts
Walne, PR;	The influence of current speed, body size and water temperature on the filtration rate of five species of bivalves	Journal of the Marine Biological Association of the United Kingdom	Google Scholar	N	No range shifts
JIMÉNEZ‐VALVERDE, ALBERTO; Lobo, Jorge M;	Determinants of local spider (Araneidae and Thomisidae) species richness on a regional scale: climate and altitude vs. habitat structure	Ecological Entomology	Google Scholar	N	No range shifts
Slavenko, Alex; Meiri, Shai;	Mean body sizes of amphibian species are poorly predicted by climate	Journal of Biogeography	Google Scholar	N	No range shifts
Graham, Catherine H; VanDerWal, Jeremy; Phillips, Steven J; Moritz, Craig; Williams, Stephen E;	Dynamic refugia and species persistence: tracking spatial shifts in habitat through time	Ecography	Google Scholar	N	Model
Davis, Andrew J; Lawton, John H; Shorrocks, Bryan; Jenkinson, Linda S;	Individualistic species responses invalidate simple physiological models of community dynamics under global environmental change	Journal of Animal Ecology	Google Scholar	N	Model
Ruiz-Labourdette, Diego; Schmitz, María Fe; Pineda, Francisco D;	Changes in tree species composition in Mediterranean mountains under climate change: Indicators for conservation planning	Ecological Indicators	Google Scholar	N	Model
Sanderson, MA; Skinner, RH; Barker, DJ; Edwards, GR; Tracy, BF; Wedin, DA;	Plant species diversity and management of temperate forage and grazing land ecosystems	Crop Science	Google Scholar	N	No range shifts
Pfennig, Karin S; Kelly, Audrey L; Pierce, Amanda A;	Hybridization as a facilitator of species range expansion	Proceedings of the Royal Society B: Biological Sciences	Google Scholar	N	No range shifts
Harwood, Robert H;	The effect of temperature on the digestive efficiency of three species of lizards, Cnemidophorus tigris, rrhonotus multicarinatus and Sceloporus occidentalis	Comparative Biochemistry and Physiology Part A: Physiology	Google Scholar	N	No range shifts
Nagendra, Harini; Lucas, Richard; Honrado, João Pradinho; Jongman, Rob HG; Tarantino, Cristina; Adamo, Maria; Mairota, Paola;	Remote sensing for conservation monitoring: Assessing protected areas, habitat extent, habitat condition, species diversity, and threats	Ecological Indicators	Google Scholar	N	No range shifts
Morin, Xavier; Lechowicz, Martin J; Augspurger, Carol; O'KEEFE, JOHN; Viner, David; Chuine, Isabelle;	Leaf phenology in 22 North American tree species during the 21st century	Global Change Biology	Google Scholar	N	No range shifts
Grellmann, Karl-Heinz; Sherman, Gwendolyn M; Linschitz, Henry;	Photo-conversion of diphenylamines to carbazoles, and accompanying transient species	Journal of the American Chemical Society	Google Scholar	N	No range shifts
Vigier, Bernard; Reid, Lana M; Seifert, Keith A; Stewart, Douglas W; Hamilton, Robert I;	Distribution and prediction of Fusarium species associated with maize ear rot in Ontario	Canadian Journal of Plant Pathology	Google Scholar	N	No range shifts
Myklestad, Ase; Birks, HJB;	A numerical analysis of the distribution patterns of Salix L. species in Europe	Journal of Biogeography	Google Scholar	N	No range shifts
WILSON, DAVID SLOAN; Knollenberg, WG; Fudge, J;	Species packing and temperature dependent competition among burying beetles (Silphidae, Nicrophorus)	Ecological Entomology	Google Scholar	N	No range shifts
Liu, Canran; Berry, Pam M; Dawson, Terence P; Pearson, Richard G;	Selecting thresholds of occurrence in the prediction of species distributions	Ecography	Google Scholar	N	Model
木下政人; 豊原治彦; 志水寛;	Diverse distribution of four distinct types of Modori (gel degradation)-inducing preoteinases among fish species.	日本水産学会誌	Google Scholar	N	No range shifts
Warner, ME; Fitt, WK; Schmidt, GW;	The effects of elevated temperature on the photosynthetic efficiency of zooxanthellae in hospite from four different species of reef coral: a novel approach	Plant, Cell & Environment	Google Scholar	N	No range shifts
Goto, Shin G; Kimura, Masahito T;	Heat-and cold-shock responses and temperature adaptations in subtropical and temperate species of Drosophila	Journal of insect Physiology	Google Scholar	N	No range shifts
MacKenzie, Darryl I; Nichols, James D; Royle, J Andrew; Pollock, Kenneth H; Bailey, Larissa; Hines, James E;	Occupancy estimation and modeling: inferring patterns and dynamics of species occurrence		Google Scholar	N	Model
Zimmermann, NE; Edwards Jr, TC; Moisen, Gretchen G; Frescino, TS; Blackard, JA;	Remote sensing‐based predictors improve distribution models of rare, early successional and broadleaf tree species in Utah	Journal of applied ecology	Google Scholar	N	No range shifts
Mouillot, David; Bellwood, David R; Baraloto, Christopher; Chave, Jerome; Galzin, Rene; Harmelin-Vivien, Mireille; Kulbicki, Michel; Lavergne, Sebastien; Lavorel, Sandra; Mouquet, Nicolas;	Rare species support vulnerable functions in high-diversity ecosystems	PLoS biology	Google Scholar	N	No range shifts
Miller, Jennifer A;	Species distribution models: Spatial autocorrelation and non-stationarity	Progress in Physical Geography	Google Scholar	N	Model
Menke, John W; Trlica, MJ;	Carbohydrate reserve, phenology, and growth cycles of nine Colorado range species	Journal of Range Management	Google Scholar	N	No range shifts
Gebrekirstos, Aster; Mitlöhner, Ralph; Teketay, Demel; Worbes, Martin;	Climate–growth relationships of the dominant tree species from semi-arid savanna woodland in Ethiopia	Trees	Google Scholar	N	No range shifts
Balslev, Henrik;	Distribution patterns of Ecuadorean plant species	Taxon	Google Scholar	N	No range shifts
Mkukuma, LD; Skakle, Janet Mabel Scott; Gibson, Iain Ronald; Imrie, Corrie Thomas; Aspden, Richard Malcolm; Hukins, David William Laurence;	Effect of the proportion of organic material in bone on thermal decomposition of bone mineral: an investigation of a variety of bones from different species using thermogravimetric analysis coupled to mass spectrometry, high-temperature X-ray diffraction, and Fourier transform infrared spectroscopy	Calcified Tissue International	Google Scholar	N	No range shifts
Lee, Raymond M; Rinne, John N;	Critical thermal maxima of five trout species in the southwestern United States	Transactions of the American Fisheries Society	Google Scholar	N	No range shifts
Hazell, Donna; Cunnningham, Ross; Lindenmayer, David; Mackey, Brendan; Osborne, Will;	Use of farm dams as frog habitat in an Australian agricultural landscape: factors affecting species richness and distribution	Biological Conservation	Google Scholar	N	No range shifts
Theurillat, Jean-Paul; Schlüssel, André;	Phenology and distribution strategy of key plant species within the subalpine-alpine ecocline in the Valaisan Alps (Switzerland).		Google Scholar	N	No range shifts
Hortal, Joaquín; Roura‐Pascual, Núria; Sanders, Nathan J; Rahbek, Carsten;	Understanding (insect) species distributions across spatial scales	Ecography	Google Scholar	N	No range shifts
Seddon, Philip J; Griffiths, Christine J; Soorae, Pritpal S; Armstrong, Doug P;	Reversing defaunation: restoring species in a changing world	Science	Google Scholar	N	No range shifts
Condit, Richard; Ashton, Peter S; Baker, Patrick; Bunyavejchewin, Sarayudh; Gunatilleke, Savithri; Gunatilleke, Nimal; Hubbell, Stephen P; Foster, Robin B; Itoh, Akira; LaFrankie, James V;	Spatial patterns in the distribution of tropical tree species	Science	Google Scholar	N	No range shifts
Knapp, Alan K; Fay, Philip A; Blair, John M; Collins, Scott L; Smith, Melinda D; Carlisle, Jonathan D; Harper, Christopher W; Danner, Brett T; Lett, Michelle S; McCarron, James K;	Rainfall variability, carbon cycling, and plant species diversity in a mesic grassland	Science	Google Scholar	N	No range shifts
Hawkins, Charles P;	Substrate associations and longitudinal distributions in species of Ephemerellidae (Ephemeroptera: Insecta) from western Oregon	Freshwater Invertebrate Biology	Google Scholar	N	No range shifts
O'Riordan, Ruth M; Power, Anne Marie; Myers, Alan A;	Factors, at different scales, affecting the distribution of species of the genus Chthamalus Ranzani (Cirripedia, Balanomorpha, Chthamaloidea)	Journal of Experimental Marine Biology and Ecology	Google Scholar	N	Wrong time
Rotenberry, John T; Preston, Kristine L; Knick, Steven T;	GIS‐BASED NICHE MODELING FOR MAPPING SPECIES'HABITAT	Ecology	Google Scholar	N	Model
Taglieber, Matthias; Voigt, A-C; Aoki, T; Hänsch, TW; Dieckmann, Kai;	Quantum degenerate two-species Fermi-Fermi mixture coexisting with a Bose-Einstein condensate	Physical review letters	Google Scholar	N	No range shifts
Theodoridis, Spyros; Randin, Christophe; Broennimann, Olivier; Patsiou, Theofania; Conti, Elena;	Divergent and narrower climatic niches characterize polyploid species of European primroses in Primula sect. Aleuritia	Journal of Biogeography	Google Scholar	N	No range shifts
Richmond, Orien MW; Hines, James E; Beissinger, Steven R;	Two‐species occupancy models: a new parameterization applied to co‐occurrence of secretive rails	Ecological Applications	Google Scholar	N	No range shifts
Waltari, Eric; Guralnick, Robert P;	Ecological niche modelling of montane mammals in the Great Basin, North America: examining past and present connectivity of species across basins and ranges	Journal of Biogeography	Google Scholar	N	Model
Sparks, TH; Carey, PD;	The responses of species to climate over two centuries: an analysis of the Marsham phenological record, 1736-1947	Journal of Ecology	Google Scholar	N	No range shifts
García-Ramos, Gisela; Rodríguez, Diego;	Evolutionary speed of species invasions	Evolution	Google Scholar	N	No range shifts
Brehm, Gunnar; Colwell, Robert K; Kluge, Jürgen;	The role of environment and mid‐domain effect on moth species richness along a tropical elevational gradient	Global Ecology and Biogeography	Google Scholar	N	No range shifts
Seyler, Patrick; Martin, Jean Marie;	Biogeochemical processes affecting arsenic species distribution in a permanently stratified lake	Environmental Science & Technology	Google Scholar	N	No range shifts
Morin, Xavier; Roy, Jacques; Sonié, Laurette; Chuine, Isabelle;	Changes in leaf phenology of three European oak species in response to experimental climate change	New Phytologist	Google Scholar	N	No range shifts
Bell, David T; Rokich, Deanna P; McChesney, Catherine J; Plummer, Julie A;	Effects of temperature, light and gibberellic acid on the germination of seeds of 43 species native to Western Australia	Journal of Vegetation science	Google Scholar	N	No range shifts
Parker, Laura M; Ross, Pauline M; O’Connor, Wayne A;	Comparing the effect of elevated pCO 2 and temperature on the fertilization and early development of two species of oysters	Marine Biology	Google Scholar	N	No range shifts
Baille, Maria; Baille, Alain; Laury, Jean Claude;	A simplified model for predicting evapotranspiration rate of nine ornamental species vs. climate factors and leaf area	Scientia Horticulturae	Google Scholar	N	No range shifts
Magurran, Anne E; Henderson, Peter A;	Explaining the excess of rare species in natural species abundance distributions	Nature	Google Scholar	N	No range shifts
Wharton Jr, Robert A; Parker, Bruce C; Simmons Jr, George M;	Distribution, species composition and morphology of algal mats in Antarctic dry valley lakes	Phycologia	Google Scholar	N	No range shifts
Mouchtouri, Varvara; Velonakis, Emmanuel; Hadjichristodoulou, Christos;	Thermal disinfection of hotels, hospitals, and athletic venues hot water distribution systems contaminated by Legionella species	American journal of infection control	Google Scholar	N	No range shifts
Peterson, A Townsend; Soberón, Jorge;	Species distribution modeling and ecological niche modeling: getting the concepts right	Natureza & Conservação	Google Scholar	N	No range shifts
Sanders, Nathan J; Moss, Jarrod; Wagner, Diane;	Patterns of ant species richness along elevational gradients in an arid ecosystem	Global ecology and biogeography	Google Scholar	N	No range shifts
Sorte, Cascade JB; Ibáñez, Ines; Blumenthal, Dana M; Molinari, Nicole A; Miller, Luke P; Grosholz, Edwin D; Diez, Jeffrey M; D'Antonio, Carla M; Olden, Julian D; Jones, Sierra J;	Poised to prosper? A cross‐system comparison of climate change effects on native and non‐native species performance	Ecology letters	Google Scholar	N	No range shifts
Ovaskainen, Otso; Soininen, Janne;	Making more out of sparse data: hierarchical modeling of species communities	Ecology	Google Scholar	N	No range shifts
Minikin, Andreas; Legrand, Michel; Hall, Julie; Wagenbach, Dietmar; Kleefeld, Christoph; Wolff, Eric; Pasteur, Elizabeth Claire; Ducroz, François;	Sulfur‐containing species (sulfate and methanesulfonate) in coastal Antarctic aerosol and precipitation	Journal of Geophysical Research: Atmospheres	Google Scholar	N	No range shifts
Julliard, Romain; Jiguet, Frédéric; Couvet, Denis;	Common birds facing global changes: what makes a species at risk?	Global Change Biology	Google Scholar	N	No species data
Adams, JM; Woodward, FI;	Patterns in tree species richness as a test of the glacial extinction hypothesis	Nature	Google Scholar	N	Wrong time
Frank, David; Esper, Jan;	Characterization and climate response patterns of a high-elevation, multi-species tree-ring network in the European Alps	Dendrochronologia	Google Scholar	N	No range shifts
MacKenzie, Darryl I; Royle, J Andrew;	Designing occupancy studies: general advice and allocating survey effort	Journal of applied Ecology	Google Scholar	N	No range shifts
Giamello, Elio; Sojka, Z; Che, M; Zecchina, Adriano;	Spectroscopic study of superoxide species formed by low-temperature adsorption of oxygen onto cobalt oxide (CoO)-magnesium oxide solid solutions: An example of synthetic heterogeneous oxygen carriers	The Journal of Physical Chemistry	Google Scholar	N	No range shifts
Russo, Rosemarie C; Thurston, Robert V; Emerson, Kenneth;	Acute toxicity of nitrite to rainbow trout (Salmo gairdneri): effects of pH, nitrite species, and anion species	Canadian Journal of Fisheries and Aquatic Sciences	Google Scholar	N	No range shifts
Rocchini, Duccio; Hortal, Joaquín; Lengyel, Szabolcs; Lobo, Jorge M; Jimenez-Valverde, Alberto; Ricotta, Carlo; Bacaro, Giovanni; Chiarucci, Alessandro;	Accounting for uncertainty when mapping species distributions: the need for maps of ignorance	Progress in Physical Geography	Google Scholar	N	No range shifts
Kier, Gerold; Kreft, Holger; Lee, Tien Ming; Jetz, Walter; Ibisch, Pierre L; Nowicki, Christoph; Mutke, Jens; Barthlott, Wilhelm;	A global assessment of endemism and species richness across island and mainland regions	Proceedings of the National Academy of Sciences	Google Scholar	N	No range shifts
Hickler, Thomas; Vohland, Katrin; Feehan, Jane; Miller, Paul A; Smith, Benjamin; Costa, Luis; Giesecke, Thomas; Fronzek, Stefan; Carter, Timothy R; Cramer, Wolfgang;	Projecting the future distribution of European potential natural vegetation zones with a generalized, tree species‐based dynamic vegetation model	Global Ecology and Biogeography	Google Scholar	N	Model
Deguchi, Y; Noda, M; Fukuda, Y; Ichinose, Y; Endo, Y; Inada, M; Abe, Y; Iwasaki, S;	Industrial applications of temperature and species concentration monitoring using laser diagnostics	Measurement Science and Technology	Google Scholar	N	No range shifts
Devictor, Vincent; Julliard, Romain; Jiguet, Frederic;	Distribution of specialist and generalist species along spatial gradients of habitat disturbance and fragmentation	Oikos	Google Scholar	N	No range shifts
Thuiller, Wilfried; Araújo, Miguel B; Lavorel, Sandra;	Generalized models vs. classification tree analysis: predicting spatial distributions of plant species at different scales	Journal of Vegetation Science	Google Scholar	N	Model
Carpenter, Chris;	The environmental control of plant species density on a Himalayan elevation gradient	Journal of Biogeography	Google Scholar	N	No range shifts
Miguel, Antonio H; Eiguren-Fernandez, Arantzazu; Jaques, Peter A; Froines, John R; Grant, Bill L; Mayo, Paul R; Sioutas, Constantinos;	Seasonal variation of the particle size distribution of polycyclic aromatic hydrocarbons and of major aerosol species in Claremont, California	Atmospheric Environment	Google Scholar	N	No range shifts
Saura, Santiago; Bodin, Örjan; Fortin, Marie‐Josée;	EDITOR'S CHOICE: Stepping stones are crucial for species' long‐distance dispersal and range expansion through habitat networks	Journal of Applied Ecology	Google Scholar	N	No range shifts
Kokko, Hanna; López-Sepulcre, Andrés;	From individual dispersal to species ranges: perspectives for a changing world	Science	Google Scholar	N	No range shifts
Dell, Anthony I; Pawar, Samraat; Savage, Van M;	Temperature dependence of trophic interactions are driven by asymmetry of species responses and foraging strategy	Journal of Animal Ecology	Google Scholar	N	No range shifts
Lüning, Klaus;	CRITICAL LEVELS OF LIGHT AND TEMPERATURE REGULATING THE GAMETOGENESIS OF THREE LAMINARIA SPECIES (PHAEOPHYCEAE) 1	Journal of Phycology	Google Scholar	N	No range shifts
Ewers, BE; Mackay, DS; Gower, ST; Ahl, DE; Burrows, SN; Samanta, SS;	Tree species effects on stand transpiration in northern Wisconsin	Water resources research	Google Scholar	N	No range shifts
Lobo, Jorge M; Castro, Isabel; Moreno, Juan Carlos;	Spatial and environmental determinants of vascular plant species richness distribution in the Iberian Peninsula and Balearic Islands	Biological Journal of the Linnean Society	Google Scholar	N	No range shifts
Tietjen, John H;	Distribution and species diversity of deep-sea nematodes in the Venezuela Basin	Deep Sea Research Part A. Oceanographic Research Papers	Google Scholar	N	No range shifts
Adrian, Rita; Wilhelm, Susann; Gerten, Dieter;	Life‐history traits of lake plankton species may govern their phenological response to climate warming	Global change biology	Google Scholar	N	No range shifts
Stewart, John R; Lister, Adrian M; Barnes, Ian; Dalén, Love;	Refugia revisited: individualistic responses of species in space and time	Proceedings of the Royal Society B: Biological Sciences	Google Scholar	N	No range shifts
Clarke, Andrew; Johnston, Nadine M;	Scaling of metabolic rate with body mass and temperature in teleost fish	Journal of animal ecology	Google Scholar	N	No range shifts
Peterson, A Townsend; Papes, Monica; Kluza, Daniel A;	Predicting the potential invasive distributions of four alien plant species in North America	Weed Science	Google Scholar	N	Model
Juanes, Francis; Gephard, Stephen; Beland, Kenneth F;	Long-term changes in migration timing of adult Atlantic salmon (Salmo salar) at the southern edge of the species distribution	Canadian Journal of Fisheries and Aquatic Sciences	Google Scholar	N	No range shifts
Mikhiel, Gamal S; Meyer, Susan E; Pendleton, Rosemary L;	Variation in germination response to temperature and salinity in shrubby Atriplex species	Journal of Arid Environments	Google Scholar	N	No range shifts
Dupin, Maxime; Reynaud, Philippe; Jarošík, Vojtěch; Baker, Richard; Brunel, Sarah; Eyre, Dominic; Pergl, Jan; Makowski, David;	Effects of the training dataset characteristics on the performance of nine species distribution models: application to Diabrotica virgifera virgifera	PLoS One	Google Scholar	N	Model
Trabaud, Louis; Oustric, Jacques;	Heat requirements for seed germination of three Cistus species in the garrigue of southern France	Flora	Google Scholar	N	No range shifts
Hoffmann, Ary A; Sgro, Carla M;	Climate change and evolutionary adaptation	Nature	Google Scholar	N	No range shifts
Enright, Neal J; Fontaine, Joseph B; Bowman, David MJS; Bradstock, Ross A; Williams, Richard J;	Interval squeeze: altered fire regimes and demographic responses interact to threaten woody species persistence as climate changes	Frontiers in Ecology and the Environment	Google Scholar	N	No range shifts
Anderson, Gary;	Species Profiles. Life Histories and Environmental Requirements of Coastal Fishes and Invertebrates (Gulf of Mexico). GRASS SHRIMP.		Google Scholar	N	No range shifts
Smith, Steve; Bernatchez, Louis; Beheregaray, Luciano B;	RNA-seq analysis reveals extensive transcriptional plasticity to temperature stress in a freshwater fish species	BMC genomics	Google Scholar	N	No range shifts
Hobbie, Sarah E;	Temperature and plant species control over litter decomposition in Alaskan tundra	Ecological monographs	Google Scholar	N	No range shifts
Baulch, DL; Duxbury, J; Grant, SiJ; Montague, DC;	Evaluated kinetic data for high temperature reactions. Volume 4. Homogeneous gas phase reactions of halogen-and cyanide-containing species		Google Scholar	N	No range shifts
Clauset, Aaron; Erwin, Douglas H;	The evolution and distribution of species body size	Science	Google Scholar	N	No range shifts
O'Brien, EM; Whittaker, RJ; Field, R;	Climate and woody plant diversity in southern Africa: relationships at species, genus and family levels	Ecography	Google Scholar	N	No range shifts
Fritts, HC;	Tree rings and climate		Google Scholar	N	No range shifts
Overgaard, Johannes; Kristensen, Torsten N; Mitchell, Katherine A; Hoffmann, Ary A;	Thermal tolerance in widespread and tropical Drosophila species: does phenotypic plasticity increase with latitude?	The American Naturalist	Google Scholar	N	No range shifts
Heikkinen, Risto K; Marmion, Mathieu; Luoto, Miska;	Does the interpolation accuracy of species distribution models come at the expense of transferability?	Ecography	Google Scholar	N	Model
Currie, David J;	Energy and large-scale patterns of animal-and plant-species richness	The American Naturalist	Google Scholar	N	No range shifts
Kates, M; Hagen, P-O;	Influence of temperature on fatty acid composition of psychrophilic and mesophilic Serratia species	Canadian journal of biochemistry	Google Scholar	N	No range shifts
Booth, TH;	A new method for assisting species selection	The Commonwealth Forestry Review	Google Scholar	N	No range shifts
Franklin, Janet;	Mapping species distributions: spatial inference and prediction		Google Scholar	N	No range shifts
He, Kate S; Bradley, Bethany A; Cord, Anna F; Rocchini, Duccio; Tuanmu, Mao‐Ning; Schmidtlein, Sebastian; Turner, Woody; Wegmann, Martin; Pettorelli, Nathalie;	Will remote sensing shape the next generation of species distribution models?	Remote Sensing in Ecology and Conservation	Google Scholar	N	No range shifts
Tobin, Patrick C; Nagarkatti, Sudha; Loeb, Greg; Saunders, Michael C;	Historical and projected interactions between climate change and insect voltinism in a multivoltine species	Global change biology	Google Scholar	N	No range shifts
LeCain, Daniel R; Morgan, Jack A; Schuman, Gerald E; Reeder, Jean D; Hart, Richard H;	Carbon exchange and species composition of grazed pastures and exclosures in the shortgrass steppe of Colorado	Agriculture, ecosystems & environment	Google Scholar	N	No range shifts
Fithian, William; Elith, Jane; Hastie, Trevor; Keith, David A;	Bias correction in species distribution models: pooling survey and collection data for multiple species	Methods in Ecology and Evolution	Google Scholar	N	No range shifts
Pyke, Christopher R; Thomas, Roxanne; Porter, Read D; Hellmann, Jessica J; Dukes, Jeffrey S; Lodge, David M; Chavarria, Gabriela;	Current practices and future opportunities for policy on climate change and invasive species	Conservation biology	Google Scholar	N	No range shifts
Coles, Stephen Lee;	Coral species diversity and environmental factors in the Arabian Gulf and the Gulf of Oman: a comparison to the Indo-Pacific region	Atoll Research Bulletin	Google Scholar	N	No range shifts
Cumming, GS;	Comparing climate and vegetation as limiting factors for species ranges of African ticks	Ecology	Google Scholar	N	No range shifts
Zimmermann, Niklaus E; Kienast, Felix;	Predictive mapping of alpine grasslands in Switzerland: species versus community approach	Journal of vegetation science	Google Scholar	N	Model
Guisan, Antoine; Zimmermann, Niklaus E;	Predictive habitat distribution models in ecology	Ecological modelling	Google Scholar	N	Model
Inouye, David W; Barr, Billy; Armitage, Kenneth B; Inouye, Brian D;	Climate change is affecting altitudinal migrants and hibernating species	Proceedings of the National Academy of Sciences	Google Scholar	N	No range shifts
Bolton, JJ; Lüning, K;	Optimal growth and maximal survival temperatures of Atlantic Laminaria species (Phaeophyta) in culture	Marine Biology	Google Scholar	N	No range shifts
Seo, S Niggol; McCarl, Bruce A; Mendelsohn, Robert;	From beef cattle to sheep under global warming? An analysis of adaptation by livestock species choice in South America	Ecological Economics	Google Scholar	N	No range shifts
Irwin, Alan W;	Polynomial partition function approximations of 344 atomic and molecular species	The Astrophysical Journal Supplement Series	Google Scholar	N	No range shifts
Czech, Brian; Krausman, Paul R;	Distribution and causation of species endangerment in the United States	Science	Google Scholar	N	No range shifts
Holmes, MG; Keiller, DR;	Effects of pubescence and waxes on the reflectance of leaves in the ultraviolet and photosynthetic wavebands: a comparison of a range of species	Plant, Cell & Environment	Google Scholar	N	No range shifts
Feary, David A; Pratchett, Morgan S; J Emslie, Micheal; Fowler, Ashley M; Figueira, Will F; Luiz, Osmar J; Nakamura, Yohei; Booth, David J;	Latitudinal shifts in coral reef fishes: why some species do and others do not shift	Fish and Fisheries	Google Scholar	N	No range shifts
Austin, MP; Nicholls, AO; Doherty, MD; Meyers, JA;	Determining species response functions to an environmental gradient by means of a β‐function	Journal of Vegetation Science	Google Scholar	N	No range shifts
Graham, Catherine H; Hijmans, Robert J;	A comparison of methods for mapping species ranges and species richness	Global Ecology and biogeography	Google Scholar	N	Species richness
Leathwick, John R;	Climatic relationships of some New Zealand forest tree species	Journal of vegetation science	Google Scholar	N	No range shifts
September, SM; Brözel, VS; Venter, SN;	Diversity of nontuberculoid Mycobacterium species in biofilms of urban and semiurban drinking water distribution systems	Appl. Environ. Microbiol.	Google Scholar	N	No range shifts
Manel, Stéphanie; Dias, JM; Buckton, ST; Ormerod, SJ;	Alternative methods for predicting species distribution: an illustration with Himalayan river birds	Journal of Applied Ecology	Google Scholar	N	Model
Kissling, W Daniel; Eiserhardt, Wolf L; Baker, William J; Borchsenius, Finn; Couvreur, Thomas LP; Balslev, Henrik; Svenning, Jens-Christian;	Cenozoic imprints on the phylogenetic structure of palm species assemblages worldwide	Proceedings of the National Academy of Sciences	Google Scholar	N	No range shifts
Pearson, Richard G; Raxworthy, Christopher J; Nakamura, Miguel; Townsend Peterson, A;	Predicting species distributions from small numbers of occurrence records: a test case using cryptic geckos in Madagascar	Journal of biogeography	Google Scholar	N	Model
Daws, Matthew I; Davies, Jennifer; Pritchard, Hugh W; Brown, Neville AC; Van Staden, Johannes;	Butenolide from plant-derived smoke enhances germination and seedling growth of arable weed species	Plant Growth Regulation	Google Scholar	N	No range shifts
Smolik, MG; Dullinger, S; Essl, F; Kleinbauer, I; Leitner, M; Peterseil, J; Stadler, L‐M; Vogl, G;	Integrating species distribution models and interacting particle systems to predict the spread of an invasive alien plant	Journal of Biogeography	Google Scholar	N	Model
Merow, Cory; Smith, Mathew J; Edwards Jr, Thomas C; Guisan, Antoine; McMahon, Sean M; Normand, Signe; Thuiller, Wilfried; Wüest, Rafael O; Zimmermann, Niklaus E; Elith, Jane;	What do we gain from simplicity versus complexity in species distribution models?	Ecography	Google Scholar	N	Model
Pyšek, Petr; Křivánek, Martin; Jarošík, Vojtěch;	Planting intensity, residence time, and species traits determine invasion success of alien woody species	Ecology	Google Scholar	N	No range shifts
Pounds, J Alan; Bustamante, Martín R; Coloma, Luis A; Consuegra, Jamie A; Fogden, Michael PL; Foster, Pru N; La Marca, Enrique; Masters, Karen L; Merino-Viteri, Andrés; Puschendorf, Robert;	Widespread amphibian extinctions from epidemic disease driven by global warming	Nature	Google Scholar	N	No range shifts
Primmer, CR; Møller, AP; Ellegren, H;	A wide‐range survey of cross‐species microsatellite amplification in birds	Molecular ecology	Google Scholar	N	No range shifts
Turesson, Göte;	The selective effect of climate upon the plant species.	Hereditas	Google Scholar	N	No range shifts
Turnbull, Matthew H; Whitehead, David; Tissue, David T; Schuster, William SF; Brown, Kim J; Griffin, Kevin L;	Responses of leaf respiration to temperature and leaf characteristics in three deciduous tree species vary with site water availability	Tree physiology	Google Scholar	N	No range shifts
Bradley, Bethany A; Olsson, Aaryn D; Wang, Ophelia; Dickson, Brett G; Pelech, Lori; Sesnie, Steven E; Zachmann, Luke J;	Species detection vs. habitat suitability: are we biasing habitat suitability models with remotely sensed data?	Ecological Modelling	Google Scholar	N	No range shifts
Stefanescu, Constanti; Carnicer, Jofre; Penuelas, Josep;	Determinants of species richness in generalist and specialist Mediterranean butterflies: the negative synergistic forces of climate and habitat change	Ecography	Google Scholar	N	No range shifts
Sharma, Sapna; Vander Zanden, M Jake; Magnuson, John J; Lyons, John;	Comparing climate change and species invasions as drivers of coldwater fish population extirpations	PLoS One	Google Scholar	N	Model
McEachran, John D; Musick, John A;	Distribution And Relative Abundance Of 7 Species Of Skates (Pisces-Rajidae) Which Occur Between Nova-Scotia And Cape-Hatteras	Fishery Bulletin	Google Scholar	N	No range shifts
Forcada, Jaume; Trathan, PN; Reid, K; Murphy, EJ; Croxall, JP;	Contrasting population changes in sympatric penguin species in association with climate warming	Global Change Biology	Google Scholar	N	No range shifts
Timms, P-L_;	Low Temperature Condensation of High Temperature Species as a Synthetic Method	Advances in Inorganic Chemistry and Radiochemistry	Google Scholar	N	No range shifts
Jump, Alistair S; Woodward, F Ian;	Seed production and population density decline approaching the range‐edge of Cirsium species	New Phytologist	Google Scholar	N	Early stages, not actual range shift
Sandvik, Hanno; Erikstad, Kjell Einar; Barrett, Robert T; Yoccoz, Nigel G;	The effect of climate on adult survival in five species of North Atlantic seabirds	Journal of Animal Ecology	Google Scholar	N	No range shifts
El-Sharkawy, Mabrouk A; Cock, James H; Held, K; Alexander, A;	Water Efficiency of Cassava. II. Differing Sensitivity of Stomata to Air Humidity in Cassava and Other Warm-Climate Species 1	Crop Science	Google Scholar	N	No range shifts
Stüken, Anke; Rücker, Jacqueline; Endrulat, Tina; Preussel, Karina; Hemm, Mike; Nixdorf, Brigitte; Karsten, Ulf; Wiedner, Claudia;	Distribution of three alien cyanobacterial species (Nostocales) in northeast Germany: Cylindrospermopsis raciborskii, Anabaena bergii and Aphanizomenon aphanizomenoides		Google Scholar	N	No range shifts
Krasnov, Boris R; Khokhlova, Irina S; Fielden, Laura J; Burdelova, Nadezhda V;	Effect of air temperature and humidity on the survival of pre-imaginal stages of two flea species (Siphonaptera: Pulicidae)	Journal of Medical Entomology	Google Scholar	N	No range shifts
Zervakis, G; Philippoussis, A; Ioannidou, S; Diamantopoulou, P;	Mycelium growth kinetics and optimal temperature conditions for the cultivation of edible mushroom species on lignocellulosic substrates	Folia microbiologica	Google Scholar	N	No range shifts
Lyr, H;	Effect of the root temperature on growth parameters of various European tree species	Annales Des Sciences Forestieres	Google Scholar	N	No range shifts
Singh, SP; Singh, Priyanka;	Effect of temperature and light on the growth of algae species: a review	Renewable and Sustainable Energy Reviews	Google Scholar	N	No range shifts
Frade, PR; De Jongh, F; Vermeulen, F; Van Bleijswijk, J; Bak, RPM;	Variation in symbiont distribution between closely related coral species over large depth ranges	Molecular Ecology	Google Scholar	N	No range shifts
Pradervand, Jean-Nicolas; Dubuis, Anne; Pellissier, Loïc; Guisan, Antoine; Randin, Christophe;	Very high resolution environmental predictors in species distribution models: Moving beyond topography?	Progress in Physical Geography	Google Scholar	N	Model
Tôrres, Natália M; De Marco, Paulo; Santos, Thiago; Silveira, Leandro; de Almeida Jácomo, Anah T; Diniz‐Filho, José AF;	Can species distribution modelling provide estimates of population densities? A case study with jaguars in the Neotropics	Diversity and Distributions	Google Scholar	N	No range shifts
Werneck, Fernanda P; Nogueira, Cristiano; Colli, Guarino R; Sites Jr, Jack W; Costa, Gabriel C;	Climatic stability in the Brazilian Cerrado: implications for biogeographical connections of South American savannas, species richness and conservation in a biodiversity hotspot	Journal of Biogeography	Google Scholar	N	Wrong time
Coudun, Christophe; Gégout, Jean‐Claude; Piedallu, Christian; Rameau, Jean‐Claude;	Soil nutritional factors improve models of plant species distribution: an illustration with Acer campestre (L.) in France	Journal of Biogeography	Google Scholar	N	No range shifts
Jarnevich, Catherine S; Stohlgren, Thomas J; Kumar, Sunil; Morisette, Jeffery T; Holcombe, Tracy R;	Caveats for correlative species distribution modeling	Ecological Informatics	Google Scholar	N	No range shifts
Pagel, Mark D; May, Robert M; Collie, Annie R;	Ecological aspects of the geographical distribution and diversity of mammalian species	The American Naturalist	Google Scholar	N	Review
Raxworthy, Christopher J; Martinez-Meyer, Enrique; Horning, Ned; Nussbaum, Ronald A; Schneider, Gregory E; Ortega-Huerta, Miguel A; Peterson, A Townsend;	Predicting distributions of known and unknown reptile species in Madagascar	Nature	Google Scholar	N	No range shifts
Barthlott, Wilhelm; Lauer, Wilhelm; Placke, Anja;	Global distribution of species diversity in vascular plants: Towards a world map of phytodiversity (globale verteilung der artenvielfalt höherer pflanzen: Vorarbeiten zu einer weltkarte der phytodiversität)	Erdkunde	Google Scholar	N	No range shifts
Hortal, Joaquín; Rodríguez, Jesús; Nieto‐Díaz, Manuel; Lobo, Jorge M;	Regional and environmental effects on the species richness of mammal assemblages	Journal of Biogeography	Google Scholar	N	No range shifts
Bradley, Bethany A; Fleishman, Erica;	Can remote sensing of land cover improve species distribution modelling?	Journal of Biogeography	Google Scholar	N	Model
Houde, ED;	Effects of temperature and delayed feeding on growth and survival of larvae of three species of subtropical marine fishes	Marine biology	Google Scholar	N	No range shifts
Kellermann, Vanessa; van Heerwaarden, Belinda; Sgrò, Carla M; Hoffmann, Ary A;	Fundamental evolutionary limits in ecological traits drive Drosophila species distributions	Science	Google Scholar	N	No range shifts
Koh, Chao‐Nien; Lee, Pei‐Fen; Lin, Ruey‐Shing;	Bird species richness patterns of northern Taiwan: primary productivity, human population density, and habitat heterogeneity	Diversity and Distributions	Google Scholar	N	No range shifts
Berkowitz, J; Inghram, Mark G; Chupka, WA;	Polymeric gaseous species in the sublimation of molybdenum trioxide	The Journal of Chemical Physics	Google Scholar	N	No range shifts
Hansen, James; Sato, Makiko; Ruedy, Reto; Lo, Ken; Lea, David W; Medina-Elizade, Martin;	Global temperature change	Proceedings of the National Academy of Sciences	Google Scholar	N	No range shifts
Klitgaard, Anne B; Tendal, Ole Secher;	Distribution and species composition of mass occurrences of large-sized sponges in the northeast Atlantic	Progress in oceanography	Google Scholar	N	No range shifts
Jaquet, Nathalie; Gendron, Diane;	Distribution and relative abundance of sperm whales in relation to key environmental features, squid landings and the distribution of other cetacean species in the Gulf of California, Mexico	Marine Biology	Google Scholar	N	No range shifts
Angadi, SV; Cutforth, HW; Miller, PR; McConkey, BG; Entz, MH; Brandt, SA; Volkmar, KM;	Response of three Brassica species to high temperature stress during reproductive growth	Canadian Journal of Plant Science	Google Scholar	N	No range shifts
von CAEMMERER, SUSANNE; Evans, John R;	Temperature responses of mesophyll conductance differ greatly between species	Plant, Cell & Environment	Google Scholar	N	No range shifts
Stirling, CM; Davey, PA; Williams, TG; Long, Stephen P;	Acclimation of photosynthesis to elevated CO2 and temperature in five British native species of contrasting functional type	Global Change Biology	Google Scholar	N	No range shifts
Hanski, Ilkka; Ranta, Esa;	Coexistence in a patchy environment: three species of Daphnia in rock pools	The Journal of Animal Ecology	Google Scholar	N	No range shifts
Engler, Robin; Guisan, Antoine; Rechsteiner, Luca;	An improved approach for predicting the distribution of rare and endangered species from occurrence and pseudo‐absence data	Journal of applied ecology	Google Scholar	N	Model
Kwasniewski, Slawek; Hop, Haakon; Falk-Petersen, Stig; Pedersen, Gunnar;	Distribution of Calanus species in Kongsfjorden, a glacial fjord in Svalbard	Journal of plankton research	Google Scholar	N	No range shifts
Soberón, Jorge;	Grinnellian and Eltonian niches and geographic distributions of species	Ecology letters	Google Scholar	N	Wrong time
Bradley, Bethany A;	Assessing ecosystem threats from global and regional change: hierarchical modeling of risk to sagebrush ecosystems from climate change, land use and invasive species in Nevada, USA	Ecography	Google Scholar	N	Model
van der Veer, Henk W; Cardoso, Joana FMF; van der Meer, Jaap;	The estimation of DEB parameters for various Northeast Atlantic bivalve species	Journal of Sea Research	Google Scholar	N	No range shifts
Oswald, Stephen A; Huntley, Brian; Collingham, Yvonne C; Russell, Deborah JF; Anderson, Barbara J; Arnold, Jennifer M; Furness, Robert W; Hamer, Keith C;	Physiological effects of climate on distributions of endothermic species	Journal of Biogeography	Google Scholar	N	No range shifts
Thompson, Peter A; Guo, Ming‐xin; Harrison, Paul J; Whyte, John NC;	EFFECTS OF VARIATION IN TEMPERATURE. II. ON THE FATTY ACID COMPOSITION OF EIGHT SPECIES OF MARINE PHYTOPLANKTON 1	Journal of Phycology	Google Scholar	N	No range shifts
Billington, HL; Pelham, J;	Genetic variation in the date of budburst in Scottish birch populations: implications for climate change	Functional Ecology	Google Scholar	N	No range shifts
O'connor, TG; Haines, LM; Snyman, HA;	Influence of precipitation and species composition on phytomass of a semi‐arid African grassland	Journal of Ecology	Google Scholar	N	No range shifts
Beamish, Frederick William Henry;	Respiration of fishes with special emphasis on standard oxygen consumption: II. Influence of weight and temperature on respiration of several species	Canadian Journal of Zoology	Google Scholar	N	No range shifts
Mateo, Rubén G; Croat, Thomas B; Felicísimo, Ángel M; Muñoz, Jesús;	Profile or group discriminative techniques? Generating reliable species distribution models using pseudo‐absences and target‐group absences from natural history collections	Diversity and Distributions	Google Scholar	N	No range shifts
Eckbreth, Alan C;	Laser diagnostics for combustion temperature and species		Google Scholar	N	No range shifts
Tigabu, Mulualem; Oden, PC;	Effect of scarification, gibberellic acid and temperature on seed germination of two multipurpose Albizia species from Ethiopia	Seed science and technology	Google Scholar	N	No range shifts
Corsi, Fabio; De Leeuw, Jan; Skidmore, Andrew;	Modeling species distribution with GIS	Research techniques in animal ecology	Google Scholar	N	No range shifts
Hatch, MD; Oliver, IR;	Activation and inactivation of phosphoenolpyruvate carboxylase in leaf extracts from C4 species	Functional Plant Biology	Google Scholar	N	No range shifts
Prestwich, Kenneth N; Walker, Thomas J;	Energetics of singing in crickets: effect of temperature in three trilling species (Orthoptera: Gryllidae)	Journal of Comparative Physiology	Google Scholar	N	No range shifts
Peck, Lloyd S; Webb, Karen E; Bailey, David M;	Extreme sensitivity of biological function to temperature in Antarctic marine species	Functional Ecology	Google Scholar	N	No range shifts
Cheung, William WL; Lam, Vicky WY; Sarmiento, Jorge L; Kearney, Kelly; Watson, Reg; Pauly, Daniel;	Projecting global marine biodiversity impacts under climate change scenarios	Fish and fisheries	Google Scholar	N	Model
Lahoz‐Monfort, José J; Guillera‐Arroita, Gurutzeta; Wintle, Brendan A;	Imperfect detection impacts the performance of species distribution models	Global ecology and biogeography	Google Scholar	N	Model
Carstens, Bryan C; Knowles, L Lacey;	Shifting distributions and speciation: species divergence during rapid climate change	Molecular Ecology	Google Scholar	N	No range shifts
Kozak, Kenneth H; Wiens, John J;	Accelerated rates of climatic‐niche evolution underlie rapid species diversification	Ecology Letters	Google Scholar	N	No range shifts
Quinn, John M; Steele, G Laura; Hickey, Christopher W; Vickers, Maggie L;	Upper thermal tolerances of twelve New Zealand stream invertebrate species	New Zealand journal of marine and freshwater research	Google Scholar	N	No range shifts
Pujol, Benoit; Zhou, Shu-Rong; Vilas, Julia Sanchez; Pannell, John R;	Reduced inbreeding depression after species range expansion	Proceedings of the National Academy of Sciences	Google Scholar	N	No range shifts
Bottomley, Paul A; Foster, Thomas H; Argersinger, Raymond E; Pfeifer, Leah M;	A review of normal tissue hydrogen NMR relaxation times and relaxation mechanisms from 1–100 MHz: dependence on tissue type, NMR frequency, temperature, species, excision, and age	Medical physics	Google Scholar	N	No range shifts
Lomba, A; Pellissier, L; Randin, C; Vicente, J; Moreira, F; Honrado, J; Guisan, A;	Overcoming the rare species modelling paradox: a novel hierarchical framework applied to an Iberian endemic plant	Biological conservation	Google Scholar	N	No range shifts
Wang, Shurong; Wang, Kaige; Liu, Qian; Gu, Yueling; Luo, Zhongyang; Cen, Kefa; Fransson, Torsten;	Comparison of the pyrolysis behavior of lignins from different tree species	Biotechnology Advances	Google Scholar	N	No range shifts
Herborg, Leif-Matthias; Mandrak, Nicholas E; Cudmore, Becky C; MacIsaac, Hugh J;	Comparative distribution and invasion risk of snakehead (Channidae) and Asian carp (Cyprinidae) species in North America	Canadian Journal of Fisheries and Aquatic Sciences	Google Scholar	N	No range shifts
Park, Simon F;	The physiology of Campylobacter species and its relevance to their role as foodborne pathogens	International journal of food microbiology	Google Scholar	N	No range shifts
Martínez‐Freiría, F; Sillero, N; Lizana, M; Brito, JC;	GIS‐based niche models identify environmental correlates sustaining a contact zone between three species of European vipers	Diversity and Distributions	Google Scholar	N	No range shifts
Klopfer, Peter H; MacArthur, Robert H;	On the causes of tropical species diversity: niche overlap	The American Naturalist	Google Scholar	N	No range shifts
Noroozi, Jalil; Pauli, Harald; Grabherr, Georg; Breckle, Siegmar-W;	The subnival–nival vascular plant species of Iran: a unique high-mountain flora and its threat from climate warming	Biodiversity and Conservation	Google Scholar	N	No range shifts
Jiménez-Valverde, Alberto; Gómez, José F; Lobo, Jorge M; Baselga, Andrés; Hortal, Joaquín;	Challenging species distribution models: the case of Maculinea nausithous in the Iberian Peninsula	Annales Zoologici Fennici	Google Scholar	N	Model
Wynne-Edwards, Katherine E; Lisk, Robert D;	Differential effects of paternal presence on pup survival in two species of dwarf hamster (Phodopus sungorus and Phodopus campbelli)	Physiology & Behavior	Google Scholar	N	No range shifts
Emlet, Richard B;	Developmental mode and species geographic range in regular sea urchins (Echinodermata: Echinoidea)	Evolution	Google Scholar	N	No range shifts
Rushton, SP; Ormerod, SJ; Kerby, G;	New paradigms for modelling species distributions?	Journal of applied ecology	Google Scholar	N	No range shifts
Tronsmo, A; Dennis, C;	Effect of temperature on antagonistic properties of Trichoderma species	Transactions of the British Mycological Society	Google Scholar	N	No range shifts
Delpierre, Nicolas; Dufrêne, E; Soudani, K; Ulrich, E; Cecchini, S; Boé, J; François, C;	Modelling interannual and spatial variability of leaf senescence for three deciduous tree species in France	Agricultural and Forest Meteorology	Google Scholar	N	No range shifts
Monson, Russell K; Littlejohn, Robert O; Williams, George J;	Photosynthetic adaptation to temperature in four species from the Colorado shortgrass steppe: a physiological model for coexistence	Oecologia	Google Scholar	N	No range shifts
Kardol, Paul; Cregger, Melissa A; Campany, Courtney E; Classen, Aimee T;	Soil ecosystem functioning under climate change: plant species and community effects	Ecology	Google Scholar	N	No range shifts
Jenouvrier, Stephanie; Barbraud, Christophe; Weimerskirch, Henri;	Long‐term contrasted responses to climate of two Antarctic seabird species	Ecology	Google Scholar	N	No range shifts
Liu, Irene; Cant, Noel W; Bromly, John H; Barnes, Fred J; Nelson, Peter F; Haynes, Brian S;	Formate species in the low-temperature oxidation of dimethyl ether	Chemosphere	Google Scholar	N	No range shifts
Berestycki, Henri; Diekmann, Odo; Nagelkerke, Cornelis J; Zegeling, Paul A;	Can a species keep pace with a shifting climate?	Bulletin of mathematical biology	Google Scholar	N	Model
Sutherland, William J;	Parallel extinction risk and global distribution of languages and species	Nature	Google Scholar	N	No range shifts
Macel, Mirka; Lawson, Clare S; Mortimer, Simon R; Šmilauerova, Marie; Bischoff, Armin; Crémieux, Lisèle; Doležal, Jiří; Edwards, Andrew R; Lanta, Vojtêch; Bezemer, T Martijn;	Climate vs. soil factors in local adaptation of two common plant species	Ecology	Google Scholar	N	No range shifts
Patterson, BD; Atmar, W;	Analyzing species composition in fragments	Isolated vertebrate communities in the tropics	Google Scholar	N	No range shifts
Wright, David H; Currie, David J; Maurer, Brian A;	Energy supply and patterns of species richness on local and regional scales	Species diversity in ecological communities: historical and geographical perspectives	Google Scholar	N	Species richness
Ohsawa, M;	Latitudinal comparison of altitudinal changes in forest structure, leaf-type, and species richness in humid monsoon Asia	Global change and terrestrial ecosystems in monsoon Asia	Google Scholar	N	No range shifts
Sheldon, Andrew L;	Species diversity and longitudinal succession in stream fishes	Ecology	Google Scholar	N	No range shifts
Keller, Stephen R; Sowell, Dexter R; Neiman, Maurine; Wolfe, Lorne M; Taylor, Douglas R;	Adaptation and colonization history affect the evolution of clines in two introduced species	New Phytologist	Google Scholar	N	No range shifts
Sexton, Jason P; Strauss, Sharon Y; Rice, Kevin J;	Gene flow increases fitness at the warm edge of a species’ range	Proceedings of the National Academy of Sciences	Google Scholar	N	No range shifts
McDonald-Madden, Eve; Runge, Michael C; Possingham, Hugh P; Martin, Tara G;	Optimal timing for managed relocation of species faced with climate change	Nature Climate Change	Google Scholar	N	No range shifts
Wiens, John J;	Speciation and ecology revisited: phylogenetic niche conservatism and the origin of species	Evolution	Google Scholar	N	No range shifts
Chefaoui, Rosa M; Hortal, Joaquín; Lobo, Jorge M;	Potential distribution modelling, niche characterization and conservation status assessment using GIS tools: a case study of Iberian Copris species	Biological Conservation	Google Scholar	N	No range shifts
Cumming, Graeme S;	The impact of low‐head dams on fish species richness in Wisconsin, USA	Ecological Applications	Google Scholar	N	No range shifts
Xue, Junjie; Wang, Xinquan; Qi, Gongshin; Wang, Jun; Shen, Meiqing; Li, Wei;	Characterization of copper species over Cu/SAPO-34 in selective catalytic reduction of NOx with ammonia: Relationships between active Cu sites and de-NOx performance at low temperature	Journal of Catalysis	Google Scholar	N	No range shifts
Virkkala, Raimo; Pöyry, Juha; Heikkinen, Risto K; Lehikoinen, Aleksi; Valkama, Jari;	Protected areas alleviate climate change effects on northern bird species of conservation concern	Ecology and Evolution	Google Scholar	Y		N	Fail: data already inputted from our Virkkala papers
Aitken, Sally N; Yeaman, Sam; Holliday, Jason A; Wang, Tongli; Curtis‐McLane, Sierra;	Adaptation, migration or extirpation: climate change outcomes for tree populations	Evolutionary applications	Google Scholar	N	No range shifts
Margules, Christopher R; Nicholls, AO; Austin, MP;	Diversity of Eucalyptus species predicted by a multi-variable environmental gradient	Oecologia	Google Scholar	N	No range shifts
Pianka, Eric R;	On lizard species diversity: North American flatland deserts	Ecology	Google Scholar	N	No range shifts
Box, Elgene O; Crumpacker, David W; Hardin, E Dennis;	A climatic model for location of plant species in Florida, USA	Journal of Biogeography	Google Scholar	N	Model
Shkolnik, Amiram; Borut, Arieh;	Temperature and water relations in two species of spiny mice (Acomys)	Journal of Mammalogy	Google Scholar	N	No range shifts
Chen, Hwei-Hwang; Li, Paul H;	Characteristics of cold acclimation and deacclimation in tuber-bearing Solanum species	Plant Physiology	Google Scholar	N	No range shifts
Thuiller, Wilfried;	BIOMOD–optimizing predictions of species distributions and projecting potential future shifts under global change	Global change biology	Google Scholar	N	Model
Crimmins, Shawn M; Dobrowski, Solomon Z; Greenberg, Jonathan A; Abatzoglou, John T; Mynsberge, Alison R;	Changes in climatic water balance drive downhill shifts in plant species’ optimum elevations	Science	Google Scholar	N	No range shifts
Bottom, Daniel L; Jones, Kim K;	Species composition, distribution, and invertebrate prey of fish assemblages in the Columbia River estuary	Progress in Oceanography	Google Scholar	N	No range shifts
Renner, Ian W; Warton, David I;	Equivalence of MAXENT and Poisson point process models for species distribution modeling in ecology	Biometrics	Google Scholar	N	No range shifts
Diniz‐Filho, José Alexandre Felizola; Bini, Luis Mauricio;	Modelling geographical patterns in species richness using eigenvector‐based spatial filters	Global Ecology and Biogeography	Google Scholar	N	No range shifts
Gritti, ES; Smith, Benjamin; Sykes, MT;	Vulnerability of Mediterranean Basin ecosystems to climate change and invasion by exotic plant species	Journal of Biogeography	Google Scholar	N	Model
Wisz, Mary S; Guisan, Antoine;	Do pseudo-absence selection strategies influence species distribution models and their predictions? An information-theoretic approach based on simulated data	BMC ecology	Google Scholar	N	Model
Kramer, Paul J;	Species differences with respect to water absorption at low soil temperatures	American Journal of Botany	Google Scholar	N	No range shifts
Lobo, Jorge M; Lumaret, Jean‐Pierre; Jay‐Robert, Pierre;	Modelling the species richness distribution of French dung beetles (Coleoptera, Scarabaeidae) and delimiting the predictive capacity of different groups of explanatory variables	Global Ecology and Biogeography	Google Scholar	N	Species richness
Caldwell, Martyn M; Osmond, C Barry; Nott, Dixie L;	C4 pathway photosynthesis at low temperature in cold-tolerant Atriplex species	Plant Physiology	Google Scholar	N	No range shifts
Vitasse, Yann; Porté, Annabel Josée; Kremer, Antoine; Michalet, Richard; Delzon, Sylvain;	Responses of canopy duration to temperature changes in four temperate tree species: relative contributions of spring and autumn leaf phenology	Oecologia	Google Scholar	N	No range shifts
Burke, John J;	Variation among species in the temperature dependence of the reappearance of variable fluorescence following illumination	Plant physiology	Google Scholar	N	No range shifts
Beacham, Terry D; Murray, Clyde B;	Temperature, egg size, and development of embryos and alevins of five species of Pacific salmon: a comparative analysis	Transactions of the American Fisheries Society	Google Scholar	N	No range shifts
Feeley, Kenneth J; Silman, Miles R;	The data void in modeling current and future distributions of tropical species	Global Change Biology	Google Scholar	N	No range shifts
Yates, MD; Muzika, RM;	Effect of forest structure and fragmentation on site occupancy of bat species in Missouri Ozark forests	The Journal of Wildlife Management	Google Scholar	N	No range shifts
Laroussi, M; Leipold, F;	Evaluation of the roles of reactive species, heat, and UV radiation in the inactivation of bacterial cells by air plasmas at atmospheric pressure	International Journal of Mass Spectrometry	Google Scholar	N	No range shifts
Roloff, Andreas; Korn, Sandra; Gillner, Sten;	The Climate-Species-Matrix to select tree species for urban habitats considering climate change	Urban Forestry & Urban Greening	Google Scholar	N	No range shifts
Rodríguez, Miguel Á; Belmontes, Juan Alfonso; Hawkins, Bradford A;	Energy, water and large-scale patterns of reptile and amphibian species richness in Europe	Acta Oecologica	Google Scholar	N	No range shifts
Singh, Navinder J; Milner‐Gulland, Eleanor J;	Conserving a moving target: planning protection for a migratory species as its distribution changes	Journal of Applied Ecology	Google Scholar	N	No range shifts
Steiner, Florian M; Schlick‐Steiner, Birgit C; VanDerWal, Jeremy; Reuther, Keefe D; Christian, Erhard; Stauffer, Christian; Suarez, Andrew V; Williams, Stephen E; Crozier, Ross H;	Combined modelling of distribution and niche in invasion biology: a case study of two invasive Tetramorium ant species	Diversity and Distributions	Google Scholar	N	Model
Hixon, Raymond Francis;	GROWTH, REPRODUCTIVE BIOLOGY, DISTRIBUTION AND ABUNDANCE OF THREE SPECIES OF LOLIGINID SQUID (MYOPSIDA, CEPHALOPODA) IN THE NORTHWEST GULF OF MEXICO.		Google Scholar	N	Book
Eterovick, Paula Cabral;	Distribution of anuran species among montane streams in south-eastern Brazil	Journal of tropical ecology	Google Scholar	N	Species richness
Steinbrecher, Rainer; Hauff, Karin; Rabong, Richard; Steinbrecher, Jutta;	Isoprenoid emission of oak species typical for the Mediterranean area: source strength and controlling variables	Atmospheric Environment	Google Scholar	N	No range shifts
Beauchamp, RSA; Ullyott, P;	Competitive relationships between certain species of fresh-water triclads	The Journal of Ecology	Google Scholar	N	No range shifts
Foody, Giles M;	Refining predictions of climate change impacts on plant species distribution through the use of local statistics	Ecological Informatics	Google Scholar	N	No range shifts
Vogt, Kristiina A; Vogt, Daniel J; Palmiotto, Peter A; Boon, Paul; O'Hara, Jennifer; Asbjornsen, Heidi;	Review of root dynamics in forest ecosystems grouped by climate, climatic forest type and species	Plant and soil	Google Scholar	N	No range shifts
Feeley, Kenneth J;	Distributional migrations, expansions, and contractions of tropical plant species as revealed in dated herbarium records	Global Change Biology	Google Scholar	N	No range shifts
Litchman, Elena; de Tezanos Pinto, Paula; Klausmeier, Christopher A; Thomas, Mridul K; Yoshiyama, Kohei;	Linking traits to species diversity and community structure in phytoplankton	Fifty years after the ‘‘Homage to Santa Rosalia’’: Old and new paradigms on biodiversity in aquatic ecosystems	Google Scholar	N	No range shifts
Robinson, Robert A; Learmonth, Jennifer A; Hutson, Anthony Michael; Macleod, Colin D; Sparks, Tim H; Leech, David Ian; Pierce, Graham J; Rehfisch, Mark M; Crick, Humphrey QP;	Climate change and migratory species		Google Scholar	N	No range shifts
Anderson, Robert P; Gonzalez Jr, Israel;	Species-specific tuning increases robustness to sampling bias in models of species distributions: an implementation with Maxent	Ecological Modelling	Google Scholar	N	Model
Osland, Michael J; Enwright, Nicholas; Day, Richard H; Doyle, Thomas W;	Winter climate change and coastal wetland foundation species: salt marshes vs. mangrove forests in the southeastern United States	Global change biology	Google Scholar	N	Model
Syphard, Alexandra D; Franklin, Janet;	Differences in spatial predictions among species distribution modeling methods vary with species traits and environmental predictors	Ecography	Google Scholar	N	Model
Heibl, Christoph; Renner, Susanne S;	Distribution models and a dated phylogeny for Chilean Oxalis species reveal occupation of new habitats by different lineages, not rapid adaptive radiation	Systematic Biology	Google Scholar	N	No range shifts
Corat, EJ; Goodwin, DG;	Temperature dependence of species concentrations near the substrate during diamond chemical vapor deposition	Journal of Applied Physics	Google Scholar	N	No range shifts
LEE II, HENRY; Reusser, Deborah A; Olden, Julian D; Smith, Scott S; Graham, Jim; Burkett, Virginia; Dukes, Jeffrey S; Piorkowski, Robert J; McPhedran, John;	Integrated monitoring and information systems for managing aquatic invasive species in a changing climate	Conservation Biology	Google Scholar	N	No range shifts
Estrella, Nicole; Menzel, Annette;	Responses of leaf colouring in four deciduous tree species to climate and weather in Germany	Climate Research	Google Scholar	N	No range shifts
McGregor, Kirsty F; Watt, Michael S; Hulme, Philip E; Duncan, Richard P;	What determines pine naturalization: species traits, climate suitability or forestry use?	Diversity and Distributions	Google Scholar	N	No range shifts
Messenger, PS; Flitters, NE;	Effect of constant temperature environments on the egg stage of three species of Hawaiian fruit flies	Annals of the Entomological Society of America	Google Scholar	N	No range shifts
He, Hong S; Mladenoff, David J; Crow, Thomas R;	Linking an ecosystem model and a landscape model to study forest species response to climate warming	Ecological Modelling	Google Scholar	N	No range shifts
Peck, LS;	Prospects for survival in the Southern Ocean: vulnerability of benthic species to temperature change	Antarctic Science	Google Scholar	N	No range shifts
Kellermann, Vanessa; Loeschcke, Volker; Hoffmann, Ary A; Kristensen, Torsten Nygaard; Fløjgaard, Camilla; David, Jean R; Svenning, Jens‐Christian; Overgaard, Johannes;	PHYLOGENETIC CONSTRAINTS IN KEY FUNCTIONAL TRAITS BEHIND SPECIES’CLIMATE NICHES: PATTERNS OF DESICCATION AND COLD RESISTANCE ACROSS 95 DROSOPHILA SPECIES	Evolution: International Journal of Organic Evolution	Google Scholar	N	No range shifts
Wright, S Joseph; MULLER‐LANDAU, HELENE C; Schipper, JAN;	The future of tropical species on a warmer planet	Conservation biology	Google Scholar	N	No range shifts
Mora, Camilo; Robertson, D Ross;	Causes of latitudinal gradients in species richness: a test with fishes of the tropical eastern Pacific	Ecology	Google Scholar	N	Model
Kiritani, Keizi;	Impacts of global warming on Nezara viridula and its native congeneric species	Journal of Asia-Pacific Entomology	Google Scholar	N	No range shifts
Weigand, Peter; Meier, Wolfgang; Duan, Xu Ru; Stricker, W; Aigner, Manfred;	Investigations of swirl flames in a gas turbine model combustor: I. Flow field, structures, temperature, and species distributions	Combustion and flame	Google Scholar	N	No range shifts
Didham, Raphael K; Tylianakis, Jason M; Gemmell, Neil J; Rand, Tatyana A; Ewers, Robert M;	Interactive effects of habitat modification and species invasion on native species decline	Trends in ecology & evolution	Google Scholar	N	No range shifts
Gaston, Kevin J;	How large is a species' geographic range?	Oikos	Google Scholar	N	Interesting regarding definition of species range
Cowling, RM; Esler, KJ; Midgley, GF; Honig, MA;	Plant functional diversity, species diversity and climate in arid and semi-arid southern Africa	Journal of Arid Environments	Google Scholar	N	No range shifts
Vitasse, Yann; Delzon, Sylvain; Dufrêne, Eric; Pontailler, Jean-Yves; Louvet, Jean-Marc; Kremer, Antoine; Michalet, Richard;	Leaf phenology sensitivity to temperature in European trees: Do within-species populations exhibit similar responses?	Agricultural and forest meteorology	Google Scholar	N	No range shifts
Vitasse, Yann; Bresson, Caroline C; Kremer, Antoine; Michalet, Richard; Delzon, Sylvain;	Quantifying phenological plasticity to temperature in two temperate tree species	Functional Ecology	Google Scholar	N	No range shifts
Gaston, Kevin J;	Species-range size distributions: products of speciation, extinction and transformation	Philosophical Transactions of the Royal Society of London. Series B: Biological Sciences	Google Scholar	N	No range shifts
Wiens, John J; Donoghue, Michael J;	Historical biogeography, ecology and species richness	Trends in ecology & evolution	Google Scholar	N	No range shifts
McCARTY, JOHN P;	Ecological consequences of recent climate change	Conservation biology	Google Scholar	N	Review
Boutton, Thomas W; Harrison, A Tyrone; Smith, Bruce N;	Distribution of biomass of species differing in photosynthetic pathway along an altitudinal transect in southeastern Wyoming grassland	Oecologia	Google Scholar	N	No range shifts
Sicko-Goad, L; Stoermer, EF; Kociolek, JP;	Diatom resting cell rejuvenation and formation: time course, species records and distribution	Journal of Plankton Research	Google Scholar	N	No range shifts
Cook, Rosamonde R;	The relationship between nested subsets, habitat subdivision, and species diversity	Oecologia	Google Scholar	N	No range shifts
Rohde, Klaus;	Rapoport's rule is a local phenomenon and cannot explain latitudinal gradients in species diversity	Biodiversity Letters	Google Scholar	N	No range shifts
Fenchel, TOM; Finlay, Bland J;	The ubiquity of small species: patterns of local and global diversity	Bioscience	Google Scholar	N	No range shifts
Thuiller, Wilfried; Araujo, Miguel B; Lavorel, Sandra;	Do we need land‐cover data to model species distributions in Europe?	Journal of Biogeography	Google Scholar	N	No range shifts
Moser, Dietmar; Dullinger, Stefan; Englisch, Thorsten; Niklfeld, Harald; Plutzar, Christoph; Sauberer, Norbert; Zechmeister, Harald Gustav; Grabherr, Georg;	Environmental determinants of vascular plant species richness in the Austrian Alps	Journal of Biogeography	Google Scholar	N	Model
Wilcove, David S; Rothstein, David; Dubow, Jason; Phillips, Ali; Losos, Elizabeth;	Quantifying threats to imperiled species in the United States	BioScience	Google Scholar	N	No range shifts
Miller‐Rushing, Abraham J; Katsuki, Toshio; Primack, Richard B; Ishii, Yukio; Lee, Sang Don; Higuchi, Hiroyoshi;	Impact of global warming on a group of related species and their hybrids: cherry tree (Rosaceae) flowering at Mt. Takao, Japan	American Journal of Botany	Google Scholar	N	Phenology
Cambridge, ML; Breeman, AM; Van Den Hoek, C;	Temperature responses limiting the geographical distribution of two temperate species of Cladophora (Cladophorales; Chlorophyta) in the North Atlantic Ocean	Phycologia	Google Scholar	N	No range shifts
Hirche, Hans-Jürgen;	Distribution of dominant calanoid copepod species in the Greenland Sea during late fall	Polar Biology	Google Scholar	N	No range shifts
Stockwell, David RB; Peterson, A Townsend;	Effects of sample size on accuracy of species distribution models	Ecological modelling	Google Scholar	N	Model
SEAL, ULYSSES S; DOE, RICHARD P;	Corticosteroid-binding globulin: species distribution and small-scale purification	Endocrinology	Google Scholar	N	No range shifts
Pederson, Neil; Cook, Edward R; Jacoby, Gordon C; Peteet, Dorothy M; Griffin, Kevin L;	The influence of winter temperatures on the annual radial growth of six northern range margin tree species	Dendrochronologia	Google Scholar	N	No range shifts
Mislivec, Philip B; Tuite, John;	Temperature and relative humidity requirements of species of Penicillium isolated from yellow dent corn kernels	Mycologia	Google Scholar	N	No range shifts
Jump, Alistair S; Penuelas, Josep;	Running to stand still: adaptation and the response of plants to rapid climate change	Ecology letters	Google Scholar	N	No range shifts
McKenney, Daniel W; Pedlar, John H;	Spatial models of site index based on climate and soil properties for two boreal tree species in Ontario, Canada	Forest Ecology and Management	Google Scholar	N	No range shifts
Sheldon, Andrew L;	Equitability indices: dependence on the species count	Ecology	Google Scholar	N	No range shifts
Pottier, Julien; Dubuis, Anne; Pellissier, Loïc; Maiorano, Luigi; Rossier, Leila; Randin, Christophe F; Vittoz, Pascal; Guisan, Antoine;	The accuracy of plant assemblage prediction from species distribution models varies along environmental gradients	Global Ecology and Biogeography	Google Scholar	N	Model
Claquin, Pascal; Probert, Ian; Lefebvre, Sébastien; Veron, Benoît;	Effects of temperature on photosynthetic parameters and TEP production in eight species of marine microalgae	Aquatic Microbial Ecology	Google Scholar	N	No range shifts
Luoto, Miska; Heikkinen, RK;	Disregarding topographical heterogeneity biases species turnover assessments based on bioclimatic models	Global Change Biology	Google Scholar	N	Model
Zurell, Damaris; Jeltsch, Florian; Dormann, Carsten F; Schröder, Boris;	Static species distribution models in dynamically changing systems: how good can predictions really be?	Ecography	Google Scholar	N	Model
Loarie, Scott R; Duffy, Philip B; Hamilton, Healy; Asner, Gregory P; Field, Christopher B; Ackerly, David D;	The velocity of climate change	Nature	Google Scholar	N	No range shifts
Royle, J Andrew; Nichols, James D; Kéry, Marc;	Modelling occurrence and abundance of species when detection is imperfect	Oikos	Google Scholar	N	Model
Casaletto, MP; Longo, A; Martorana, A; Prestianni, A; Venezia, AM;	XPS study of supported gold catalysts: the role of Au0 and Au+ δ species as active sites	Surface and Interface Analysis: An International Journal devoted to the development and application of techniques for the analysis of surfaces, interfaces and thin films	Google Scholar	N	No range shifts
Primack, Richard B; Higuchi, Hiroyoshi; Miller-Rushing, Abraham J;	The impact of climate change on cherry trees and other species in Japan	Biological Conservation	Google Scholar	N	Phenology
Kosiak, Barbara; Torp, Mona; Skjerve, Eystein; Thrane, Ulf;	The prevalence and distribution of Fusarium species in Norwegian cereals: a survey	Acta Agric Scand (B)	Google Scholar	N	No range shifts
Casazza, Gabriele; Zappa, Elena; Mariotti, Mauro G; Médail, Frédéric; Minuto, Luigi;	Ecological and historical factors affecting distribution pattern and richness of endemic plant species: the case of the Maritime and Ligurian Alps hotspot	Diversity and Distributions	Google Scholar	N	No range shifts
Pounds, J Alan; Fogden, Michael PL; Campbell, John H;	Biological response to climate change on a tropical mountain	Nature	Google Scholar	Y		N	Fail: Authors looked at shifts in abundance in one elevational band on a mountain. No species specific data provided. Unable to contact authors
Traill, Lochran W; Lim, Matthew LM; Sodhi, Navjot S; Bradshaw, Corey JA;	Mechanisms driving change: altered species interactions and ecosystem function through global warming	Journal of Animal Ecology	Google Scholar	N	No range shifts
Provan, Jim; Maggs, Christine A;	Unique genetic variation at a species' rear edge is under threat from global climate change	Proceedings of the Royal Society B: Biological Sciences	Google Scholar	N	Review
Thuiller, Wilfried; Lavorel, Sandra; Sykes, Martin T; Araújo, Miguel B;	Using niche‐based modelling to assess the impact of climate change on tree functional diversity in Europe	Diversity and Distributions	Google Scholar	N	Model
Baselga, Andrés;	Determinants of species richness, endemism and turnover in European longhorn beetles	Ecography	Google Scholar	N	Model
Carter, KK;	Provenance tests as indicators of growth response to climate change in 10 north temperate tree species	Canadian Journal of Forest Research	Google Scholar	N	No range shifts
Quinlivan, BJ;	The effect of constant and fluctuating temperatures on the permeability of the hard seeds of some legume species	Australian Journal of Agricultural Research	Google Scholar	N	No range shifts
Cuculescu, M; Hyde, D; Bowler, K;	Thermal tolerance of two species of marine crab, Cancer pagurus and Carcinus maenas	Journal of Thermal Biology	Google Scholar	N	No range shifts
Imai, Hiroyuki; Chang, Kwang-Hyeon; Kusaba, Maiko; Nakano, Shin-ichi;	Temperature-dependent dominance of Microcystis (Cyanophyceae) species: M. aeruginosa and M. wesenbergii	Journal of plankton research	Google Scholar	N	No range shifts
Guo, Qinfeng; Taper, Mark; Schoenberger, Michele; Brandle, J;	Spatial‐temporal population dynamics across species range: from centre to margin	Oikos	Google Scholar	N	No range shifts
Gallien, Laure; Münkemüller, Tamara; Albert, Cécile H; Boulangeat, Isabelle; Thuiller, Wilfried;	Predicting potential distributions of invasive species: where to go from here?	Diversity and Distributions	Google Scholar	N	Model
Strom, Peter F;	Effect of temperature on bacterial species diversity in thermophilic solid-waste composting.	Appl. Environ. Microbiol.	Google Scholar	N	No range shifts
Jiménez‐Valverde, Alberto;	Insights into the area under the receiver operating characteristic curve (AUC) as a discrimination measure in species distribution modelling	Global Ecology and Biogeography	Google Scholar	N	Model
Alvarez‐Uria, P; Körner, Ch;	Low temperature limits of root growth in deciduous and evergreen temperate tree species	Functional ecology	Google Scholar	N	No range shifts
Matthews, Stephen N; Iverson, Louis R; Prasad, Anantha M; Peters, Matthew P; Rodewald, Paul G;	Modifying climate change habitat models using tree species-specific assessments of model uncertainty and life history-factors	Forest Ecology and Management	Google Scholar	N	Model
Aiello‐Lammens, Matthew E; Boria, Robert A; Radosavljevic, Aleksandar; Vilela, Bruno; Anderson, Robert P;	spThin: an R package for spatial thinning of species occurrence records for use in ecological niche models	Ecography	Google Scholar	N	No range shifts
Karentz, Deneb; Smayda, Theodore J;	Temperature and seasonal occurrence patterns of 30 dominant phytoplankton species in Narragansett Bay over a 22-year period (1959–1980)	Mar. Ecol. Prog. Ser	Google Scholar	N	No range shifts
Patel, Bhupendra; Crisp, DJ;	The influence of temperature on the breeding and the moulting activities of some warm-water species of operculate barnacles	Journal of the Marine Biological Association of the United Kingdom	Google Scholar	N	No range shifts
Lemoine, Nicole; Schaefer, Hans‐Christian; Böhning‐Gaese, Katrin;	Species richness of migratory birds is influenced by global climate change	Global Ecology and Biogeography	Google Scholar	N	Species richness
Bugmann, Harald KM;	A simplified forest model to study species composition along climate gradients	Ecology	Google Scholar	N	Model
Capitelli, M; Gorse, C; Longo, S; Giordano, D;	Collision integrals of high-temperature air species	Journal of thermophysics and heat transfer	Google Scholar	N	No range shifts
Körner, Christian;	Why are there global gradients in species richness? Mountains might hold the answer	Trends in Ecology & Evolution	Google Scholar	N	Species richness
Cameron, RAD;	The effect of temperature on the activity of three species of helicid snail (Mollusca: Gastropoda)	Journal of Zoology	Google Scholar	N	No range shifts
Pagel, Jörn; Schurr, Frank M;	Forecasting species ranges by statistical estimation of ecological niches and spatial population dynamics	Global Ecology and Biogeography	Google Scholar	N	Model
Ball, Ian R;	The relative susceptibilities of some species of fresh-water fish to poisons—I. Ammonia	Water Research	Google Scholar	N	No range shifts
Bailey, Allen J; Sims, Trevor J;	Meat tenderness: distribution of molecular species of collagen in bovine muscle	Journal of the Science of Food and Agriculture	Google Scholar	N	No range shifts
Oliver, Tom; Hill, Jane K; Thomas, Chris D; Brereton, Tom; Roy, David B;	Changes in habitat specificity of species at their climatic range boundaries	Ecology letters	Google Scholar	N	Model
Ackerly, D; Knight, C; Weiss, S; Barton, K; Starmer, K;	Leaf size, specific leaf area and microhabitat distribution of chaparral woody plants: contrasting patterns in species level and community level analyses	Oecologia	Google Scholar	N	No range shifts
Peck, Lloyd S;	Prospects for surviving climate change in Antarctic aquatic species	Frontiers in zoology	Google Scholar	N	No range shifts
Britton, JR; Cucherousset, J; Davies, GD; Godard, MJ; Copp, GH;	Non‐native fishes and climate change: predicting species responses to warming temperatures in a temperate region	Freshwater Biology	Google Scholar	N	No range shifts
Williams, Austin B;	The influence of temperature on osmotic regulation in two species of estuarine shrimps (Penaeus)	The Biological Bulletin	Google Scholar	N	No range shifts
Stich, H-B; Lampert, W;	Growth and reproduction of migrating and non-migrating Daphnia species under simulated food and temperature conditions of diurnal vertical migration	Oecologia	Google Scholar	N	No range shifts
Lemoine, Nicole; BAUER, HANS‐GÜNTHER; Peintinger, Markus; BÖHNING‐GAESE, KATRIN;	Effects of climate and land‐use change on species abundance in a central European bird community	Conservation Biology	Google Scholar	Y		N
Hawkes, Lucy A; Broderick, Annette C; Godfrey, Matthew H; Godley, Brendan J;	Climate change and marine turtles	Endangered Species Research	Google Scholar	N	Review
Böttinger, Wolfram; Maiwald, Michael; Hasse, Hans;	Online NMR spectroscopic study of species distribution in MEA–H2O–CO2 and DEA–H2O–CO2	Fluid Phase Equilibria	Google Scholar	N	No range shifts
Diez, Jeffrey M; Ibáñez, Inés; Miller‐Rushing, Abraham J; Mazer, Susan J; Crimmins, Theresa M; Crimmins, Michael A; Bertelsen, C David; Inouye, David W;	Forecasting phenology: from species variability to community patterns	Ecology letters	Google Scholar	N	No range shifts
Beale, Colin M; Lennon, Jack J;	Incorporating uncertainty in predictive species distribution modelling	Philosophical Transactions of the Royal Society B: Biological Sciences	Google Scholar	N	Model
Cohen, RH; Rensink, ME; Cutler, TA; Mirin, AA;	Collisional loss of electrostatically confined species in a magnetic mirror	Nuclear Fusion	Google Scholar	N	No range shifts
Northolt, MD; Van Egmond, HP; Paulsch, WE;	Ochratoxin A production by some fungal species in relation to water activity and temperature	Journal of Food Protection	Google Scholar	N	No range shifts
Gibbons, J Whitfield; Scott, David E; Ryan, Travis J; Buhlmann, Kurt A; Tuberville, Tracey D; Metts, Brian S; Greene, Judith L; Mills, Tony; Leiden, Yale; Poppy, Sean;	The Global Decline of Reptiles, Déjà Vu Amphibians: Reptile species are declining on a global scale. Six significant threats to reptile populations are habitat loss and degradation, introduced invasive species, environmental pollution, disease, unsustainable use, and global climate change	BioScience	Google Scholar	N	No range shifts
Regos, Adrián; D’Amen, Manuela; Herrando, Sergi; Guisan, Antoine; Brotons, Lluís;	Fire management, climate change and their interacting effects on birds in complex Mediterranean landscapes: dynamic distribution modelling of an early-successional species—the near-threatened Dartford Warbler (Sylvia undata)	Journal of Ornithology	Google Scholar	N	Model
Masters, Greg; Norgrove, Lindsey;	Climate change and invasive alien species	UK: CABI Working Paper	Google Scholar	N	No range shifts
Martin, Thomas E;	Abiotic vs. biotic influences on habitat selection of coexisting species: climate change impacts?	Ecology	Google Scholar	N	No range shifts
Olajuyigbe, Folasade M; Ajele, Joshua O;	Production dynamics of extracellular protease from Bacillus species	African Journal of Biotechnology	Google Scholar	N	No range shifts
Wu, Hulin; Huffer, F Red W;	Modelling the distribution of plant species using the autologistic regression model	Environmental and ecological Statistics	Google Scholar	N	No range shifts
Brudvig, Gary W; Casey, John L; Sauer, Kenneth;	The effect of temperature on the formation and decay of the multiline EPR signal species associated with photosynthetic oxygen evolution	Biochimica et Biophysica Acta (BBA)-Bioenergetics	Google Scholar	N	No range shifts
Yu, Pu; Hayes, Scott A; O’Keefe, Thomas J; O’Keefe, Matthew J; Stoffer, James O;	The phase stability of cerium species in aqueous systems II. The systems. Equilibrium considerations and pourbaix diagram calculations	Journal of The Electrochemical Society	Google Scholar	N	No range shifts
Parmesan, Camille; Gaines, Steve; Gonzalez, Laura; Kaufman, Dawn M; Kingsolver, Joel; Townsend Peterson, A; Sagarin, Rafe;	Empirical perspectives on species borders: from traditional biogeography to global change	Oikos	Google Scholar	N	No range shifts
Lemoine, Nicole; Böhning‐Gaese, Katrin;	Potential impact of global climate change on species richness of long‐distance migrants	Conservation Biology	Google Scholar	N	No range shifts
Gallien, Laure; Douzet, Rolland; Pratte, Steve; Zimmermann, Niklaus E; Thuiller, Wilfried;	Invasive species distribution models–how violating the equilibrium assumption can create new insights	Global Ecology and Biogeography	Google Scholar	N	Model
Summers, David M; Bryan, Brett A; Crossman, Neville D; Meyer, Wayne S;	Species vulnerability to climate change: impacts on spatial conservation priorities and species representation	Global Change Biology	Google Scholar	N	Great vulnerability- similar to BIF
Martin, Youri; Van Dyck, Hans; Dendoncker, Nicolas; Titeux, Nicolas;	Testing instead of assuming the importance of land use change scenarios to model species distributions under climate change	Global Ecology and Biogeography	Google Scholar	N	Model
Kerr, Jeremy T;	Butterfly species richness patterns in Canada: energy, heterogeneity, and the potential consequences of climate change	Conservation Ecology	Google Scholar	N	Model
Sanders, Brenda M; Hope, Christopher; Pascoe, Virginia M; Martin, Leslie S;	Characterization of the stress protein response in two species of Collisella limpets with different temperature tolerances	Physiological Zoology	Google Scholar	N	No range shifts
Taniguchi, Yoshinori; Rahel, Frank J; Novinger, Douglas C; Gerow, Kenneth G;	Temperature mediation of competitive interactions among three fish species that replace each other along longitudinal stream gradients	Canadian Journal of Fisheries and Aquatic Sciences	Google Scholar	N	No range shifts
Ramirez-Villegas, Julian; Cuesta, Francisco; Devenish, Christian; Peralvo, Manuel; Jarvis, Andy; Arnillas, Carlos Alberto;	Using species distributions models for designing conservation strategies of Tropical Andean biodiversity under climate change	Journal for Nature Conservation	Google Scholar	N	Model
Sykes, Martin T; Prentice, I Colin; Cramer, Wolfgang;	A bioclimatic model for the potential distributions of north European tree species under present and future climates	Journal of Biogeography	Google Scholar	N	Model
Bolstad, Paul V; Mitchell, Katherine; Vose, James M;	Foliar temperature–respiration response functions for broad-leaved tree species in the southern Appalachians	Tree Physiology	Google Scholar	N	No range shifts
Haukka, Suvi; Lakomaa, Eeva Liisa; Jylha, Olli; Vilhunen, Juha; Hornytzkyj, Seppo;	Dispersion and distribution of titanium species bound to silica from titanium tetrachloride	Langmuir	Google Scholar	N	No range shifts
Iverson, Louis R; Prasad, Anantha; Schwartz, Mark W;	Modeling potential future individual tree-species distributions in the eastern United States under a climate change scenario: a case study with Pinus virginiana	Ecological Modelling	Google Scholar	N	Model
Liow, Lee Hsiang; Stenseth, Nils Chr;	The rise and fall of species: implications for macroevolutionary and macroecological studies	Proceedings of the Royal Society B: Biological Sciences	Google Scholar	N	No range shifts
Schenk, H Jochen;	Modeling the effects of temperature on growth and persistence of tree species: a critical review of tree population models	Ecological modelling	Google Scholar	N	Model
Bartholomew, George A; Leitner, Philip; Nelson, John E;	Body temperature, oxygen consumption, and heart rate in three species of Australian flying foxes	Physiological Zoology	Google Scholar	N	No range shifts
Reyer, Christopher; Lasch-Born, Petra; Suckow, Felicitas; Gutsch, Martin; Murawski, Aline; Pilz, Tobias;	Projections of regional changes in forest net primary productivity for different tree species in Europe driven by climate change and carbon dioxide	Annals of forest science	Google Scholar	N	Model
Beaumont, Linda J; Hughes, Lesley;	Potential changes in the distributions of latitudinally restricted Australian butterfly species in response to climate change	Global Change Biology	Google Scholar	N	Model
Dunn, Robert R; Agosti, Donat; Andersen, Alan N; Arnan, Xavier; Bruhl, Carsten A; Cerdá, Xim; Ellison, Aaron M; Fisher, Brian L; Fitzpatrick, Matthew C; Gibb, Heloise;	Climatic drivers of hemispheric asymmetry in global patterns of ant species richness	Ecology letters	Google Scholar	N	Species richness
Root, Terry L; Price, Jeff T; Hall, Kimberly R; Schneider, Stephen H; Rosenzweig, Cynthia; Pounds, J Alan;	Fingerprints of global warming on wild animals and plants	Nature	Google Scholar	N	Possible Review
Kerr, Jeremy T; Ostrovsky, Marsha;	From space to species: ecological applications for remote sensing	Trends in ecology & evolution	Google Scholar	N	No range shifts
Dürr, Carolyne; Dickie, JB; Yang, X-Y; Pritchard, HW;	Ranges of critical temperature and water potential values for the germination of species worldwide: contribution to a seed trait database	Agricultural and forest meteorology	Google Scholar	N	No range shifts
Jonsson, Bengt Gunnar;	A null model for randomization tests of nestedness in species assemblages	Oecologia	Google Scholar	N	Model
Scherrer, Daniel; Schmid, Samuel; Körner, Christian;	Elevational species shifts in a warmer climate are overestimated when based on weather station data	International journal of Biometeorology	Google Scholar	N	No range shifts
Miller, Jennifer;	Species distribution modeling	Geography Compass	Google Scholar	N	No range shifts
Elith*, Jane; H. Graham*, Catherine; P. Anderson, Robert; Dudík, Miroslav; Ferrier, Simon; Guisan, Antoine; J. Hijmans, Robert; Huettmann, Falk; R. Leathwick, John; Lehmann, Anthony;	Novel methods improve prediction of species’ distributions from occurrence data	Ecography	Google Scholar	N	No range shifts
Moreno‐Rueda, Gregorio; Pizarro, Manuel;	Relative influence of habitat heterogeneity, climate, human disturbance, and spatial structure on vertebrate species richness in Spain	Ecological research	Google Scholar	N	No range shifts
Ruggiero, Adriana; Hawkins, Bradford A;	Why do mountains support so many species of birds?	Ecography	Google Scholar	N	No range shifts
Evans, Margaret EK; Merow, Cory; Record, Sydne; McMahon, Sean M; Enquist, Brian J;	Towards process-based range modeling of many species	Trends in Ecology & Evolution	Google Scholar	N	Model
Friedrichs, Dagmar A; Trouet, Valerie; Büntgen, Ulf; Frank, David C; Esper, Jan; Neuwirth, Burkhard; Löffler, Jörg;	Species-specific climate sensitivity of tree growth in Central-West Germany	Trees	Google Scholar	N	No range shifts
Johnston, Ian A; Frearson, Neil; Goldspink, Geoffrey;	The effects of environmental temperature on the properties of myofibrillar adenosine triphosphatase from various species of fish	Biochemical Journal	Google Scholar	N	No range shifts
Baselga, Andrés; Araújo, Miguel B;	Individualistic vs community modelling of species distributions under climate change	Ecography	Google Scholar	N	Model
Acevedo, Pelayo; Jiménez‐Valverde, Alberto; Lobo, Jorge M; Real, Raimundo;	Delimiting the geographical background in species distribution modelling	Journal of biogeography	Google Scholar	N	Model
Cleland, Elsa E; Allen, Jenica M; Crimmins, Theresa M; Dunne, Jennifer A; Pau, Stephanie; Travers, Steven E; Zavaleta, Erika S; Wolkovich, Elizabeth M;	Phenological tracking enables positive species responses to climate change	Ecology	Google Scholar	N	Phenology
Long, Marshall B; Levin, Philip S; Fourguette, Dominique C;	Simultaneous two-dimensional mapping of species concentration and temperature in turbulent flames	Optics letters	Google Scholar	N	No range shifts
Iverson, Louis R; Prasad, Anantha M; Matthews, Stephen N; Peters, Matthew;	Estimating potential habitat for 134 eastern US tree species under six climate scenarios	Forest Ecology and Management	Google Scholar	N	Model
Wang, Zhiheng; Brown, James H; Tang, Zhiyao; Fang, Jingyun;	Temperature dependence, spatial scale, and tree species diversity in eastern Asia and North America	Proceedings of the National Academy of Sciences	Google Scholar	N	No range shifts
Moreno-Amat, Elena; Mateo, Rubén G; Nieto-Lugilde, Diego; Morueta-Holme, Naia; Svenning, Jens-Christian; García-Amorena, Ignacio;	Impact of model complexity on cross-temporal transferability in Maxent species distribution models: An assessment using paleobotanical data	Ecological Modelling	Google Scholar	N	No range shifts
Reiss, Henning; Cunze, Sarah; König, Konstantin; Neumann, Hermann; Kröncke, Ingrid;	Species distribution modelling of marine benthos: a North Sea case study	Marine Ecology Progress Series	Google Scholar	N	Model
Derwent, Richard G; Nodopt, Katrin;	Long-range transport and deposition of acidic nitrogen species in north-west Europe	Nature	Google Scholar	N	No range shifts
Ziska, Lewis H; Blumenthal, Dana M; Runion, G Brett; Hunt, E Raymond; Diaz-Soltero, Hilda;	Invasive species and climate change: an agronomic perspective	Climatic Change	Google Scholar	N	No range shifts
Loiselle, Bette A; Howell, Christine A; Graham, Catherine H; Goerck, Jaqueline M; Brooks, Thomas; Smith, Kimberly G; Williams, Paul H;	Avoiding pitfalls of using species distribution models in conservation planning	Conservation biology	Google Scholar	N	Model
M. McPherson, Jana; Jetz, Walter;	Effects of species’ ecology on the accuracy of distribution models	Ecography	Google Scholar	N	Model
Cannon, Raymond JC;	The implications of predicted climate change for insect pests in the UK, with emphasis on non‐indigenous species	Global Change Biology	Google Scholar	N	No range shifts
Reich, Peter B; Sendall, Kerrie M; Rice, Karen; Rich, Roy L; Stefanski, Artur; Hobbie, Sarah E; Montgomery, Rebecca A;	Geographic range predicts photosynthetic and growth response to warming in co-occurring tree species	Nature Climate Change	Google Scholar	N	No range shifts
Siqueira, Marinez Ferreira de; Peterson, Andrew Townsend;	Consequences of global climate change for geographic distributions of cerrado tree species	Biota Neotropica	Google Scholar	N	Model
Guisan, Antoine; Weiss, Stuart B; Weiss, Andrew D;	GLM versus CCA spatial modeling of plant species distribution	Plant Ecology	Google Scholar	N	Model
Hodkinson, Ian D;	Species response to global environmental change or why ecophysiological models are important: a reply to Davis et al.	Journal of Animal Ecology	Google Scholar	N	No range shifts
Abrams, Marc David;	Distribution, historical development and ecophysiological attributes of oak species in the eastern United States	Annales des sciences forestières	Google Scholar	N	No range shifts
Jones, Julia PG;	Monitoring species abundance and distribution at the landscape scale	Journal of Applied Ecology	Google Scholar	N	Model
Lima, Fernando P; Ribeiro, Pedro A; Queiroz, Nuno; Hawkins, Stephen J; Santos, António M;	Do distributional shifts of northern and southern species of algae match the warming pattern?	Global change biology	Google Scholar	Y		N	Fail: algae does not fit into species criteria
Castro, Jorge; Zamora, Regino; Hódar, José A; Gómez, José M;	Seedling establishment of a boreal tree species (Pinus sylvestris) at its southernmost distribution limit: consequences of being in a marginal Mediterranean habitat	Journal of Ecology	Google Scholar	N	No range shifts
Broadmeadow, MSJ; Ray, D; Samuel, CJA;	Climate change and the future for broadleaved tree species in Britain	Forestry	Google Scholar	N	No range shifts
Rahel, Frank J; Bierwagen, Britta; Taniguchi, Yoshinori;	Managing aquatic species of conservation concern in the face of climate change and invasive species	Conservation Biology	Google Scholar	N	No range shifts
Hinesley, LE; Pharr, DM; Snelling, LK; Funderburk, SR;	Foliar raffinose and sucrose in four conifer species: relationship to seasonal temperature	Journal of the American Society for Horticultural Science	Google Scholar	N	No range shifts
Embody, George C;	Relation of temperature to the incubation periods of eggs of four species of trout	Transactions of the American Fisheries Society	Google Scholar	N	No range shifts
Heller, Nicole E; Zavaleta, Erika S;	Biodiversity management in the face of climate change: a review of 22 years of recommendations	Biological conservation	Google Scholar	N	no range shifts
Parmesan, Camille;	Ecological and evolutionary responses to recent climate change	Annu. Rev. Ecol. Evol. Syst.	Google Scholar	N	Review
France, Robert;	The North American latitudinal gradient in species richness and geographical range of freshwater crayfish and amphipods	The American Naturalist	Google Scholar	N	No range shifts
Jackson, Stephen T; Sax, Dov F;	Balancing biodiversity in a changing environment: extinction debt, immigration credit and species turnover	Trends in ecology & evolution	Google Scholar	N	No range shifts
Hill, MO;	Patterns of species distribution in Britain elucidated by canonical correspondence analysis	Journal of biogeography	Google Scholar	N	No range shifts
Murawski, SA; Finn, and JT;	Biological bases for mixed-species fisheries: species co-distribution in relation to environmental and biotic variables	Canadian Journal of Fisheries and Aquatic Sciences	Google Scholar	N	No range shifts
Persson, Lennart;	Temperature-induced shift in foraging ability in two fish species, roach (Rutilus rutilus) and perch (Perca fluviatilis): implications for coexistence between poikilotherms	The Journal of Animal Ecology	Google Scholar	N	No range shifts
Nyberg, Cecilia D; Wallentinus, Inger;	Can species traits be used to predict marine macroalgal introductions?	Biological invasions	Google Scholar	N	No range shifts
Guisan, Antoine; Graham, Catherine H; Elith, Jane; Huettmann, Falk; NCEAS Species Distribution Modelling Group;	Sensitivity of predictive species distribution models to change in grain size	Diversity and distributions	Google Scholar	N	No range shifts
Gaston, Kevin J; He, Fangliang;	The distribution of species range size: a stochastic process	Proceedings of the Royal Society of London. Series B: Biological Sciences	Google Scholar	N	Model
Uda, Ikuko; Sugai, Akihiko; Itoh, Yuko H; Itoh, Toshihiro;	Variation in molecular species of polar lipids from Thermoplasma acidophilum depends on growth temperature	Lipids	Google Scholar	N	No range shifts
Garcia, Raquel A; Araújo, Miguel B; Burgess, Neil D; Foden, Wendy B; Gutsche, Alexander; Rahbek, Carsten; Cabeza, Mar;	Matching species traits to projected threats and opportunities from climate change	Journal of Biogeography	Google Scholar	N	No range shifts
Matías, Luis; Jump, Alistair S;	Interactions between growth, demography and biotic interactions in determining species range limits in a warming world: the case of Pinus sylvestris	Forest Ecology and Management	Google Scholar	N	No range shifts
Midgley, Guy F; Davies, Ian D; Albert, Cécile H; Altwegg, Res; Hannah, Lee; Hughes, Gregory O; O'halloran, Lydia R; Seo, Changwan; Thorne, James H; Thuiller, Wilfried;	BioMove–an integrated platform simulating the dynamic response of species to environmental change	Ecography	Google Scholar	N	No range shifts
Cunningham, Shaun; Read, Jenny;	Comparison of temperate and tropical rainforest tree species: photosynthetic responses to growth temperature	Oecologia	Google Scholar	N	No range shifts
MacArthur, Robert H;	Geographical ecology: patterns in the distribution of species		Google Scholar	N	Book
Abele, Doris; Heise, Katja; Pörtner, Hans-Otto; Puntarulo, Susana;	Temperature-dependence of mitochondrial function and production of reactive oxygen species in the intertidal mud clam Mya arenaria	Journal of Experimental Biology	Google Scholar	N	No range shifts
Westman, Walter E;	Factors influencing the distribution of species of Californian coastal sage scrub	Ecology	Google Scholar	N	No range shifts
Booth, Trevor H; Nix, Henry A; Busby, John R; Hutchinson, Michael F;	BIOCLIM: the first species distribution modelling package, its early applications and relevance to most current MAXENT studies	Diversity and Distributions	Google Scholar	N	No range shifts
Stohlgren, Thomas J; Ma, Peter; Kumar, Sunil; Rocca, Monique; Morisette, Jeffrey T; Jarnevich, Catherine S; Benson, Nate;	Ensemble habitat mapping of invasive plant species	Risk Analysis: An International Journal	Google Scholar	N	Model
Webb, BC; Thomas, CJ; Willcox, MDP; Harty, DWS; Knox, KW;	Candida‐associated denture stomatitis. Aetiology and management: a review: Part1. Factors influencing distribution of Candida species in the oral cavity	Australian dental journal	Google Scholar	N	No range shifts
Hunter Jr, Malcolm L;	Climate change and moving species: furthering the debate on assisted colonization	Conservation Biology	Google Scholar	N	No range shifts
MacKenzie, Darryl I; Nichols, James D; Hines, James E; Knutson, Melinda G; Franklin, Alan B;	Estimating site occupancy, colonization, and local extinction when a species is detected imperfectly	Ecology	Google Scholar	N	Model
Musick, John A; Mercer, Linda P;	Seasonal distribution of black sea bass, Centropristis striata, in the Mid‐Atlantic Bight with comments on the ecology and fisheries of the species	Transactions of the American Fisheries Society	Google Scholar	N	No range shifts
Svenning, Jens‐Christian; Normand, Signe; Skov, Flemming;	Postglacial dispersal limitation of widespread forest plant species in nemoral Europe	Ecography	Google Scholar	N	Wrong time
Lindner, Marcus; Maroschek, Michael; Netherer, Sigrid; Kremer, Antoine; Barbati, Anna; Garcia-Gonzalo, Jordi; Seidl, Rupert; Delzon, Sylvain; Corona, Piermaria; Kolström, Marja;	Climate change impacts, adaptive capacity, and vulnerability of European forest ecosystems	Forest ecology and management	Google Scholar	N	No range shifts
Picton, Harold D;	Climate and the prediction of reproduction of three ungulate species	Journal of Applied Ecology	Google Scholar	N	No range shifts
Capinha, César; Larson, Eric R; Tricarico, Elena; Olden, Julian D; Gherardi, Francesca;	Effects of climate change, invasive species, and disease on the distribution of native European crayfishes	Conservation Biology	Google Scholar	N	Model
Kramer‐Schadt, Stephanie; Niedballa, Jürgen; Pilgrim, John D; Schröder, Boris; Lindenborn, Jana; Reinfelder, Vanessa; Stillfried, Milena; Heckmann, Ilja; Scharf, Anne K; Augeri, Dave M;	The importance of correcting for sampling bias in MaxEnt species distribution models	Diversity and Distributions	Google Scholar	N	Model
Forster, Jack; Hirst, Andrew G; Atkinson, David;	Warming-induced reductions in body size are greater in aquatic than terrestrial species	Proceedings of the National Academy of Sciences	Google Scholar	N	No range shifts
Anderson, Robert P;	A framework for using niche models to estimate impacts of climate change on species distributions	Annals of the New York Academy of Sciences	Google Scholar	N	No range shifts
Hughes, Terry P; Baird, Andrew H; Bellwood, David R; Card, Margaret; Connolly, Sean R; Folke, Carl; Grosberg, Richard; Hoegh-Guldberg, Ove; Jackson, Jeremy BC; Kleypas, Janice;	Climate change, human impacts, and the resilience of coral reefs	science	Google Scholar	N	No range shifts
Andrew, Nigel R; Hughes, Lesley;	Species diversity and structure of phytophagous beetle assemblages along a latitudinal gradient: predicting the potential impacts of climate change	Ecological Entomology	Google Scholar	N	No range shifts
Lee, Pei‐Fen; Ding, Tzung‐Su; Hsu, Fu‐Hsiung; Geng, Shu;	Breeding bird species richness in Taiwan: distribution on gradients of elevation, primary productivity and urbanization	Journal of biogeography	Google Scholar	N	No range shifts
Jiménez‐Valverde, A; Lobo, JM;	The ghost of unbalanced species distribution data in geographical model predictions	Diversity and Distributions	Google Scholar	N	No range shifts
McNab, Brian K;	Bioenergetics and the determination of home range size	The American Naturalist	Google Scholar	N	No range shifts
Pörtner, Hans O; Knust, Rainer;	Climate change affects marine fishes through the oxygen limitation of thermal tolerance	science	Google Scholar	N	No range shifts
Chown, Steven L; Huiskes, Ad HL; Gremmen, Niek JM; Lee, Jennifer E; Terauds, Aleks; Crosbie, Kim; Frenot, Yves; Hughes, Kevin A; Imura, Satoshi; Kiefer, Kate;	Continent-wide risk assessment for the establishment of nonindigenous species in Antarctica	Proceedings of the National Academy of Sciences	Google Scholar	N	No range shifts
Svenning, Jens‐Christian; Normand, Signe; Kageyama, Masa;	Glacial refugia of temperate trees in Europe: insights from species distribution modelling	Journal of Ecology	Google Scholar	N	Wrong time
Vaughan, IP; Ormerod, SJ;	The continuing challenges of testing species distribution models	Journal of Applied Ecology	Google Scholar	N	Model
Pollock, Laura J; Tingley, Reid; Morris, William K; Golding, Nick; O'Hara, Robert B; Parris, Kirsten M; Vesk, Peter A; McCarthy, Michael A;	Understanding co‐occurrence by modelling species simultaneously with a Joint Species Distribution Model (JSDM)	Methods in Ecology and Evolution	Google Scholar	N	Model
Lankau, Richard A; Zhu, Kai; Ordonez, Alejandro;	Mycorrhizal strategies of tree species correlate with trailing range edge responses to current and past climate change	Ecology	Google Scholar	N	No range shifts
Engelbrecht, Bettina MJ; Comita, Liza S; Condit, Richard; Kursar, Thomas A; Tyree, Melvin T; Turner, Benjamin L; Hubbell, Stephen P;	Drought sensitivity shapes species distribution patterns in tropical forests	Nature	Google Scholar	N	No range shifts
Dreyer, Erwin; Le Roux, Xavier; Montpied, Pierre; Daudet, François Alain; Masson, Frederic;	Temperature response of leaf photosynthetic capacity in seedlings from seven temperate tree species	Tree physiology	Google Scholar	N	No range shifts
Zhai, Yanping; Pierre, Danny; Si, Rui; Deng, Weiling; Ferrin, Peter; Nilekar, Anand U; Peng, Guowen; Herron, Jeffrey A; Bell, David C; Saltsburg, Howard;	Alkali-stabilized Pt-OHx species catalyze low-temperature water-gas shift reactions	Science	Google Scholar	N	No range shifts
Quinlivan, BJ;	The relationship between temperature fluctuations and the softening of hard seeds of some legume species	Australian Journal of Agricultural Research	Google Scholar	N	No range shifts
Masle, Josette; Farquhar, Graham D; Wong, Suan Chin;	Transpiration ratio and plant mineral content are related among genotypes of a range of species	Functional Plant Biology	Google Scholar	N	No range shifts
Semmartin, María; Aguiar, Martín R; Distel, Roberto A; Moretto, Alicia S; Ghersa, Claudio M;	Litter quality and nutrient cycling affected by grazing‐induced species replacements along a precipitation gradient	Oikos	Google Scholar	N	No range shifts
Buckley, Lauren B; Kingsolver, Joel G;	Functional and phylogenetic approaches to forecasting species' responses to climate change	Annual Review of Ecology, Evolution, and Systematics	Google Scholar	N	No range shifts
Sutherst, RW; Bourne, AS;	Modelling non-equilibrium distributions of invasive species: a tale of two modelling paradigms	Biological Invasions	Google Scholar	N	Model
Vetaas, Ole R;	Realized and potential climate niches: a comparison of four Rhododendron tree species	Journal of Biogeography	Google Scholar	N	No range shifts
Denny, Mark W; Dowd, W Wesley; Bilir, Lisa; Mach, Katharine J;	Spreading the risk: small-scale body temperature variation among intertidal organisms and its implications for species persistence	Journal of Experimental Marine Biology and Ecology	Google Scholar	N	No range shifts
Mitchell, KJ;	Growth of pasture species under controlled environment. 1. Growth at various levels of constant temperature.	New Zealand Journal of Science and Technology, Section A	Google Scholar	N	No range shifts
Ma, Lin; Cai, Weiwei; Caswell, Andrew W; Kraetschmer, Thilo; Sanders, Scott T; Roy, Sukesh; Gord, James R;	Tomographic imaging of temperature and chemical species based on hyperspectral absorption spectroscopy	Optics express	Google Scholar	N	No range shifts
Anker-Nilssen, Tycho; Borges, Fátima; Brander, Keith; Duplisea, Daniel; Frederiksen, Morten; Gallego, Alejandro; Gislason, Astthor; Van Hal, Ralf; Heath, Mike; Hofstedte, R Ter;	The effect of climate change on the distribution and abundance of marine species in the OSPAR Maritime Area		Google Scholar	N	No range shifts
Jobbágy, Esteban G; Jackson, Robert B;	The vertical distribution of soil organic carbon and its relation to climate and vegetation	Ecological applications	Google Scholar	N	No range shifts
Kharouba, Heather M; Algar, Adam C; Kerr, Jeremy T;	Historically calibrated predictions of butterfly species' range shift using global change as a pseudo‐experiment	Ecology	Google Scholar	N	Model
Oliveira-Filho, Ary T; Jarenkow, João André; Jesus, Maria; Rodal, Nogueira;	Floristic relationships of seasonally dry forests of eastern South America based on tree species distribution patterns	Neotropical savannas and seasonally dry forests	Google Scholar	N	No range shifts
Goldman, Joel C; Ryther, John H;	Temperature‐influenced species competition in mass cultures of marine phytoplankton	Biotechnology and Bioengineering	Google Scholar	N	No range shifts
Parent, Boris; Tardieu, François;	Temperature responses of developmental processes have not been affected by breeding in different ecological areas for 17 crop species	New Phytologist	Google Scholar	N	No range shifts
Kearney, Michael; Porter, Warren;	Mechanistic niche modelling: combining physiological and spatial data to predict species’ ranges	Ecology letters	Google Scholar	N	Model
Leaché, Adam D; Koo, Michelle S; Spencer, Carol L; Papenfuss, Theodore J; Fisher, Robert N; McGuire, Jimmy A;	Quantifying ecological, morphological, and genetic variation to delimit species in the coast horned lizard species complex (Phrynosoma)	Proceedings of the National Academy of Sciences	Google Scholar	N	No range shifts
Randin, Christophe F; Dirnböck, Thomas; Dullinger, Stefan; Zimmermann, Niklaus E; Zappa, Massimiliano; Guisan, Antoine;	Are niche‐based species distribution models transferable in space?	Journal of biogeography	Google Scholar	N	No range shifts
Danielson, RM; Davey, CB;	The abundance of Trichoderma propagules and the distribution of species in forest soils	Soil Biology and Biochemistry	Google Scholar	N	No range shifts
Alexander, Jake M; Edwards, Peter J;	Limits to the niche and range margins of alien species	Oikos	Google Scholar	N	No range shifts
Ballinger, Royce E; McKinney, Charles O;	Developmental temperature tolerance of certain anuran species	Journal of Experimental Zoology	Google Scholar	N	No range shifts
Neuner, Annemarie; Jannasch, Holger W; Belkin, Shimshon; Stetter, Karl O;	Thermococcus litoralis sp. nov.: a new species of extremely thermophilic marine archaebacteria	Archives of microbiology	Google Scholar	N	No range shifts
Huffer, Fred W; Wu, Hulin;	Markov chain Monte Carlo for autologistic regression models with application to the distribution of plant species	Biometrics	Google Scholar	N	No range shifts
Warren, MS; Hill, JK; Thomas, JA; Asher, J; Fox, R; Huntley, B; Roy, DB; Telfer, MG; Jeffcoate, S; Harding, P;	Rapid responses of British butterflies to opposing forces of climate and habitat change	Nature	Google Scholar	N	relative abundance
Ravelo, AC; Fairbanks, RG;	Oxygen isotopic composition of multiple species of planktonic foraminifera: Recorders of the modern photic zone temperature gradient	Paleoceanography and Paleoclimatology	Google Scholar	N	No range shifts
Ward, Nicola L; Masters, Gregory J;	Linking climate change and species invasion: an illustration using insect herbivores	Global Change Biology	Google Scholar	N	No range shifts
Collins, RP; Jones, MB;	The influence of climatic factors on the distribution of C4 species in Europe	Vegetatio	Google Scholar	N	No range shifts
Royle, J Andrew; Chandler, Richard B; Yackulic, Charles; Nichols, James D;	Likelihood analysis of species occurrence probability from presence‐only data for modelling species distributions	Methods in Ecology and Evolution	Google Scholar	N	No range shifts
Rubidge, Emily M; Monahan, William B; Parra, Juan L; Cameron, Susan E; Brashares, Justin S;	The role of climate, habitat, and species co‐occurrence as drivers of change in small mammal distributions over the past century	Global Change Biology	Google Scholar	N	Review
Lopez-Anton, M Antonia; Yuan, Yang; Perry, Ron; Maroto-Valer, M Mercedes;	Analysis of mercury species present during coal combustion by thermal desorption	Fuel	Google Scholar	N	No range shifts
Cayuela, L; Golicher, DJ; Newton, AC; Kolb, M; De Alburquerque, FS; Arets, EJMM; Alkemade, JRM; Pérez, AM;	Species distribution modeling in the tropics: problems, potentialities, and the role of biological data for effective species conservation	Tropical Conservation Science	Google Scholar	N	Model
Morin, Xavier; Chuine, Isabelle;	Niche breadth, competitive strength and range size of tree species: a trade‐off based framework to understand species distribution	Ecology Letters	Google Scholar	N	No range shifts
Thuiller, Wilfried; Albert, Cecile; Araujo, Miguel B; Berry, Pam M; Cabeza, Mar; Guisan, Antoine; Hickler, Thomas; Midgley, Guy F; Paterson, James; Schurr, Frank M;	Predicting global change impacts on plant species’ distributions: future challenges	Perspectives in plant ecology, evolution and systematics	Google Scholar	N	Review
Koura, Katsuhisa; Matsumoto, Hiroaki;	Variable soft sphere molecular model for air species	Physics of Fluids A: Fluid Dynamics	Google Scholar	N	No range shifts
Martínez‐Meyer, E; Peterson, A Townsend;	Conservatism of ecological niche characteristics in North American plant species over the Pleistocene‐to‐Recent transition	Journal of Biogeography	Google Scholar	N	Wrong time
Moot, DJ; Scott, WR; Roy, AM; Nicholls, AC;	Base temperature and thermal time requirements for germination and emergence of temperate pasture species	New Zealand Journal of Agricultural Research	Google Scholar	N	No range shifts
Hughes, Lesley;	Biological consequences of global warming: is the signal already apparent?	Trends in ecology & evolution	Google Scholar	N	Review
Robinson, Robert A; Crick, Humphrey QP; Learmonth, Jennifer A; Maclean, Ilya MD; Thomas, Chris D; Bairlein, Franz; Forchhammer, Mads C; Francis, Charles M; Gill, Jennifer A; Godley, Brendan J;	Travelling through a warming world: climate change and migratory species	Endangered species research	Google Scholar	N	No range shifts
Simberloff, Daniel;	Global climate change and introduced species in United States forests	Science of the total environment	Google Scholar	N	Review
Laprise, Rejean; Dodson, Julian J;	Environmental variability as a factor controlling spatial patterns in distribution and species diversity of zooplankton in the St. Lawrence Estuary	Marine Ecology-Progress Series	Google Scholar	N	No range shifts
Künitzer, A; Basford, D; Craeymeersch, JA; Dewarumez, JM; Dörjes, J; Duineveld, GCA; Eleftheriou, A; Heip, Carlos; Herman, Peter; Kingston, P;	The benthic infauna of the North Sea: species distribution and assemblages	ICES Journal of Marine Science	Google Scholar	N	No range shifts
Glenn-Lewin, David C;	Species diversity in North American temperate forests	Vegetatio	Google Scholar	N	No range shifts
Gerick, Alyssa A; Munshaw, Robin G; Palen, Wendy J; Combes, Stacey A; O'Regan, Sacha M;	Thermal physiology and species distribution models reveal climate vulnerability of temperate amphibians	Journal of biogeography	Google Scholar	N	No range shifts
Castro-Longoria, Ernestina;	Egg production and hatching success of four Acartia species under different temperature and salinity regimes	Journal of Crustacean Biology	Google Scholar	N	No range shifts
Qian, Hong; Ricklefs, Robert E;	Large-scale processes and the Asian bias in species diversity of temperate plants	Nature	Google Scholar	N	No range shifts
Tokuda, Hiroyuki; Hayamizu, Kikuko; Ishii, Kunikazu; Susan, Md Abu Bin Hasan; Watanabe, Masayoshi;	Physicochemical properties and structures of room temperature ionic liquids. 1. Variation of anionic species	The Journal of Physical Chemistry B	Google Scholar	N	No range shifts
Aguirre-Gutiérrez, Jesús; Carvalheiro, Luísa G; Polce, Chiara; van Loon, E Emiel; Raes, Niels; Reemer, Menno; Biesmeijer, Jacobus C;	Fit-for-purpose: species distribution model performance depends on evaluation criteria–Dutch hoverflies as a case study	PloS one	Google Scholar	N	Model
Bunce, James A;	Acclimation of photosynthesis to temperature in eight cool and warm climate herbaceous C 3 species: temperature dependence of parameters of a biochemical photosynthesis model	Photosynthesis Research	Google Scholar	N	No range shifts
Schurr, Frank M; Midgley, Guy F; Rebelo, Anthony G; Reeves, Gail; Poschlod, Peter; Higgins, Steven I;	Colonization and persistence ability explain the extent to which plant species fill their potential range	Global Ecology and Biogeography	Google Scholar	N	No range shifts
Maiorano, Luigi; Cheddadi, R; Zimmermann, NE; Pellissier, L; Petitpierre, B; Pottier, J; Laborde, H; Hurdu, BI; Pearman, PB; Psomas, A;	Building the niche through time: using 13,000 years of data to predict the effects of climate change on three tree species in Europe	Global Ecology and Biogeography	Google Scholar	N	Wrong time
Normand, Signe; Treier, Urs A; Randin, Christophe; Vittoz, Pascal; Guisan, Antoine; Svenning, Jens‐Christian;	Importance of abiotic stress as a range‐limit determinant for European plants: insights from species responses to climatic gradients	Global Ecology and Biogeography	Google Scholar	N	No range shifts
Franklin, Janet;	Species distribution models in conservation biogeography: developments and challenges	Diversity and Distributions	Google Scholar	N	Model
Gelfand, Alan E; Schmidt, Alexandra M; Wu, Shanshan; Silander Jr, John A; Latimer, Andrew; Rebelo, Anthony G;	Modelling species diversity through species level hierarchical modelling	Journal of the Royal Statistical Society: Series C (Applied Statistics)	Google Scholar	N	Model
MacLean, Sarah A; Beissinger, Steven R;	Species’ traits as predictors of range shifts under contemporary climate change: A review and meta‐analysis	Global Change Biology	Google Scholar	N	Similar to our study
Estrada, Alba; Morales-Castilla, Ignacio; Caplat, Paul; Early, Regan;	Usefulness of species traits in predicting range shifts	Trends in ecology & evolution	Google Scholar	N	No range shifts
Pineda, Eduardo; Lobo, Jorge M;	Assessing the accuracy of species distribution models to predict amphibian species richness patterns	Journal of Animal Ecology	Google Scholar	N	No range shifts
Sutherst, Robert W;	Prediction of species geographical ranges	Journal of Biogeography	Google Scholar	N	Model
Schweiger, Oliver; Biesmeijer, Jacobus C; Bommarco, Riccardo; Hickler, Thomas; Hulme, Philip E; Klotz, Stefan; Kühn, Ingolf; Moora, Mari; Nielsen, Anders; Ohlemüller, Ralf;	Multiple stressors on biotic interactions: how climate change and alien species interact to affect pollination	Biological Reviews	Google Scholar	N	No range shifts
Gallagher, RV; Hughes, L; Leishman, MR;	Phenological trends among Australian alpine species: using herbarium records to identify climate-change indicators	Australian Journal of Botany	Google Scholar	N	Phenology
Ruby, EG; Greenberg, EP; Hastings, JW;	Planktonic marine luminous bacteria: species distribution in the water column	Appl. Environ. Microbiol.	Google Scholar	N	No range shifts
Hijmans, Robert J; Spooner, David M;	Geographic distribution of wild potato species	American Journal of Botany	Google Scholar	N	No range shifts
Scheller, Robert M; Mladenoff, David J;	A spatially interactive simulation of climate change, harvesting, wind, and tree species migration and projected changes to forest composition and biomass in northern Wisconsin, USA	Global Change Biology	Google Scholar	N	No range shifts
Syfert, Mindy M; Smith, Matthew J; Coomes, David A;	The effects of sampling bias and model complexity on the predictive performance of MaxEnt species distribution models	PloS one	Google Scholar	N	Model
Sykes, Martin T; Prentice, I Colin;	Climate change, tree species distributions and forest dynamics: a case study in the mixed conifer/northern hardwoods zone of northern Europe	Climatic Change	Google Scholar	N	Model
Deutsch, Curtis A; Tewksbury, Joshua J; Huey, Raymond B; Sheldon, Kimberly S; Ghalambor, Cameron K; Haak, David C; Martin, Paul R;	Impacts of climate warming on terrestrial ectotherms across latitude	Proceedings of the National Academy of Sciences	Google Scholar	N	No range shifts
Larigauderie, Anne; Körner, Christian;	Acclimation of leaf dark respiration to temperature in alpine and lowland plant species	Annals of Botany	Google Scholar	N	No range shifts
Zimmermann, Niklaus E; Edwards Jr, Thomas C; Graham, Catherine H; Pearman, Peter B; Svenning, Jens‐Christian;	New trends in species distribution modelling	Ecography	Google Scholar	N	No range shifts
Dobrowski, Solomon Z; Thorne, James H; Greenberg, Jonathan A; Safford, Hugh D; Mynsberge, Alison R; Crimmins, Shawn M; Swanson, Alan K;	Modeling plant ranges over 75 years of climate change in California, USA: temporal transferability and species traits	Ecological Monographs	Google Scholar	N	Model
Watts, William A; Stuiver, Minze;	Late Wisconsin climate of northern Florida and the origin of species-rich deciduous forest	Science	Google Scholar	N	Wrong time
Brook, Barry W; Akçakaya, H Resit; Keith, David A; Mace, Georgina M; Pearson, Richard G; Araújo, Miguel B;	Integrating bioclimate with population models to improve forecasts of species extinctions under climate change		Google Scholar	N	No range shifts
Dale, Virginia H; Joyce, Linda A; McNulty, Steve; Neilson, Ronald P; Ayres, Matthew P; Flannigan, Michael D; Hanson, Paul J; Irland, Lloyd C; Lugo, Ariel E; Peterson, Chris J;	Climate change and forest disturbances: climate change can affect forests by altering the frequency, intensity, duration, and timing of fire, drought, introduced species, insect and pathogen outbreaks, hurricanes, windstorms, ice storms, or landslides	BioScience	Google Scholar	N	No range shifts
Varela, Sara; Lobo, Jorge M; Hortal, Joaquín;	Using species distribution models in paleobiogeography: a matter of data, predictors and concepts	Palaeogeography, Palaeoclimatology, Palaeoecology	Google Scholar	N	No range shifts
Davies, Richard G; Orme, C David L; Storch, David; Olson, Valerie A; Thomas, Gavin H; Ross, Simon G; Ding, Tzung-Su; Rasmussen, Pamela C; Bennett, Peter M; Owens, Ian PF;	Topography, energy and the global distribution of bird species richness	Proceedings of the Royal Society B: Biological Sciences	Google Scholar	N	Species richness
Iftikar, Fathima I; MacDonald, Julia R; Baker, Daniel W; Renshaw, Gillian MC; Hickey, Anthony JR;	Could thermal sensitivity of mitochondria determine species distribution in a changing climate?	Journal of Experimental Biology	Google Scholar	N	No range shifts
Loveys, BR; Scheurwater, I; Pons, TL; Fitter, AH; Atkin, OK;	Growth temperature influences the underlying components of relative growth rate: an investigation using inherently fast‐and slow‐growing plant species	Plant, cell & environment	Google Scholar	N	No range shifts
Slavich, Eve; Warton, David I; Ashcroft, Michael B; Gollan, John R; Ramp, Daniel;	Topoclimate versus macroclimate: how does climate mapping methodology affect species distribution models and climate change projections?	Diversity and Distributions	Google Scholar	N	No range shifts
Berg, Matty P; Kiers, E Toby; Driessen, Gerard; Van Der HEIJDEN, MARCEL; Kooi, Bob W; Kuenen, Frans; Liefting, Maartje; Verhoef, Herman A; Ellers, Jacintha;	Adapt or disperse: understanding species persistence in a changing world	Global Change Biology	Google Scholar	N	No range shifts
Bernstein, Ruth A;	Schedules of foraging activity in species of ants	The Journal of Animal Ecology	Google Scholar	N	No range shifts
Evans, Jeffrey S; Murphy, Melanie A; Holden, Zachary A; Cushman, Samuel A;	Modeling species distribution and change using random forest	Predictive species and habitat modeling in landscape ecology	Google Scholar	N	Model
Condit, Richard; Hubbell, Stephen P; Foster, Robin B;	Changes in tree species abundance in a neotropical forest: impact of climate change	Journal of tropical ecology	Google Scholar	N	No range shifts
Pozio, Edoardo; La, G Rosa; Rossi, Patrizia; Murrell, K Darwin;	Biological characterization of Trichinella isolates from various host species and geographical regions.	The Journal of parasitology	Google Scholar	N	No range shifts
Hellmann, Jessica J; Byers, James E; Bierwagen, Britta G; Dukes, Jeffrey S;	Five potential consequences of climate change for invasive species	Conservation biology	Google Scholar	N	No range shifts
Thuiller, Wilfried; Lavorel, Sandra; Araújo, Miguel B; Sykes, Martin T; Prentice, I Colin;	Climate change threats to plant diversity in Europe	Proceedings of the National Academy of Sciences	Google Scholar	N	Model
Grenouillet, Gael; Buisson, Laetitia; Casajus, Nicolas; Lek, Sovan;	Ensemble modelling of species distribution: the effects of geographical and environmental ranges	Ecography	Google Scholar	N	Model
de Souza Muñoz, Mauro Enrique; De Giovanni, Renato; de Siqueira, Marinez Ferreira; Sutton, Tim; Brewer, Peter; Pereira, Ricardo Scachetti; Canhos, Dora Ann Lange; Canhos, Vanderlei Perez;	openModeller: a generic approach to species’ potential distribution modelling	GeoInformatica	Google Scholar	N	Model
Coles, Stephen L; Fadlallah, Yusef H;	Reef coral survival and mortality at low temperatures in the Arabian Gulf: new species-specific lower temperature limits	Coral Reefs	Google Scholar	N	No range shifts
Thompson, PA;	Characterization of the germination response to temperature of species and ecotypes	Nature	Google Scholar	N	No range shifts
Dunn, Robert R; Harris, Nyeema C; Colwell, Robert K; Koh, Lian Pin; Sodhi, Navjot S;	The sixth mass coextinction: are most endangered species parasites and mutualists?	Proceedings of the Royal Society B: Biological Sciences	Google Scholar	N	No range shifts
Bellard, Céline; Bertelsmeier, Cleo; Leadley, Paul; Thuiller, Wilfried; Courchamp, Franck;	Impacts of climate change on the future of biodiversity	Ecology letters	Google Scholar	N	Review
Marmion, Mathieu; Luoto, Miska; Heikkinen, Risto K; Thuiller, Wilfried;	The performance of state-of-the-art modelling techniques depends on geographical distribution of species	Ecological Modelling	Google Scholar	N	Model
Rogers, Brendan M; Soja, Amber J; Goulden, Michael L; Randerson, James T;	Influence of tree species on continental differences in boreal fires and climate feedbacks	Nature Geoscience	Google Scholar	N	No range shifts
Thomas, Chris D; Hill, Jane K; Anderson, Barbara J; Bailey, Sallie; Beale, Colin M; Bradbury, Richard B; Bulman, Caroline R; Crick, Humphrey QP; Eigenbrod, Felix; Griffiths, Hannah M;	A framework for assessing threats and benefits to species responding to climate change	Methods in Ecology and Evolution	Google Scholar	N	Model
Ferrar, PJ; Slatyer, RO; Vranjic, JA;	Photosynthetic temperature acclimation in Eucalyptus species from diverse habitats, and a comparison with Nerium oleander	Functional Plant Biology	Google Scholar	N	No range shifts
Rowland, Erika L; Davison, Jennifer E; Graumlich, Lisa J;	Approaches to evaluating climate change impacts on species: a guide to initiating the adaptation planning process	Environmental management	Google Scholar	N	Model
Bij de Vaate, A; Jazdzewski, K; Ketelaars, H AM; Gollasch, Stephan; Van der Velde, G;	Geographical patterns in range extension of Ponto-Caspian macroinvertebrate species in Europe	Canadian Journal of Fisheries and Aquatic Sciences	Google Scholar	N	No range shifts
Brett, John R;	Energetic responses of salmon to temperature. A study of some thermal relations in the physiology and freshwater ecology of sockeye salmon (Oncorhynchus nerkd)	American zoologist	Google Scholar	N	No range shifts
Early, Regan; Sax, Dov F;	Climatic niche shifts between species' native and naturalized ranges raise concern for ecological forecasts during invasions and climate change	Global ecology and biogeography	Google Scholar	N	No range shifts
Fu, Cuizhang; Hua, Xia; Li, Jun; Chang, Zheng; Pu, Zhichao; Chen, Jiakuan;	Elevational patterns of frog species richness and endemic richness in the Hengduan Mountains, China: geometric constraints, area and climate effects	Ecography	Google Scholar	N	Species richness
Büntgen, Ulf; Frank, David C; Kaczka, Ryszard J; Verstege, Anne; Zwijacz-Kozica, Tomasz; Esper, Jan;	Growth responses to climate in a multi-species tree-ring network in the Western Carpathian Tatra Mountains, Poland and Slovakia	Tree physiology	Google Scholar	N	No range shifts
Crase, Beth; Liedloff, Adam C; Wintle, Brendan A;	A new method for dealing with residual spatial autocorrelation in species distribution models	Ecography	Google Scholar	N	Model
Thompson, Peter A; Guo, Ming‐xin; Harrison, Paul J;	EFFECTS OF VARIATION IN TEMPERATURE. I. ON THE BIOCHEMICAL COMPOSITION OF EIGHT SPECIES OF MARINE PHYTOPLANKTON 1	Journal of Phycology	Google Scholar	N	No range shifts
Blach‐Overgaard, Anne; Svenning, Jens‐Christian; Dransfield, John; Greve, Michelle; Balslev, Henrik;	Determinants of palm species distributions across Africa: the relative roles of climate, non‐climatic environmental factors, and spatial constraints	Ecography	Google Scholar	N	No range shifts
De Marco Jr, Paulo; Diniz-Filho, José Alexandre Felizola; Bini, Luis Mauricio;	Spatial analysis improves species distribution modelling during range expansion	Biology letters	Google Scholar	N	Model
Looman, J;	Distribution of plant species and vegetation types in relation to climate	Vegetatio	Google Scholar	N	No range shifts
Edwards, Robert J;	The effect of hypolimnion reservoir releases on fish distribution and species diversity	Transactions of the American Fisheries Society	Google Scholar	N	No range shifts
Rodríguez, Jon Paul; Brotons, Lluís; Bustamante, Javier; Seoane, Javier;	The application of predictive modelling of species distribution to biodiversity conservation	Diversity and Distributions	Google Scholar	N	No range shifts
Ling, SD;	Range expansion of a habitat-modifying species leads to loss of taxonomic diversity: a new and impoverished reef state	Oecologia	Google Scholar	N	No range shifts
Jiménez‐Valverde, Alberto; Lobo, Jorge M; Hortal, Joaquín;	Not as good as they seem: the importance of concepts in species distribution modelling	Diversity and distributions	Google Scholar	N	Model
Calosi, Piero; Bilton, David T; Spicer, John I; Votier, Stephen C; Atfield, Andrew;	What determines a species’ geographical range? Thermal biology and latitudinal range size relationships in European diving beetles (Coleoptera: Dytiscidae)	Journal of Animal Ecology	Google Scholar	N	No range shifts
Andrews, Peter; O'Brien, Eileen M;	Climate, vegetation, and predictable gradients in mammal species richness in southern Africa	Journal of Zoology	Google Scholar	N	Species richness
Hof, Christian; Levinsky, Irina; AraÚjo, Miguel B; Rahbek, Carsten;	Rethinking species' ability to cope with rapid climate change	Global Change Biology	Google Scholar	N	Interesting
Choat, Brendan; Sack, Lawren; Holbrook, N Michele;	Diversity of hydraulic traits in nine Cordia species growing in tropical forests with contrasting precipitation	New Phytologist	Google Scholar	N	No range shifts
Abele, Lawrence G;	Species diversity of decapod crustaceans in marine habitats	Ecology	Google Scholar	N	No range shifts
Gaston, Kevin J;	Geographic range limits of species		Google Scholar	N	No range shifts
Anderson, Mark G; Ferree, Charles E;	Conserving the stage: climate change and the geophysical underpinnings of species diversity	PloS one	Google Scholar	N	No range shifts
Oberdoff, Thierry; Guégan, Jean‐François; Hugueny, Bernard;	Global scale patterns of fish species richness in rivers	Ecography	Google Scholar	N	Species richness
Runge, Claire A; Martin, Tara G; Possingham, Hugh P; Willis, Stephen G; Fuller, Richard A;	Conserving mobile species	Frontiers in Ecology and the Environment	Google Scholar	N	No range shifts
Hernandez, PA; Franke, I; Herzog, SK; Pacheco, V; Paniagua, L; Quintana, HL; Soto, A; Swenson, JJ; Tovar, C; Valqui, TH;	Predicting species distributions in poorly-studied landscapes	Biodiversity and conservation	Google Scholar	N	No range shifts
Coops, Nicholas C; Waring, Richard H;	Estimating the vulnerability of fifteen tree species under changing climate in Northwest North America	Ecological Modelling	Google Scholar	N	No range shifts
Sax, Dov F; Stachowicz, John J; Brown, James H; Bruno, John F; Dawson, Michael N; Gaines, Steven D; Grosberg, Richard K; Hastings, Alan; Holt, Robert D; Mayfield, Margaret M;	Ecological and evolutionary insights from species invasions	Trends in ecology & evolution	Google Scholar	N	No range shifts
Heitor, MV; Whitelaw, JH;	Velocity, temperature, and species characteristics of the flow in a gas-turbine combustor	Combustion and Flame	Google Scholar	N	No range shifts
Pearman, Peter B; Randin, Christophe F; Broennimann, Olivier; Vittoz, Pascal; Knaap, Willem O van der; Engler, Robin; Lay, Gwenaelle Le; Zimmermann, Niklaus E; Guisan, Antoine;	Prediction of plant species distributions across six millennia	Ecology letters	Google Scholar	N	Model
Tsoar, Asaf; Allouche, Omri; Steinitz, Ofer; Rotem, Dotan; Kadmon, Ronen;	A comparative evaluation of presence‐only methods for modelling species distribution	Diversity and distributions	Google Scholar	N	Model
Kattge, Jens; Knorr, Wolfgang;	Temperature acclimation in a biochemical model of photosynthesis: a reanalysis of data from 36 species	Plant, cell & environment	Google Scholar	N	No range shifts
Crisp, D Trevor;	A desk study of the relationship between temperature and hatching time for the eggs of five species of salmonid fishes	Freshwater biology	Google Scholar	N	Phenology
Sax, Dov F; Early, Regan; Bellemare, Jesse;	Niche syndromes, species extinction risks, and management under climate change	Trends in ecology & evolution	Google Scholar	N	No range shifts
Carvalho, Sílvia B; Brito, José C; Crespo, Eduardo G; Watts, Matthew E; Possingham, Hugh P;	Conservation planning under climate change: Toward accounting for uncertainty in predicted species distributions to increase confidence in conservation investments in space and time	Biological Conservation	Google Scholar	N	No range shifts
Tjoelker, MG; Oleksyn, J; Reich, PB;	Seedlings of five boreal tree species differ in acclimation of net photosynthesis to elevated CO2 and temperature	Tree physiology	Google Scholar	N	No range shifts
Htoon, Han; O'Connell, MJ; Cox, PJ; Doorn, SK; Klimov, Victor I;	Low temperature emission spectra of individual single-walled carbon nanotubes: Multiplicity of subspecies within single-species nanotube ensembles	Physical review letters	Google Scholar	N	No range shifts
Kluge, Jürgen; Kessler, Michael; Dunn, Robert R;	What drives elevational patterns of diversity? A test of geometric constraints, climate and species pool effects for pteridophytes on an elevational gradient in Costa Rica	Global Ecology and Biogeography	Google Scholar	N	Species richness
Thuiller, Wilfried; Midgley, Guy F; Hughes, Greg O; Bomhard, Bastian; Drew, Gill; Rutherford, Michael C; Woodward, F Ian;	Endemic species and ecosystem sensitivity to climate change in Namibia	Global Change Biology	Google Scholar	N	Model
Hickling, Rachael; Roy, David B; Hill, Jane K; Fox, Richard; Thomas, Chris D;	The distributions of a wide range of taxonomic groups are expanding polewards	Global change biology	Google Scholar	Y		N	Fail: author could not be contacted, but work has been updated in Platts et al
Karlik, SJ; Eichhorn, GL; Lewis, PN; Crapper, DR;	Interaction of aluminum species with deoxyribonucleic acid	Biochemistry	Google Scholar	N	No range shifts
Babst, Flurin; Poulter, Benjamin; Trouet, Valerie; Tan, Kun; Neuwirth, Burkhard; Wilson, Robert; Carrer, Marco; Grabner, Michael; Tegel, Willy; Levanic, Tom;	Site‐and species‐specific responses of forest growth to climate across the E uropean continent	Global Ecology and Biogeography	Google Scholar	N	No range shifts
Algar, Adam C; Kharouba, Heather M; Young, Eric R; Kerr, Jeremy T;	Predicting the future of species diversity: macroecological theory, climate change, and direct tests of alternative forecasting methods	Ecography	Google Scholar	N	No range shifts
Toledo, Marisol; Peña‐Claros, Marielos; Bongers, Frans; Alarcón, Alfredo; Balcázar, Julio; Chuviña, José; Leaño, Claudio; Licona, Juan Carlos; Poorter, Lourens;	Distribution patterns of tropical woody species in response to climatic and edaphic gradients	Journal of Ecology	Google Scholar	N	No range shifts
Svenning, Jens‐Christian; Gravel, Dominique; Holt, Robert D; Schurr, Frank M; Thuiller, Wilfried; Münkemüller, Tamara; Schiffers, Katja H; Dullinger, Stefan; Edwards Jr, Thomas C; Hickler, Thomas;	The influence of interspecific interactions on species range expansion rates	Ecography	Google Scholar	N	No range shifts
Freeman, Benjamin G; Freeman, Alexandra M Class;	Rapid upslope shifts in New Guinean birds illustrate strong distributional responses of tropical montane species to global warming	Proceedings of the National Academy of Sciences	Google Scholar	Y		Y	na
Berry, Pam M; Dawson, Terry P; Harrison, Paula A; Pearson, Richard; Butt, Nathalie;	The sensitivity and vulnerability of terrestrial habitats and species in Britain and Ireland to climate change	Journal for Nature Conservation	Google Scholar	N	Model
Witt, Matthew J; Hawkes, Lucy A; Godfrey, MH; Godley, BJ; Broderick, AC;	Predicting the impacts of climate change on a globally distributed species: the case of the loggerhead turtle	Journal of Experimental Biology	Google Scholar	N	No range shifts
Sexton, Jason P; McIntyre, Patrick J; Angert, Amy L; Rice, Kevin J;	Evolution and ecology of species range limits	Annu. Rev. Ecol. Evol. Syst.	Google Scholar	N	No range shifts
Wisz, Mary Susanne; Pottier, Julien; Kissling, W Daniel; Pellissier, Loïc; Lenoir, Jonathan; Damgaard, Christian F; Dormann, Carsten F; Forchhammer, Mads C; Grytnes, John‐Arvid; Guisan, Antoine;	The role of biotic interactions in shaping distributions and realised assemblages of species: implications for species distribution modelling	Biological reviews	Google Scholar	N	No range shifts
Occhipinti-Ambrogi, Anna;	Global change and marine communities: alien species and climate change	Marine pollution bulletin	Google Scholar	N	Review
Hulin, Vincent; Delmas, Virginie; Girondot, Marc; Godfrey, Matthew H; Guillon, Jean-Michel;	Temperature-dependent sex determination and global change: are some species at greater risk?	Oecologia	Google Scholar	N	No range shifts
Braunisch, Veronika; Coppes, Joy; Arlettaz, Raphaël; Suchant, Rudi; Schmid, Hans; Bollmann, Kurt;	Selecting from correlated climate variables: a major source of uncertainty for predicting species distributions under climate change	Ecography	Google Scholar	N	Model
Thuiller, Wilfried; Lafourcade, Bruno; Engler, Robin; Araújo, Miguel B;	BIOMOD–a platform for ensemble forecasting of species distributions	Ecography	Google Scholar	N	No range shifts
Peltzer, Detlef; Dreyer, Erwin; Polle, Andrea;	Differential temperature dependencies of antioxidative enzymes in two contrasting species: Fagus sylvatica and Coleus blumei	Plant Physiology and Biochemistry	Google Scholar	N	No range shifts
Sommer, Jan Henning; Kreft, Holger; Kier, Gerold; Jetz, Walter; Mutke, Jens; Barthlott, Wilhelm;	Projected impacts of climate change on regional capacities for global plant species richness	Proceedings of the Royal Society B: Biological Sciences	Google Scholar	N	Model
Davies, Zoe G; Wilson, Robert J; Coles, Sophie; Thomas, Chris D;	Changing habitat associations of a thermally constrained species, the silver‐spotted skipper butterfly, in response to climate warming	Journal of Animal Ecology	Google Scholar	N	no range shifts
Estrada-Pena, Agustin; Venzal, José M;	Climate niches of tick species in the Mediterranean region: modeling of occurrence data, distributional constraints, and impact of climate change	Journal of Medical Entomology	Google Scholar	N	No range shifts
Araújo, Miguel B; Rozenfeld, Alejandro; Rahbek, Carsten; Marquet, Pablo A;	Using species co‐occurrence networks to assess the impacts of climate change	Ecography	Google Scholar	N	No range shifts
Dobson, Andrew P; Rodriguez, Jon P; Roberts, W Mark; Wilcove, David S;	Geographic distribution of endangered species in the United States	Science	Google Scholar	N	No range shifts
Cueto, Victor R; de Casenave, Javier Lopez;	Determinants of bird species richness: role of climate and vegetation structure at a regional scale	Journal of Biogeography	Google Scholar	N	Species richness
Hare, Jonathan A; Alexander, Michael A; Fogarty, Michael J; Williams, Erik H; Scott, James D;	Forecasting the dynamics of a coastal fishery species using a coupled climate–population model	Ecological Applications	Google Scholar	N	Model
Hofgaard, Annika;	Inter-relationships between treeline position, species diversity, land use and climate change in the central Scandes Mountains of Norway	Global Ecology and Biogeography Letters	Google Scholar	N	No range shifts
Svenning, Jens-Christian; Fløjgaard, Camilla; Marske, Katharine A; Nógues-Bravo, David; Normand, Signe;	Applications of species distribution modeling to paleobiology	Quaternary Science Reviews	Google Scholar	N	No range shifts
McPHERSON, JANA M; Jetz, Walter; Rogers, David J;	The effects of species’ range sizes on the accuracy of distribution models: ecological phenomenon or statistical artefact?	Journal of applied ecology	Google Scholar	N	No range shifts
Isarin, René FB; Bohncke, Sjoerd JP;	Mean July temperatures during the Younger Dryas in northwestern and central Europe as inferred from climate indicator plant species	Quaternary Research	Google Scholar	N	Wrong time
Lenoir, Jonathan; Gégout, Jean‐Claude; Pierrat, Jean‐Claude; Bontemps, Jean‐Daniel; Dhôte, Jean‐François;	Differences between tree species seedling and adult altitudinal distribution in mountain forests during the recent warm period (1986–2006)	Ecography	Google Scholar	N	No range shifts
Jackson, Stephen T; Betancourt, Julio L; Booth, Robert K; Gray, Stephen T;	Ecology and the ratchet of events: climate variability, niche dimensions, and species distributions	Proceedings of the National Academy of Sciences	Google Scholar	N	No range shifts
Veloz, Samuel D; Williams, John W; Blois, Jessica L; He, Feng; Otto‐Bliesner, Bette; Liu, Zhengyu;	No‐analog climates and shifting realized niches during the late quaternary: implications for 21st‐century predictions by species distribution models	Global Change Biology	Google Scholar	N	Model
Lutz, James A; Van Wagtendonk, Jan W; Franklin, Jerry F;	Climatic water deficit, tree species ranges, and climate change in Yosemite National Park	Journal of Biogeography	Google Scholar	N	No range shifts
Jiguet, Frédéric; Devictor, Vincent; Ottvall, Richard; Van Turnhout, Chris; Van der Jeugd, Henk; Lindström, Åke;	Bird population trends are linearly affected by climate change along species thermal ranges	Proceedings of the Royal Society B: Biological Sciences	Google Scholar	N	No range shifts
Pörtner, Hans O; Farrell, Anthony P;	Physiology and climate change	Science	Google Scholar	N	No range shifts
Iverson, Louis R; Schwartz, Mark W; Prasad, Anantha M;	Potential colonization of newly available tree-species habitat under climate change: an analysis for five eastern US species	Landscape Ecology	Google Scholar	N	No range shifts
Ehrlén, Johan; Morris, William F;	Predicting changes in the distribution and abundance of species under environmental change	Ecology Letters	Google Scholar	N	No range shifts
Peterson, A Townsend;	Predicting the geography of species’ invasions via ecological niche modeling	The quarterly review of biology	Google Scholar	N	No range shifts
Schweiger, Oliver; Heikkinen, Risto K; Harpke, Alexander; Hickler, Thomas; Klotz, Stefan; Kudrna, Otakar; Kühn, Ingolf; Pöyry, Juha; Settele, Josef;	Increasing range mismatching of interacting species under global change is related to their ecological characteristics	Global Ecology and Biogeography	Google Scholar	N	Model
Sameoto, DD;	Vertical distribution of zooplankton biomass and species in northeastern Baffin Bay related to temperature and salinity	Polar Biology	Google Scholar	N	No range shifts
Yang, Louie H; Rudolf, VHW;	Phenology, ontogeny and the effects of climate change on the timing of species interactions	Ecology letters	Google Scholar	N	Phenology
Burns, Carolyn W;	Relation between filtering rate, temperature, and body size in four species of Daphnia	Limnology and Oceanography	Google Scholar	N	No range shifts
Pauls, Steffen U; Nowak, Carsten; Bálint, Miklós; Pfenninger, Markus;	The impact of global climate change on genetic diversity within populations and species	Molecular ecology	Google Scholar	N	No range shifts
Braby, Caren E; Somero, George N;	Following the heart: temperature and salinity effects on heart rate in native and invasive species of blue mussels (genus Mytilus)	Journal of Experimental Biology	Google Scholar	N	No range shifts
Vasseur, David A; DeLong, John P; Gilbert, Benjamin; Greig, Hamish S; Harley, Christopher DG; McCann, Kevin S; Savage, Van; Tunney, Tyler D; O'Connor, Mary I;	Increased temperature variation poses a greater risk to species than climate warming	Proceedings of the Royal Society B: Biological Sciences	Google Scholar	N	No range shifts
Thomas, Chris D; Gillingham, Phillipa K; Bradbury, Richard B; Roy, David B; Anderson, Barbara J; Baxter, John M; Bourn, Nigel AD; Crick, Humphrey QP; Findon, Richard A; Fox, Richard;	Protected areas facilitate species’ range expansions	Proceedings of the National Academy of Sciences	Google Scholar	N	No range shifts
Zimmermann, Niklaus E; Yoccoz, Nigel G; Edwards, Thomas C; Meier, Eliane S; Thuiller, Wilfried; Guisan, Antoine; Schmatz, Dirk R; Pearman, Peter B;	Climatic extremes improve predictions of spatial patterns of tree species	Proceedings of the National Academy of Sciences	Google Scholar	N	No range shifts
Robinson, LM; Elith, Jane; Hobday, AJ; Pearson, RG; Kendall, BE; Possingham, HP; Richardson, AJ;	Pushing the limits in marine species distribution modelling: lessons from the land present challenges and opportunities	Global Ecology and Biogeography	Google Scholar	N	Model
Koskimies, Jukka; Lahti, Lauri;	Cold-hardiness of the newly hatched young in relation to ecology and distribution in ten species of European ducks	The Auk	Google Scholar	N	No range shifts
Takahashi, Koichi; Azuma, Hiroto; Yasue, Koh;	Effects of climate on the radial growth of tree species in the upper and lower distribution limits of an altitudinal ecotone on Mount Norikura, central Japan	Ecological Research	Google Scholar	N	No range shifts
Beaugrand, Gregory; Reid, Philip C; Ibanez, Frédéric; Lindley, J Alistair; Edwards, Martin;	Reorganization of North Atlantic marine copepod biodiversity and climate	Science	Google Scholar	N	No range shifts
Campbell, A; Frazer, BD; Gilbert, NGAP; Gutierrez, AP; Mackauer, M;	Temperature requirements of some aphids and their parasites	Journal of applied ecology	Google Scholar	N	No range shifts
MacLeod, Colin D;	Global climate change, range changes and potential implications for the conservation of marine cetaceans: a review and synthesis	Endangered Species Research	Google Scholar	N	Model
Lehikoinen, Aleksi; Jaatinen, Kim; Vähätalo, Anssi V; Clausen, Preben; Crowe, Olivia; Deceuninck, Bernard; Hearn, Richard; Holt, Chas A; Hornman, Menno; Keller, Verena;	Rapid climate driven shifts in wintering distributions of three common waterbird species	Global change biology	Google Scholar	Y		Y	na
Hargreaves, Anna L; Samis, Karen E; Eckert, Christopher G;	Are species’ range limits simply niche limits writ large? A review of transplant experiments beyond the range	The American Naturalist	Google Scholar	N	No range shifts
Reside, April E; VanDerWal, Jeremy J; Kutt, Alex S; Perkins, Genevieve C;	Weather, not climate, defines distributions of vagile bird species	PloS one	Google Scholar	N	Model
Petersen, Gerhard; Munthe, J;	Atmospheric mercury species over central and northern Europe. Model calculations and comparison with observations from the Nordic air and precipitation network for 1987 and 1988	Atmospheric Environment	Google Scholar	N	No range shifts
Pimm, Stuart L;	Biodiversity: climate change or habitat loss—which will kill more species?	Current Biology	Google Scholar	N	No range shifts
Stevens, George C;	The latitudinal gradient in geographical range: how so many species coexist in the tropics	The American Naturalist	Google Scholar	N	No range shifts
Sutherst, Robert W;	Climate change and invasive species: a conceptual framework	Invasive species in a changing world	Google Scholar	N	No range shifts
Schurr, Frank M; Pagel, Jörn; Cabral, Juliano Sarmento; Groeneveld, Jürgen; Bykova, Olga; O’Hara, Robert B; Hartig, Florian; Kissling, W Daniel; Linder, H Peter; Midgley, Guy F;	How to understand species’ niches and range dynamics: a demographic research agenda for biogeography	Journal of Biogeography	Google Scholar	N	No range shifts
Owen, James G;	Patterns of herpetofaunal species richness: relation to temperature, precipitation, and variance in elevation	Journal of Biogeography	Google Scholar	N	Species richness
Quintero, Ignacio; Wiens, John J;	Rates of projected climate change dramatically exceed past rates of climatic niche evolution among vertebrate species	Ecology letters	Google Scholar	N	Model
Baker, JT; Allen, LH;	Contrasting crop species responses to CO 2 and temperature: rice, soybean and citrus	Vegetatio	Google Scholar	N	No range shifts
Smith, Andrea L; Hewitt, Nina; Klenk, Nicole; Bazely, Dawn R; Yan, Norman; Wood, Stepan; Henriques, Irene; MacLellan, James I; Lipsig-Mummé, Carla;	Effects of climate change on the distribution of invasive alien species in Canada: a knowledge synthesis of range change projections in a warming world	Environmental Reviews	Google Scholar	N	No range shifts
Simmons, Adam D; Thomas, Chris D;	Changes in dispersal during species’ range expansions	The American Naturalist	Google Scholar	N	No range shifts
Fang, Jingyun; Lechowicz, Martin J;	Climatic limits for the present distribution of beech (Fagus L.) species in the world	Journal of Biogeography	Google Scholar	N	No range shifts
Lavergne, Sébastien; Mouquet, Nicolas; Thuiller, Wilfried; Ronce, Ophélie;	Biodiversity and climate change: integrating evolutionary and ecological responses of species and communities	Annual review of ecology, evolution, and systematics	Google Scholar	N	No range shifts
Menéndez, Rosa; Megías, Adela González; Hill, Jane K; Braschler, Brigitte; Willis, Stephen G; Collingham, Yvonne; Fox, Richard; Roy, David B; Thomas, Chris D;	Species richness changes lag behind climate change	Proceedings of the Royal Society B: Biological Sciences	Google Scholar	N	Species richness
Louthan, Allison M; Doak, Daniel F; Angert, Amy L;	Where and when do species interactions set range limits?	Trends in Ecology & Evolution	Google Scholar	N	No range shifts
Buckley, Lauren B; Jetz, Walter;	Linking global turnover of species and environments	Proceedings of the National Academy of Sciences	Google Scholar	N	No range shifts
Berry, PM; Rounsevell, MDA; Harrison, PA; Audsley, E;	Assessing the vulnerability of agricultural land use and species to climate change and the role of policy in facilitating adaptation	environmental science & policy	Google Scholar	N	No range shifts
Rivadeneira, Marcelo M; Fernández, Miriam;	Shifts in southern endpoints of distribution in rocky intertidal species along the south‐eastern Pacific coast	Journal of biogeography	Google Scholar	Y		Y	na
Furness, SB; Grime, JP;	Growth rate and temperature responses in bryophytes: II. A comparative study of species of contrasted ecology	The Journal of Ecology	Google Scholar	N	No range shifts
Raes, Niels; Roos, Marco C; Slik, JW Ferry; Van Loon, E Emiel; Steege, Hans ter;	Botanical richness and endemicity patterns of Borneo derived from species distribution models	Ecography	Google Scholar	N	Species richness
Wijnhoven, Sander; Van Riel, MC; van der Velde, Gerard;	Exotic and indigenous freshwater gammarid species: physiological tolerance to water temperature in relation to ionic content of the water	Aquatic ecology	Google Scholar	N	No range shifts
Dukes, Jeffrey S; Pontius, Jennifer; Orwig, David; Garnas, Jeffrey R; Rodgers, Vikki L; Brazee, Nicholas; Cooke, Barry; Theoharides, Kathleen A; Stange, Erik E; Harrington, Robin;	Responses of insect pests, pathogens, and invasive plant species to climate change in the forests of northeastern North America: what can we predict?	Canadian journal of forest research	Google Scholar	N	Model
Hansen, Andrew J; Neilson, Ronald P; Dale, Virginia H; Flather, Curtis H; Iverson, Louis R; Currie, David J; Shafer, Sarah; Cook, Rosamonde; Bartlein, Patrick J;	Global change in forests: responses of species, communities, and biomes: interactions between climate change and land use are projected to cause large shifts in biodiversity	BioScience	Google Scholar	N	Review
Iverson, Louis R; Prasad, Anantha M;	Potential redistribution of tree species habitat under five climate change scenarios in the eastern US	Forest Ecology and Management	Google Scholar	N	Model
Turner, John RG; Lennon, Jack J; Lawrenson, Jane A;	British bird species distributions and the energy theory	Nature	Google Scholar	N	No range shifts
Franklin, Janet; Davis, Frank W; Ikegami, Makihiko; Syphard, Alexandra D; Flint, Lorraine E; Flint, Alan L; Hannah, Lee;	Modeling plant species distributions under future climates: how fine scale do climate projections need to be?	Global change biology	Google Scholar	N	Model
González, Camila; Wang, Ophelia; Strutz, Stavana E; González-Salazar, Constantino; Sánchez-Cordero, Víctor; Sarkar, Sahotra;	Climate change and risk of leishmaniasis in North America: predictions from ecological niche models of vector and reservoir species	PLoS neglected tropical diseases	Google Scholar	N	Disease
Elsen, Paul R; Tingley, Morgan W;	Global mountain topography and the fate of montane species under climate change	Nature Climate Change	Google Scholar	N	Review
Harrison, PA; Berry, PM; Butt, N; New, M;	Modelling climate change impacts on species’ distributions at the European scale: implications for conservation policy	environmental science & policy	Google Scholar	N	No range shifts
Václavík, Tomáš; Meentemeyer, Ross K;	Equilibrium or not? Modelling potential distribution of invasive species in different stages of invasion	Diversity and Distributions	Google Scholar	N	No range shifts
Preston, Kristine L; Rotenberry, John T; Redak, Richard A; Allen, Michael F;	Habitat shifts of endangered species under altered climate conditions: importance of biotic interactions	Global Change Biology	Google Scholar	N	Model
Hijmans, Robert J;	Cross‐validation of species distribution models: removing spatial sorting bias and calibration with a null model	Ecology	Google Scholar	N	No range shifts
Eyring, Veronika; Butchart, N; Waugh, DW; Akiyoshi, H; Austin, J; Bekki, Slimane; Bodeker, GE; Boville, BA; Brühl, C; Chipperfield, MP;	Assessment of temperature, trace species, and ozone in chemistry‐climate model simulations of the recent past	Journal of Geophysical Research: Atmospheres	Google Scholar	N	No range shifts
Huntley, Brian; Green, Rhys E; Collingham, Yvonne C; Hill, Jane K; Willis, Stephen G; Bartlein, Patrick J; Cramer, Wolfgang; Hagemeijer, Ward JM; Thomas, Christopher J;	The performance of models relating species geographical distributions to climate is independent of trophic level	Ecology Letters	Google Scholar	N	Model
Van Grunsven, Roy HA; Van Der Putten, Wim H; Bezemer, T Martijn; Tamis, Wil LM; Berendse, Frank; Veenendaal, Elmar M;	Reduced plant–soil feedback of plant species expanding their range as compared to natives	Journal of Ecology	Google Scholar	N	No range shifts
Minteer, Ben A; Collins, James P;	Move it or lose it? The ecological ethics of relocating species under climate change	Ecological Applications	Google Scholar	N	No range shifts
Sagarin, Raphael D; Gaines, Steven D; Gaylord, Brian;	Moving beyond assumptions to understand abundance distributions across the ranges of species	Trends in ecology & evolution	Google Scholar	N	Review
McCain, Christy M;	Could temperature and water availability drive elevational species richness patterns? A global case study for bats	Global Ecology and biogeography	Google Scholar	N	Species richness
Benito Garzón, Marta; Alía, Ricardo; Robson, T Matthew; Zavala, Miguel A;	Intra‐specific variability and plasticity influence potential tree species distributions under climate change	Global Ecology and Biogeography	Google Scholar	N	Model
Parmesan, Camille; Ryrholm, Nils; Stefanescu, Constantí; Hill, Jane K; Thomas, Chris D; Descimon, Henri; Huntley, Brian; Kaila, Lauri; Kullberg, Jaakko; Tammaru, Toomas;	Poleward shifts in geographical ranges of butterfly species associated with regional warming	Nature	Google Scholar	Y		Y	na
Johnson, Craig R; Banks, Sam C; Barrett, Neville S; Cazassus, Fabienne; Dunstan, Piers K; Edgar, Graham J; Frusher, Stewart D; Gardner, Caleb; Haddon, Malcolm; Helidoniotis, Fay;	Climate change cascades: Shifts in oceanography, species' ranges and subtidal marine community dynamics in eastern Tasmania	Journal of Experimental Marine Biology and Ecology	Google Scholar	N	Review
Diniz‐Filho, José Alexandre F; Mauricio Bini, Luis; Fernando Rangel, Thiago; Loyola, Rafael D; Hof, Christian; Nogués‐Bravo, David; Araújo, Miguel B;	Partitioning and mapping uncertainties in ensembles of forecasts of species turnover under climate change	Ecography	Google Scholar	N	Model
Poloczanska, Elvira S; Hawkins, Stephen J; Southward, Alan J; Burrows, Michael T;	Modeling the response of populations of competing species to climate change	Ecology	Google Scholar	N	No range shifts
Martinez-Meyer, Enrique;	Climate change and biodiversity: some considerations in forecasting shifts in species' potential distributions	Biodiversity Informatics	Google Scholar	N	No range shifts
Lewis, Owen T;	Climate change, species–area curves and the extinction crisis	Philosophical Transactions of the Royal Society B: Biological Sciences	Google Scholar	N	No range shifts
Brown, Jason L;	SDM toolbox: a python‐based GIS toolkit for landscape genetic, biogeographic and species distribution model analyses	Methods in Ecology and Evolution	Google Scholar	N	No range shifts
Wardle, David A; Bardgett, Richard D; Callaway, Ragan M; Van der Putten, Wim H;	Terrestrial ecosystem responses to species gains and losses	Science	Google Scholar	N	No range shifts
Browne, RA; Wanigasekera, G;	Combined effects of salinity and temperature on survival and reproduction of five species of Artemia	Journal of experimental marine biology and ecology	Google Scholar	N	No range shifts
Iverson, Louis R; Schwartz, Mark W; Prasad, Anantha M;	How fast and far might tree species migrate in the eastern United States due to climate change?	Global Ecology and Biogeography	Google Scholar	N	Model
Martínez‐Meyer, Enrique; Townsend Peterson, A; Hargrove, William W;	Ecological niches as stable distributional constraints on mammal species, with implications for Pleistocene extinctions and climate change projections for biodiversity	Global Ecology and Biogeography	Google Scholar	N	No range shifts
Beaumont, Linda J; Hughes, Lesley; Poulsen, Michael;	Predicting species distributions: use of climatic parameters in BIOCLIM and its impact on predictions of species’ current and future distributions	Ecological modelling	Google Scholar	N	Model
Iverson, Louis R; Prasad, Anantha M;	Predicting abundance of 80 tree species following climate change in the eastern United States	Ecological Monographs	Google Scholar	N	Model
Austin, Mike;	Species distribution models and ecological theory: a critical assessment and some possible new approaches	Ecological modelling	Google Scholar	N	Model
Ibáñez, Inés; Clark, James S; Dietze, Michael C; Feeley, Ken; Hersh, Michelle; LaDeau, Shannon; McBride, Allen; Welch, Nathan E; Wolosin, Michael S;	Predicting biodiversity change: outside the climate envelope, beyond the species–area curve	Ecology	Google Scholar	N	Model
Feeley, Kenneth J; Silman, Miles R;	Keep collecting: accurate species distribution modelling requires more collections than previously thought	Diversity and distributions	Google Scholar	N	No range shifts
Beaumont, Linda J; Pitman, AJ; Poulsen, Michael; Hughes, Lesley;	Where will species go? Incorporating new advances in climate modelling into projections of species distributions	Global Change Biology	Google Scholar	N	Model
Muhlfeld, Clint C; Kovach, Ryan P; Jones, Leslie A; Al-Chokhachy, Robert; Boyer, Matthew C; Leary, Robb F; Lowe, Winsor H; Luikart, Gordon; Allendorf, Fred W;	Invasive hybridization in a threatened species is accelerated by climate change	Nature Climate Change	Google Scholar	N	No range shifts
Leighton, David L;	The influence of temperature on larval and juvenile growth in three species of southern California abalones	Fish. Bull	Google Scholar	N	No range shifts
Hannah, Lee; Flint, Lorraine; Syphard, Alexandra D; Moritz, Max A; Buckley, Lauren B; McCullough, Ian M;	Fine-grain modeling of species’ response to climate change: holdouts, stepping-stones, and microrefugia	Trends in ecology & evolution	Google Scholar	N	No range shifts
Williams, Stephen E; Shoo, Luke P; Isaac, Joanne L; Hoffmann, Ary A; Langham, Gary;	Towards an integrated framework for assessing the vulnerability of species to climate change	PLoS biology	Google Scholar	N	Similar to our study
Atkins, KE; Travis, JMJ;	Local adaptation and the evolution of species’ ranges under climate change	Journal of Theoretical Biology	Google Scholar	N	No range shifts
Diamond, Sarah E; Frame, Alicia M; Martin, Ryan A; Buckley, Lauren B;	Species' traits predict phenological responses to climate change in butterflies	Ecology	Google Scholar	N	Phenology
Guisan, Antoine; Rahbek, Carsten;	SESAM–a new framework integrating macroecological and species distribution models for predicting spatio‐temporal patterns of species assemblages	Journal of Biogeography	Google Scholar	N	Model
Parmesan, Camille;	Influences of species, latitudes and methodologies on estimates of phenological response to global warming	Global Change Biology	Google Scholar	N	Phenology
Wilson, Robert J; Gutierrez, David; Gutierrez, Javier; Monserrat, Victor J;	An elevational shift in butterfly species richness and composition accompanying recent climate change	Global Change Biology	Google Scholar	Y		N	Fail: Does not calculate species-specific shifts
Saatchi, Sassan; Buermann, Wolfgang; Ter Steege, Hans; Mori, Scott; Smith, Thomas B;	Modeling distribution of Amazonian tree species and diversity using remote sensing measurements	Remote Sensing of Environment	Google Scholar	N	Model
Guisan, Antoine; Theurillat, Jean‐Paul; Kienast, Felix;	Predicting the potential distribution of plant species in an alpine environment	Journal of Vegetation Science	Google Scholar	N	Model
Austin, MP;	Models for the analysis of species’ response to environmental gradients	Theory and models in vegetation science	Google Scholar	N	No range shifts
Barve, Narayani; Barve, Vijay; Jiménez-Valverde, Alberto; Lira-Noriega, Andrés; Maher, Sean P; Peterson, A Townsend; Soberón, Jorge; Villalobos, Fabricio;	The crucial role of the accessible area in ecological niche modeling and species distribution modeling	Ecological Modelling	Google Scholar	N	No range shifts
Morin, Xavier; Viner, David; Chuine, Isabelle;	Tree species range shifts at a continental scale: new predictive insights from a process‐based model	Journal of Ecology	Google Scholar	N	Model
Zerebecki, Robyn A; Sorte, Cascade JB;	Temperature tolerance and stress proteins as mechanisms of invasive species success	PLOS one	Google Scholar	N	No range shifts
Suzuki, Yoshihiro; Takahashi, Masayuki;	Growth responses of several diatom species isolated from various environments to temperature	Journal of Phycology	Google Scholar	N	No range shifts
Stralberg, Diana; Jongsomjit, Dennis; Howell, Christine A; Snyder, Mark A; Alexander, John D; Wiens, John A; Root, Terry L;	Re-shuffling of species with climate disruption: a no-analog future for California birds?	PloS one	Google Scholar	N	Model
Pearson, Richard G;	Species’ distribution modeling for conservation educators and practitioners	Synthesis. American Museum of Natural History	Google Scholar	N	No range shifts
Dormann, Carsten F;	Promising the future? Global change projections of species distributions	Basic and applied ecology	Google Scholar	N	No range shifts
Dormann, Carsten F; Schymanski, Stanislaus J; Cabral, Juliano; Chuine, Isabelle; Graham, Catherine; Hartig, Florian; Kearney, Michael; Morin, Xavier; Römermann, Christine; Schröder, Boris;	Correlation and process in species distribution models: bridging a dichotomy	Journal of Biogeography	Google Scholar	N	No range shifts
Pearson, Richard G; Dawson, Terence P; Liu, Canran;	Modelling species distributions in Britain: a hierarchical integration of climate and land‐cover data	Ecography	Google Scholar	N	No range shifts
Tingley, Morgan W; Beissinger, Steven R;	Detecting range shifts from historical species occurrences: new perspectives on old data	Trends in ecology & evolution	Google Scholar	N	No range shifts
Jeschke, Jonathan M; Strayer, David L;	Usefulness of bioclimatic models for studying climate change and invasive species	Annals of the New York Academy of Sciences	Google Scholar	N	No range shifts
Normand, Signe; Ricklefs, Robert E; Skov, Flemming; Bladt, Jesper; Tackenberg, Oliver; Svenning, Jens-Christian;	Postglacial migration supplements climate in determining plant species ranges in Europe	Proceedings of the Royal Society B: Biological Sciences	Google Scholar	N	Wrong time
Tyberghein, Lennert; Verbruggen, Heroen; Pauly, Klaas; Troupin, Charles; Mineur, Frederic; De Clerck, Olivier;	Bio‐ORACLE: a global environmental dataset for marine species distribution modelling	Global ecology and biogeography	Google Scholar	N	Model
Overgaard, Johannes; Kearney, Michael R; Hoffmann, Ary A;	Sensitivity to thermal extremes in A ustralian D rosophila implies similar impacts of climate change on the distribution of widespread and tropical species	Global change biology	Google Scholar	N	No range shifts
Despland, Emma; Houle, Gilles;	Climate influences on growth and reproduction of Pinus banksiana (Pinaceae) at the limit of the species distribution in eastern North America	American Journal of Botany	Google Scholar	N	No range shifts
Austin, MP;	Spatial prediction of species distribution: an interface between ecological theory and statistical modelling	Ecological modelling	Google Scholar	N	Model
Soberon, Jorge; Peterson, A Townsend;	Interpretation of models of fundamental ecological niches and species’ distributional areas		Google Scholar	N	Model
Rahel, Frank J; Olden, Julian D;	Assessing the effects of climate change on aquatic invasive species	Conservation biology	Google Scholar	N	No range shifts
Graham, Catherine H; Elith, Jane; Hijmans, Robert J; Guisan, Antoine; Townsend Peterson, A; Loiselle, Bette A; NCEAS Predicting Species Distributions Working Group;	The influence of spatial errors in species occurrence data used in distribution models	Journal of Applied Ecology	Google Scholar	N	Model
Jetz, Walter; Rahbek, Carsten;	Geographic range size and determinants of avian species richness	Science	Google Scholar	N	No range shifts
Araújo, Miguel B; Cabeza, Mar; Thuiller, Wilfried; Hannah, Lee; Williams, Paul H;	Would climate change drive species out of reserves? An assessment of existing reserve‐selection methods	Global change biology	Google Scholar	N	No range shifts
Travis, Justin MJ; Delgado, Maria; Bocedi, Greta; Baguette, Michel; Bartoń, Kamil; Bonte, Dries; Boulangeat, Isabelle; Hodgson, Jenny A; Kubisch, Alexander; Penteriani, Vincenzo;	Dispersal and species’ responses to climate change	Oikos	Google Scholar	N	Model
Huntley, Brian; Barnard, Phoebe; Altwegg, Res; Chambers, Lynda; Coetzee, Bernard WT; Gibson, Lesley; Hockey, Philip AR; Hole, David G; Midgley, Guy F; Underhill, Les G;	Beyond bioclimatic envelopes: dynamic species' range and abundance modelling in the context of climatic change	Ecography	Google Scholar	N	Model
YIM, Yang-Jai;	Distribution of forest vegetation and climate in the Korean Peninsula: III. Distribution of tree species along the thermal gradient	Japanese journal of ecology	Google Scholar	N	No range shifts
Dormann, Carsten F;	Effects of incorporating spatial autocorrelation into the analysis of species distribution data	Global ecology and biogeography	Google Scholar	N	Model
Nishiguchi, Michele K;	Temperature affects species distribution in symbiotic populations of Vibrio spp.	Appl. Environ. Microbiol.	Google Scholar	N	No range shifts
Kullman, Leif;	Rapid recent range‐margin rise of tree and shrub species in the Swedish Scandes	Journal of ecology	Google Scholar	N	No range shifts
Leech, DI; Crick, HQP;	Influence of climate change on the abundance, distribution and phenology of woodland bird species in temperate regions	Ibis	Google Scholar	N	No range shifts
Chuine, Isabelle;	Why does phenology drive species distribution?	Philosophical Transactions of the Royal Society B: Biological Sciences	Google Scholar	N	Phenology
Williams, John N; Seo, Changwan; Thorne, James; Nelson, Julie K; Erwin, Susan; O’Brien, Joshua M; Schwartz, Mark W;	Using species distribution models to predict new occurrences for rare plants	Diversity and Distributions	Google Scholar	N	Model
Alexander, Jake M; Diez, Jeffrey M; Levine, Jonathan M;	Novel competitors shape species’ responses to climate change	Nature	Google Scholar	N	No range shifts
Wilson, Robert J; Gutiérrez, David; Gutiérrez, Javier; Martínez, David; Agudo, Rosa; Monserrat, Víctor J;	Changes to the elevational limits and extent of species ranges associated with climate change	Ecology letters	Google Scholar	Y		Y	na
Walther, Gian-Reto; Burga, Conradin A; Edwards, Peter John; Edwards, Peter J;	“Fingerprints” of Climate Change: Adapted Behaviour and Shifting Species Ranges;[proceedings of the International Conference" Fingerprints" for Climate Change: Adapted Behaviour and Shifting Species Ranges, Held February 23-25, 2001, at Ascona, Switzerland]		Google Scholar	N	Book
Svenning, Jens‐Christian; Skov, Flemming;	Ice age legacies in the geographical distribution of tree species richness in Europe	Global Ecology and Biogeography	Google Scholar	N	No range shifts
Elith, Jane; Graham, Catherine H;	Do they? How do they? WHY do they differ? On finding reasons for differing performances of species distribution models	Ecography	Google Scholar	N	No range shifts
Stanton, Jessica C; Pearson, Richard G; Horning, Ned; Ersts, Peter; Reşit Akçakaya, H;	Combining static and dynamic variables in species distribution models under climate change	Methods in Ecology and Evolution	Google Scholar	N	Model
Foden, Wendy B; Butchart, Stuart HM; Stuart, Simon N; Vié, Jean-Christophe; Akçakaya, H Resit; Angulo, Ariadne; DeVantier, Lyndon M; Gutsche, Alexander; Turak, Emre; Cao, Long;	Identifying the world's most climate change vulnerable species: a systematic trait-based assessment of all birds, amphibians and corals	PloS one	Google Scholar	N	No range shifts
Eckbreth, Alan C; Dobbs, Gregory M; Stufflebeam, John H; Tellex, Peter A;	CARS temperature and species measurements in augmented jet engine exhausts	Applied Optics	Google Scholar	N	No range shifts
Dirnböck, Thomas; Essl, Franz; Rabitsch, Wolfgang;	Disproportional risk for habitat loss of high‐altitude endemic species under climate change	Global Change Biology	Google Scholar	N	No range shifts
Raes, Niels; ter Steege, Hans;	A null‐model for significance testing of presence‐only species distribution models	Ecography	Google Scholar	N	Model
Loiselle, Bette A; Jørgensen, Peter M; Consiglio, Trisha; Jiménez, Iván; Blake, John G; Lohmann, Lúcia G; Montiel, Olga Martha;	Predicting species distributions from herbarium collections: does climate bias in collection sampling influence model outcomes?	Journal of Biogeography	Google Scholar	N	Model
O'Brien, Eileen;	Water‐energy dynamics, climate, and prediction of woody plant species richness: an interim general model	Journal of Biogeography	Google Scholar	N	No range shifts
Chuine, Isabelle; Beaubien, Elisabeth G;	Phenology is a major determinant of tree species range	Ecology Letters	Google Scholar	N	Model
Hitch, Alan T; Leberg, Paul L;	Breeding distributions of North American bird species moving north as a result of climate change	Conservation Biology	Google Scholar	Y		Y	na
Malcolm, Jay R; Liu, Canran; Neilson, Ronald P; Hansen, Lara; Hannah, LEE;	Global warming and extinctions of endemic species from biodiversity hotspots	Conservation biology	Google Scholar	N	No range shifts
Thuiller, Wilfried; Lavorel, Sandra; Araújo, Miguel B;	Niche properties and geographical extent as predictors of species sensitivity to climate change	Global Ecology and Biogeography	Google Scholar	N	No range shifts
Klausmeyer, Kirk R; Shaw, M Rebecca;	Climate change, habitat loss, protected areas and the climate adaptation potential of species in Mediterranean ecosystems worldwide	PloS one	Google Scholar	N	No range shifts
Taylor, Albert Lee; Sasser, Joseph Neal; Nelson, LA;	Relationship of climate and soil characteristics to geographical distribution of Meloidogyne species in agricultural soils.	Relationship of climate and soil characteristics to geographical distribution of Meloidogyne species in agricultural soils.	Google Scholar	N	No range shifts
Iverson, Louis R; Prasad, Anantha M;	Potential changes in tree species richness and forest community types following climate change	Ecosystems	Google Scholar	N	Species richness
Morin, Xavier; Augspurger, Carol; Chuine, Isabelle;	PROCESS‐BASED MODELING OF SPECIES'DISTRIBUTIONS: WHAT LIMITS TEMPERATE TREE SPECIES'RANGE BOUNDARIES?	Ecology	Google Scholar	N	Model
Ficetola, Gentile Francesco; Thuiller, Wilfried; Miaud, Claude;	Prediction and validation of the potential global distribution of a problematic alien invasive species—the American bullfrog	Diversity and distributions	Google Scholar	N	No range shifts
Ward, Darren F;	Modelling the potential geographic distribution of invasive ant species in New Zealand	Biological Invasions	Google Scholar	N	Model
Araújo, Miguel B; New, Mark;	Ensemble forecasting of species distributions	Trends in ecology & evolution	Google Scholar	N	No range shifts
Allouche, Omri; Tsoar, Asaf; Kadmon, Ronen;	Assessing the accuracy of species distribution models: prevalence, kappa and the true skill statistic (TSS)	Journal of applied ecology	Google Scholar	N	No range shifts
Carpenter, Kent E; Abrar, Muhammad; Aeby, Greta; Aronson, Richard B; Banks, Stuart; Bruckner, Andrew; Chiriboga, Angel; Cortés, Jorge; Delbeek, J Charles; DeVantier, Lyndon;	One-third of reef-building corals face elevated extinction risk from climate change and local impacts	Science	Google Scholar	N	No range shifts
Porfirio, Luciana L; Harris, Rebecca MB; Lefroy, Edward C; Hugh, Sonia; Gould, Susan F; Lee, Greg; Bindoff, Nathaniel L; Mackey, Brendan;	Improving the use of species distribution models in conservation planning and management under climate change	PLoS One	Google Scholar	N	Model
Lobo, Jorge M; Jiménez‐Valverde, Alberto; Hortal, Joaquín;	The uncertain nature of absences and their importance in species distribution modelling	Ecography	Google Scholar	N	No range shifts
Guisan, Antoine; Thuiller, Wilfried;	Predicting species distribution: offering more than simple habitat models	Ecology letters	Google Scholar	N	No range shifts
Atmar, Wirt; Patterson, Bruce D;	The measure of order and disorder in the distribution of species in fragmented habitat	Oecologia	Google Scholar	N	No range shifts
Midgley, GF; Hannah, L; Millar, D; Thuiller, W; Booth, A;	Developing regional and species-level assessments of climate change impacts on biodiversity in the Cape Floristic Region	Biological Conservation	Google Scholar	N	Model
Kornblum, GR; De Galan, L;	Spatial distribution of the temperature and the number densities of electrons and atomic and ionic species in an inductively coupled RF argon plasma	Spectrochimica Acta Part B: Atomic Spectroscopy	Google Scholar	N	No range shifts
Thomas, Chris D;	Translocation of species, climate change, and the end of trying to recreate past ecological communities	Trends in Ecology & Evolution	Google Scholar	N	No range shifts
Hijmans, Robert J; Graham, Catherine H;	The ability of climate envelope models to predict the effect of climate change on species distributions	Global change biology	Google Scholar	N	Model
Elith, Jane; Leathwick, John R;	Species distribution models: ecological explanation and prediction across space and time	Annual review of ecology, evolution, and systematics	Google Scholar	N	Model
Pimm, Stuart L; Jenkins, Clinton N; Abell, Robin; Brooks, Thomas M; Gittleman, John L; Joppa, Lucas N; Raven, Peter H; Roberts, Callum M; Sexton, Joseph O;	The biodiversity of species and their rates of extinction, distribution, and protection	Science	Google Scholar	N	No range shifts
Sorte, Cascade JB; Williams, Susan L; Carlton, James T;	Marine range shifts and species introductions: comparative spread rates and community impacts	Global Ecology and Biogeography	Google Scholar	N	Review
Berry, PM; Dawson, TP; Harrison, PA; Pearson, RG;	Modelling potential impacts of climate change on the bioclimatic envelope of species in Britain and Ireland	Global ecology and biogeography	Google Scholar	N	Model
El-Sharkawy, Mabrouk A; Cock, James H; Hernandez, Ana Del Pilar;	Stomatal response to air humidity and its relation to stomatal density in a wide range of warm climate species	Photosynthesis research	Google Scholar	N	No range shifts
Hiddink, JG; Ter Hofstede, R;	Climate induced increases in species richness of marine fishes	Global change biology	Google Scholar	Y		N	FAIL: paper does not look at range shifts
Araújo, Miguel B; Luoto, Miska;	The importance of biotic interactions for modelling species distributions under climate change	Global Ecology and Biogeography	Google Scholar	N	Model
GÓMEZ‐MENDOZA, LETICIA; Arriaga, Laura;	Modeling the effect of climate change on the distribution of oak and pine species of Mexico	Conservation Biology	Google Scholar	N	Model
Morin, Xavier; Lechowicz, Martin J;	Contemporary perspectives on the niche that can improve models of species range shifts under climate change	Biology Letters	Google Scholar	N	Model
Møller, Anders Pape; Rubolini, Diego; Lehikoinen, Esa;	Populations of migratory bird species that did not show a phenological response to climate change are declining	Proceedings of the National Academy of Sciences	Google Scholar	N	No range shifts
Saikkonen, Kari; Taulavuori, Kari; Hyvönen, Terho; Gundel, Pedro E; Hamilton, Cyd E; Vänninen, Irene; Nissinen, Anne; Helander, Marjo;	Climate change-driven species' range shifts filtered by photoperiodism	Nature Climate Change	Google Scholar	N	No range shifts
Smale, Dan A; Wernberg, Thomas;	Extreme climatic event drives range contraction of a habitat-forming species	Proceedings of the Royal Society B: Biological Sciences	Google Scholar	N	Seasonal
Telwala, Yasmeen; Brook, Barry W; Manish, Kumar; Pandit, Maharaj K;	Climate-induced elevational range shifts and increase in plant species richness in a Himalayan biodiversity epicentre	PloS one	Google Scholar	Y		Y	na
Pöyry, Juha; Luoto, Miska; Heikkinen, Risto K; Kuussaari, Mikko; Saarinen, Kimmo;	Species traits explain recent range shifts of Finnish butterflies	Global Change Biology	Google Scholar	Y		Y	na
Hartley, Stephen; Harris, Richard; Lester, Philip J;	Quantifying uncertainty in the potential distribution of an invasive species: climate and the Argentine ant	Ecology letters	Google Scholar	N	No range shifts
Newbold, Tim;	Applications and limitations of museum data for conservation and ecology, with particular attention to species distribution models	Progress in physical geography	Google Scholar	N	No range shifts
Iverson, Louis R; McKenzie, Donald;	Tree-species range shifts in a changing climate: detecting, modeling, assisting	Landscape Ecology	Google Scholar	N	No range shifts
Beerling, David J;	The impact of temperature on the northern distribution limits of the introduced species Fallopia japonica and Impatiens glandulifera in north-west Europe	Journal of Biogeography	Google Scholar	N	Model
Sykes, MT; Prentice, IC;	Boreal forest futures: modelling the controls on tree species range limits and transient responses to climate change	Water, Air, and Soil Pollution	Google Scholar	N	Model
Lenoir, Jonathan; Gégout, Jean-Claude; Marquet, PA; De Ruffray, P; Brisse, H;	A significant upward shift in plant species optimum elevation during the 20th century	science	Google Scholar	Y		Y	na
Buisson, L; Blanc, L; Grenouillet, G;	Modelling stream fish species distribution in a river network: the relative effects of temperature versus physical factors	Ecology of Freshwater Fish	Google Scholar	N	No range shifts
Synes, Nicholas W; Osborne, Patrick E;	Choice of predictor variables as a source of uncertainty in continental‐scale species distribution modelling under climate change	Global Ecology and Biogeography	Google Scholar	N	Model
Early, Regan; Sax, Dov F;	Analysis of climate paths reveals potential limitations on species range shifts	Ecology letters	Google Scholar	N	No range shifts
Woodward, Frank Ian;	Climate and plant distribution		Google Scholar	N	No range shifts
Wisz, Mary Suzanne; Hijmans, Robert J; Li, Jin; Peterson, A Townsend; Graham, CH; Guisan, Antoine; NCEAS Predicting Species Distributions Working Group;	Effects of sample size on the performance of species distribution models	Diversity and distributions	Google Scholar	N	Model
Burns, Catherine E; Johnston, Kevin M; Schmitz, Oswald J;	Global climate change and mammalian species diversity in US national parks	Proceedings of the National Academy of Sciences	Google Scholar	N	No range shifts
Stillman, J; Somero, G;	Adaptation to temperature stress and aerial exposure in congeneric species of intertidal porcelain crabs (genus Petrolisthes): correlation of physiology, biochemistry and morphology with vertical distribution	Journal of Experimental Biology	Google Scholar	N	No range shifts
Svenning, Jens‐Christian; Skov, Flemming;	Limited filling of the potential range in European tree species	Ecology Letters	Google Scholar	N	No range shifts
Virkkala, Raimo; Heikkinen, Risto K; Leikola, Niko; Luoto, Miska;	one-third of reef-building corals face elevated extinction risk from climate change and local impacts	Biological conservation	Google Scholar	N	Model
Barbet‐Massin, Morgane; Jiguet, Frederic; Albert, Cecile Helene; Thuiller, Wilfried;	Selecting pseudo‐absences for species distribution models: how, where and how many?	Methods in ecology and evolution	Google Scholar	N	No range shifts
Foden, Wendy B; Mace, Georgina M; Vié, Jean-Christophe; Angulo, Ariadne; Butchart, Stuart HM; DeVantier, Lyndon; Dublin, Holly T; Gutsche, Alexander; Stuart, Simon; Turak, Emre;	Species susceptibility to climate change impacts	Wildlife in a changing world–an analysis of the 2008 IUCN Red List of threatened species	Google Scholar	N	No range shifts
Angert, Amy L; Crozier, Lisa G; Rissler, Leslie J; Gilman, Sarah E; Tewksbury, Josh J; Chunco, Amanda J;	Do species’ traits predict recent shifts at expanding range edges?	Ecology letters	Google Scholar	N	No range shifts
Thuiller, Wilfried; Brotons, Lluis; Araújo, Miguel B; Lavorel, Sandra;	Effects of restricting environmental range of data to project current and future species distributions	Ecography	Google Scholar	N	No range shifts
Sinclair, Steve; White, Matthew; Newell, Graeme;	How useful are species distribution models for managing biodiversity under future climates?	Ecology and Society	Google Scholar	N	No range shifts
Clark, James S; Gelfand, Alan E; Woodall, Christopher W; Zhu, Kai;	More than the sum of the parts: forest climate response from joint species distribution models	Ecological Applications	Google Scholar	N	Model
Araujo, Miguel B; Guisan, Antoine;	Five (or so) challenges for species distribution modelling	Journal of biogeography	Google Scholar	N	Model
Schweiger, Oliver; Settele, Josef; Kudrna, Otakar; Klotz, Stefan; Kühn, Ingolf;	Climate change can cause spatial mismatch of trophically interacting species	Ecology	Google Scholar	N	Model
Wenger, Seth J; Isaak, Daniel J; Luce, Charles H; Neville, Helen M; Fausch, Kurt D; Dunham, Jason B; Dauwalter, Daniel C; Young, Michael K; Elsner, Marketa M; Rieman, Bruce E;	Flow regime, temperature, and biotic interactions drive differential declines of trout species under climate change	Proceedings of the National Academy of Sciences	Google Scholar	N	No range shifts
Fordham, Damien A; Resit Akçakaya, H; Araújo, Miguel B; Elith, Jane; Keith, David A; Pearson, Richard; Auld, Tony D; Mellin, Camille; Morgan, John W; Regan, Tracey J;	Plant extinction risk under climate change: are forecast range shifts alone a good indicator of species vulnerability to global warming?	Global Change Biology	Google Scholar	N	No range shifts
Moritz, Craig; Agudo, Rosa;	The future of species under climate change: resilience or decline?	Science	Google Scholar	N	No range shifts
Nenzén, Hedvig K; Araújo, MB;	Choice of threshold alters projections of species range shifts under climate change	Ecological Modelling	Google Scholar	N	No range shifts
Willis, Charles G; Ruhfel, Brad; Primack, Richard B; Miller-Rushing, Abraham J; Davis, Charles C;	Phylogenetic patterns of species loss in Thoreau's woods are driven by climate change	Proceedings of the National Academy of Sciences	Google Scholar	N	Phenology
Lorenzen, Eline D; Nogués-Bravo, David; Orlando, Ludovic; Weinstock, Jaco; Binladen, Jonas; Marske, Katharine A; Ugan, Andrew; Borregaard, Michael K; Gilbert, M Thomas P; Nielsen, Rasmus;	Species-specific responses of Late Quaternary megafauna to climate and humans	Nature	Google Scholar	N	Wrong time
Marmion, Mathieu; Parviainen, Miia; Luoto, Miska; Heikkinen, Risto K; Thuiller, Wilfried;	Evaluation of consensus methods in predictive species distribution modelling	Diversity and distributions	Google Scholar	N	Model
Sunday, Jennifer M; Pecl, Gretta T; Frusher, Stewart; Hobday, Alistair J; Hill, Nicole; Holbrook, Neil J; Edgar, Graham J; Stuart‐Smith, Rick; Barrett, Neville; Wernberg, Thomas;	Species traits and climate velocity explain geographic range shifts in an ocean‐warming hotspot	Ecology letters	Google Scholar	N	No range shifts
O’Neill, Gregory A; Hamann, Andreas; Wang, Tongli;	Accounting for population variation improves estimates of the impact of climate change on species’ growth and distribution	Journal of Applied Ecology	Google Scholar	N	Model
Van der Putten, Wim H;	Climate change, aboveground-belowground interactions, and species' range shifts	Annual Review of Ecology, Evolution, and Systematics	Google Scholar	N	No range shifts
Midgley, GF; Hannah, L; Millar, D; Rutherford, MC; Powrie, LW;	Assessing the vulnerability of species richness to anthropogenic climate change in a biodiversity hotspot	Global Ecology and Biogeography	Google Scholar	N	No range shifts
Gottfried, Michael; Pauli, Harald; Reiter, Karl; Grabherr, Georg;	A fine‐scaled predictive model for changes in species distribution patterns of high mountain plants induced by climate warming	Diversity and Distributions	Google Scholar	N	Model
Easterling, David R; Meehl, Gerald A; Parmesan, Camille; Changnon, Stanley A; Karl, Thomas R; Mearns, Linda O;	Climate extremes: observations, modeling, and impacts	science	Google Scholar	N	No range shifts
Franklin, Janet;	Moving beyond static species distribution models in support of conservation biogeography	Diversity and Distributions	Google Scholar	N	Model
Sandel, B; Arge, L; Dalsgaard, Bo; Davies, RG; Gaston, KJ; Sutherland, WJ; Svenning, J-C;	The influence of Late Quaternary climate-change velocity on species endemism	Science	Google Scholar	N	No range shifts
Beerling, David J; Huntley, Brian; Bailey, John P;	Climate and the distribution of Fallopia japonica: use of an introduced species to test the predictive capacity of response surfaces	Journal of Vegetation Science	Google Scholar	N	Model
Stowe, Lawrence G; Teeri, James A;	The geographic distribution of C4 species of the Dicotyledonae in relation to climate	The American Naturalist	Google Scholar	N	No range shifts
Pacifici, Michela; Foden, Wendy B; Visconti, Piero; Watson, James EM; Butchart, Stuart HM; Kovacs, Kit M; Scheffers, Brett R; Hole, David G; Martin, Tara G; Akcakaya, H Resit;	Assessing species vulnerability to climate change	Nature climate change	Google Scholar	N	No range shifts
Walther, Gian-Reto; Roques, Alain; Hulme, Philip E; Sykes, Martin T; Pyšek, Petr; Kühn, Ingolf; Zobel, Martin; Bacher, Sven; Botta-Dukat, Zoltan; Bugmann, Harald;	Alien species in a warmer world: risks and opportunities	Trends in ecology & evolution	Google Scholar	N	No range shifts
Luoto, M; Pöyry, J; Heikkinen, RK; Saarinen, K;	Uncertainty of bioclimate envelope models based on the geographical distribution of species	Global Ecology and biogeography	Google Scholar	N	Model
Phillips, Steven J; Dudík, Miroslav; Schapire, Robert E;	A maximum entropy approach to species distribution modeling	Proceedings of the twenty-first international conference on Machine learning	Google Scholar	N	No range shifts
Dynesius, Mats; Jansson, Roland;	Evolutionary consequences of changes in species' geographical distributions driven by Milankovitch climate oscillations	Proceedings of the National Academy of Sciences	Google Scholar	N	No range shifts
Buckley, Lauren B; Urban, Mark C; Angilletta, Michael J; Crozier, Lisa G; Rissler, Leslie J; Sears, Michael W;	Can mechanism inform species’ distribution models?	Ecology letters	Google Scholar	N	Model
Mieszkowska, N; Kendall, MA; Hawkins, SJ; Leaper, R; Williamson, P; Hardman-Mountford, NJ; Southward, AJ;	Changes in the range of some common rocky shore species in Britain—a response to climate change?	Marine Biodiversity	Google Scholar	Y		N	Fail: Provide results for a few species but not all the species surveyed; Contacted author but no response
Hughes, Lesley; Cawsey, EM; Westoby, Mark;	Climatic range sizes of Eucalyptus species in relation to future climate change	Global Ecology and Biogeography Letters	Google Scholar	N	No range shifts
Tomanek, Lars;	Variation in the heat shock response and its implication for predicting the effect of global climate change on species' biogeographical distribution ranges and metabolic costs	Journal of Experimental Biology	Google Scholar	N	No range shifts
Jump, Alistair S; Mátyás, Csaba; Peñuelas, Josep;	The altitude-for-latitude disparity in the range retractions of woody species	Trends in ecology & evolution	Google Scholar	N	No range shifts
Araújo, Miguel B; Pearson, Richard G; Thuiller, Wilfried; Erhard, Markus;	Validation of species–climate impact models under climate change	Global Change Biology	Google Scholar	N	Review
Araújo, Miguel B; Pearson, Richard G;	Equilibrium of species’ distributions with climate	Ecography	Google Scholar	N	No range shifts
Buisson, Laëtitia; Thuiller, Wilfried; Casajus, Nicolas; Lek, Sovan; Grenouillet, Gaël;	Uncertainty in ensemble forecasting of species distribution	Global Change Biology	Google Scholar	N	Model
Valladares, Fernando; Matesanz, Silvia; Guilhaumon, François; Araújo, Miguel B; Balaguer, Luis; Benito‐Garzón, Marta; Cornwell, Will; Gianoli, Ernesto; van Kleunen, Mark; Naya, Daniel E;	The effects of phenotypic plasticity and local adaptation on forecasts of species range shifts under climate change	Ecology letters	Google Scholar	N	No range shifts
Parmesan, Camille; Yohe, Gary;	A globally coherent fingerprint of climate change impacts across natural systems	Nature	Google Scholar	N	Review
Stachowicz, John J; Terwin, Jeffrey R; Whitlatch, Robert B; Osman, Richard W;	Linking climate change and biological invasions: ocean warming facilitates nonindigenous species invasions	Proceedings of the National Academy of Sciences	Google Scholar	N	No range shifts
Pearson, Richard G; Dawson, Terence P; Berry, Pam M; Harrison, PA;	SPECIES: a spatial evaluation of climate impact on the envelope of species	Ecological modelling	Google Scholar	N	Model
Honnay, Olivier; Verheyen, Kris; Butaye, Jan; Jacquemyn, Hans; Bossuyt, Beatrijs; Hermy, Martin;	Possible effects of habitat fragmentation and climate change on the range of forest plant species	Ecology Letters	Google Scholar	N	No range shifts
VanDerWal, Jeremy; Murphy, Helen T; Kutt, Alex S; Perkins, Genevieve C; Bateman, Brooke L; Perry, Justin J; Reside, April E;	Focus on poleward shifts in species' distribution underestimates the fingerprint of climate change	Nature Climate Change	Google Scholar	N	No range shifts
Kirschbaum, Miko UF;	Forest growth and species distribution in a changing climate	Tree physiology	Google Scholar	N	No range shifts
Kaustuv, Roy; Jablonski, David; Valentine, James W;	Climate change, species range limits and body size in marine bivalves	Ecology letters	Google Scholar	N	Wrong time
Gavin, Daniel G; Fitzpatrick, Matthew C; Gugger, Paul F; Heath, Katy D; Rodríguez‐Sánchez, Francisco; Dobrowski, Solomon Z; Hampe, Arndt; Hu, Feng Sheng; Ashcroft, Michael B; Bartlein, Patrick J;	Climate refugia: joint inference from fossil records, species distribution models and phylogeography	New Phytologist	Google Scholar	N	Model
Davis, Margaret B; Shaw, Ruth G;	Range shifts and adaptive responses to Quaternary climate change	Science	Google Scholar	N	No range shifts
Franco, Aldina Ma; Hill, Jane K; Kitschke, Claudia; Collingham, Yvonne C; Roy, David B; Fox, RICHARD; Huntley, BRIAN; Thomas, Chris D;	Impacts of climate warming and habitat loss on extinctions at species' low‐latitude range boundaries	Global Change Biology	Google Scholar	Y		Y	na
Fitzpatrick, Matthew C; Hargrove, William W;	The projection of species distribution models and the problem of non-analog climate	Biodiversity and Conservation	Google Scholar	N	No range shifts
Franklin, Janet;	Predicting the distribution of shrub species in southern California from climate and terrain‐derived variables	Journal of Vegetation Science	Google Scholar	N	Model
Morin, Xavier; Thuiller, Wilfried;	Comparing niche‐and process‐based models to reduce prediction uncertainty in species range shifts under climate change	Ecology	Google Scholar	N	Model
Woodward, FI;	Temperature and the distribution of plant species.	Symposia of the Society for Experimental Biology	Google Scholar	N	No range shifts
Kearney, Michael R; Wintle, Brendan A; Porter, Warren P;	Correlative and mechanistic models of species distribution provide congruent forecasts under climate change	Conservation Letters	Google Scholar	N	No range shifts
Suttle, KB; Thomsen, Meredith A; Power, Mary E;	Species interactions reverse grassland responses to changing climate	science	Google Scholar	N	No range shifts
Burrows, Michael T; Schoeman, David S; Richardson, Anthony J; Molinos, Jorge Garcia; Hoffmann, Ary; Buckley, Lauren B; Moore, Pippa J; Brown, Christopher J; Bruno, John F; Duarte, Carlos M;	Geographical limits to species-range shifts are suggested by climate velocity	Nature	Google Scholar	N	No range shifts
Morueta-Holme, Naia; Fløjgaard, Camilla; Svenning, Jens-Christian;	Climate change risks and conservation implications for a threatened small-range mammal species	PloS one	Google Scholar	N	Model
Benito Garzón, Marta; Sánchez de Dios, Rut; Sainz Ollero, Helios;	Effects of climate change on the distribution of Iberian tree species	Applied Vegetation Science	Google Scholar	N	Model
Davis, Andrew J; Jenkinson, Linda S; Lawton, John H; Shorrocks, Bryan; Wood, Simon;	Making mistakes when predicting shifts in species range in response to global warming	Nature	Google Scholar	N	Model
Thuiller, Wilfried;	Patterns and uncertainties of species' range shifts under climate change	Global Change Biology	Google Scholar	N	Model
Thomas, Chris D; Cameron, Alison; Green, Rhys E; Bakkenes, Michel; Beaumont, Linda J; Collingham, Yvonne C; Erasmus, Barend FN; De Siqueira, Marinez Ferreira; Grainger, Alan; Hannah, Lee;	Extinction risk from climate change	Nature	Google Scholar	N	Model
Elith, Jane; Kearney, Michael; Phillips, Steven;	The art of modelling range‐shifting species	Methods in ecology and evolution	Google Scholar	N	Model
Walther, Gian-Reto; Post, Eric; Convey, Peter; Menzel, Annette; Parmesan, Camille; Beebee, Trevor JC; Fromentin, Jean-Marc; Hoegh-Guldberg, Ove; Bairlein, Franz;	Ecological responses to recent climate change	Nature	Google Scholar	N	Review
Hamann, Andreas; Wang, Tongli;	Potential effects of climate change on ecosystem and tree species distribution in British Columbia	Ecology	Google Scholar	N	Model
Gaylord, Brian; Gaines, Steven D;	Temperature or transport? Range limits in marine species mediated solely by flow	The American Naturalist	Google Scholar	N	No range shifts
Van der Putten, Wim H; Macel, Mirka; Visser, Marcel E;	Predicting species distribution and abundance responses to climate change: why it is essential to include biotic interactions across trophic levels	Philosophical Transactions of the Royal Society B: Biological Sciences	Google Scholar	N	No range shifts
Pearson, Richard G;	Climate change and the migration capacity of species	Trends in ecology & evolution	Google Scholar	N	Wrong time
Austin, Mike P; Van Niel, Kimberly P;	Improving species distribution models for climate change studies: variable selection and scale	Journal of Biogeography	Google Scholar	N	No range shifts
Pearson, Richard G; Dawson, Terence P;	Predicting the impacts of climate change on the distribution of species: are bioclimate envelope models useful?	Global ecology and biogeography	Google Scholar	N	No range shifts
Chen, I-Ching; Hill, Jane K; Ohlemüller, Ralf; Roy, David B; Thomas, Chris D;	Rapid range shifts of species associated with high levels of climate warming	Science	Google Scholar	N	Review
Perry, Allison L; Low, Paula J; Ellis, Jim R; Reynolds, John D;	Climate change and distribution shifts in marine fishes	science	Google Scholar	Y		Y	na
Dalsgaard, Bo; Magård, Else; Fjeldså, Jon; González, Ana M Martín; Rahbek, Carsten; Olesen, Jens M; Ollerton, Jeff; Alarcón, Ruben; Araujo, Andrea Cardoso; Cotton, Peter A;	Specialization in plant-hummingbird networks is associated with species richness, contemporary precipitation and quaternary climate-change velocity	PLoS One	Google Scholar	N	No range shifts
H‐Acevedo, Dagoberto; Currie, David J;	Does climate determine broad‐scale patterns of species richness? A test of the causal link by natural experiment	Global Ecology and Biogeography	Google Scholar	N	Species richness
Normand, Signe; Svenning, Jens-Christian; Skov, Flemming;	National and European perspectives on climate change sensitivity of the habitats directive characteristic plant species	Journal for Nature Conservation	Google Scholar	N	Model
Normand, Signe; Svenning, Jens-Christian; Skov, Flemming;	National and European perspectives on climate change sensitivity of the habitats directive characteristic plant species	Journal for Nature Conservation	Google Scholar	N	Model
Parmesan, C	Ecological and evolutionary responses to recent climate change	ANNUAL REVIEW OF ECOLOGY EVOLUTION AND SYSTEMATICS	Web of Science	N	Review
Parmesan, C; Yohe, G	A globally coherent fingerprint of climate change impacts across natural systems	NATURE	Web of Science	N	Review
Easterling, DR; Meehl, GA; Parmesan, C; Changnon, SA; Karl, TR; Mearns, LO	Climate extremes: Observations, modeling, and impacts	SCIENCE	Web of Science	N	No range shift
Phillips, SJ; Anderson, RP; Schapire, RE	Maximum entropy modeling of species geographic distributions	ECOLOGICAL MODELLING	Web of Science	N	Model
Thomas, CD; Cameron, A; Green, RE; Bakkenes, M; Beaumont, LJ; Collingham, YC; Erasmus, BFN; de Siqueira, MF; Grainger, A; Hannah, L; Hughes, L; Huntley, B; van Jaarsveld, AS; Midgley, GF; Miles, L; Ortega-Huerta, MA; Peterson, AT; Phillips, OL; Williams, SE	Extinction risk from climate change	NATURE	Web of Science	N	Model
Hewitt, G	The genetic legacy of the Quaternary ice ages	NATURE	Web of Science	N	No range shift
Hughes, L	Biological consequences of global warming: is the signal already apparent?	TRENDS IN ECOLOGY & EVOLUTION	Web of Science	N	No species data
Deutsch, CA; Tewksbury, JJ; Huey, RB; Sheldon, KS; Ghalambor, CK; Haak, DC; Martin, PR	Impacts of climate warming on terrestrial ectotherms across latitude	PROCEEDINGS OF THE NATIONAL ACADEMY OF SCIENCES OF THE UNITED STATES OF AMERICA	Web of Science	N	No range shift
Guisan, A; Zimmermann, NE	Predictive habitat distribution models in ecology	ECOLOGICAL MODELLING	Web of Science	N	No range shift
Bale, JS; Masters, GJ; Hodkinson, ID; Awmack, C; Bezemer, TM; Brown, VK; Butterfield, J; Buse, A; Coulson, JC; Farrar, J; Good, JEG; Harrington, R; Hartley, S; Jones, TH; Lindroth, RL; Press, MC; Symrnioudis, I; Watt, AD; Whittaker, JB	Herbivory in global climate change research: direct effects of rising temperature on insect herbivores	GLOBAL CHANGE BIOLOGY	Web of Science	N	No range shift
Davis, AJ; Jenkinson, LS; Lawton, JH; Shorrocks, B; Wood, S	Making mistakes when predicting shifts in species range in response to global warming	NATURE	Web of Science	N	No range shift
Perry, AL; Low, PJ; Ellis, JR; Reynolds, JD	Climate change and distribution shifts in marine fishes	SCIENCE	Web of Science	Y		Y	na
Pearson, RG; Dawson, TP	Predicting the impacts of climate change on the distribution of species: are bioclimate envelope models useful?	GLOBAL ECOLOGY AND BIOGEOGRAPHY	Web of Science	N	No range shift
Guisan, A; Thuiller, W	Predicting species distribution: offering more than simple habitat models	ECOLOGY LETTERS	Web of Science	N	No range shift
Elith, J; Leathwick, JR	Species Distribution Models: Ecological Explanation and Prediction Across Space and Time	ANNUAL REVIEW OF ECOLOGY EVOLUTION AND SYSTEMATICS	Web of Science	N	Model
Butchart, SHM; Walpole, M; Collen, B; van Strien, A; Scharlemann, JPW; Almond, REA; Baillie, JEM; Bomhard, B; Brown, C; Bruno, J; Carpenter, KE; Carr, GM; Chanson, J; Chenery, AM; Csirke, J; Davidson, NC; Dentener, F; Foster, M; Galli, A; Galloway, JN; Genovesi, P; Gregory, RD; Hockings, M; Kapos, V; Lamarque, JF; Leverington, F; Loh, J; McGeoch, MA; McRae, L; Minasyan, A; Morcillo, MH; Oldfield,…	Global Biodiversity: Indicators of Recent Declines	SCIENCE	Web of Science	N	No range shift
Elith, J; Graham, CH; Anderson, RP; Dudik, M; Ferrier, S; Guisan, A; Hijmans, RJ; Huettmann, F; Leathwick, JR; Lehmann, A; Li, J; Lohmann, LG; Loiselle, BA; Manion, G; Moritz, C; Nakamura, M; Nakazawa, Y; Overton, JM; Peterson, AT; Phillips, SJ; Richardson, K; Scachetti-Pereira, R; Schapire, RE; Soberon, J; Williams, S; Wisz, MS; Zimmermann, NE	Novel methods improve prediction of species' distributions from occurrence data	ECOGRAPHY	Web of Science	N	Model
Zhao, DY; Feng, JL; Huo, QS; Melosh, N; Fredrickson, GH; Chmelka, BF; Stucky, GD	Triblock copolymer syntheses of mesoporous silica with periodic 50 to 300 angstrom pores	SCIENCE	Web of Science	N	No range shift
Colwell, RK; Brehm, G; Cardelus, CL; Gilman, AC; Longino, JT	Global warming, elevational range shifts, and lowland biotic attrition in the wet tropics	SCIENCE	Web of Science	N	Projected
Parmesan, C	Influences of species, latitudes and methodologies on estimates of phenological response to global warming	GLOBAL CHANGE BIOLOGY	Web of Science	N	Model
Chen, IC; Hill, JK; Ohlemuller, R; Roy, DB; Thomas, CD	Rapid Range Shifts of Species Associated with High Levels of Climate Warming	SCIENCE	Web of Science	N	Review
Thuiller, W; Lavorel, S; Araujo, MB; Sykes, MT; Prentice, IC	Climate change threats to plant diversity in Europe	PROCEEDINGS OF THE NATIONAL ACADEMY OF SCIENCES OF THE UNITED STATES OF AMERICA	Web of Science	N	Model
Lenoir, J; Gegout, JC; Marquet, PA; de Ruffray, P; Brisse, H	A significant upward shift in plant species optimum elevation during the 20th century	SCIENCE	Web of Science	Y		Y	na
Walther, GR; Roques, A; Hulme, PE; Sykes, MT; Pysek, P; Kuhn, I; Zobel, M; Bacher, S; Botta-Dukat, Z; Bugmann, H; Czucz, B; Dauber, J; Hickler, T; Jarosik, V; Kenis, M; Klotz, S; Minchin, D; Moora, M; Nentwig, W; Ott, J; Panov, VE; Reineking, B; Robinet, C; Semenchenko, V; Solarz, W; Thuiller, W; Vila, M; Vohland, K; Settele, J	Alien species in a warmer world: risks and opportunities	TRENDS IN ECOLOGY & EVOLUTION	Web of Science	N	Review
Moritz, C; Patton, JL; Conroy, CJ; Parra, JL; White, GC; Beissinger, SR	Impact of a century of climate change on small-mammal communities in Yosemite National Park, USA	SCIENCE	Web of Science	Y		Y	na
Kearney, M; Porter, W	Mechanistic niche modelling: combining physiological and spatial data to predict species' ranges	ECOLOGY LETTERS	Web of Science	N	Model
Pettorelli, N; Vik, JO; Mysterud, A; Gaillard, JM; Tucker, CJ; Stenseth, NC	Using the satellite-derived NDVI to assess ecological responses to environmental change	TRENDS IN ECOLOGY & EVOLUTION	Web of Science	N	No range shift
Rehfeldt, GE; Crookston, NL; Warwell, MV; Evans, JS	Empirical analyses of plant-climate relationships for the western United States	INTERNATIONAL JOURNAL OF PLANT SCIENCES	Web of Science	N	No range shift
Harley, CDG; Hughes, AR; Hultgren, KM; Miner, BG; Sorte, CJB; Thornber, CS; Rodriguez, LF; Tomanek, L; Williams, SL	The impacts of climate change in coastal marine systems	ECOLOGY LETTERS	Web of Science	N	No range shift
Wiens, JJ; Graham, CH	Niche conservatism: Integrating evolution, ecology, and conservation biology	ANNUAL REVIEW OF ECOLOGY EVOLUTION AND SYSTEMATICS	Web of Science	N	No range shift
Walther, GR	Community and ecosystem responses to recent climate change	PHILOSOPHICAL TRANSACTIONS OF THE ROYAL SOCIETY B-BIOLOGICAL SCIENCES	Web of Science	N	No range shift
Parmesan, C; Ryrholm, N; Stefanescu, C; Hill, JK; Thomas, CD; Descimon, H; Huntley, B; Kaila, L; Kullberg, J; Tammaru, T; Tennent, WJ; Thomas, JA; Warren, M	Poleward shifts in geographical ranges of butterfly species associated with regional warming	NATURE	Web of Science	Y		Y	na
Sexton, JP; McIntyre, PJ; Angert, AL; Rice, KJ	Evolution and Ecology of Species Range Limits	ANNUAL REVIEW OF ECOLOGY EVOLUTION AND SYSTEMATICS	Web of Science	N	No range shift
Richardson, AJ	In hot water: zooplankton and climate change	ICES JOURNAL OF MARINE SCIENCE	Web of Science	N	No range shift
Logan, JA; Regniere, J; Powell, JA	Assessing the impacts of global warming on forest pest dynamics	FRONTIERS IN ECOLOGY AND THE ENVIRONMENT	Web of Science	N	No range shift
Warren, MS; Hill, JK; Thomas, JA; Asher, J; Fox, R; Huntley, B; Roy, DB; Telfer, MG; Jeffcoate, S; Harding, P; Jeffcoate, G; Willis, SG; Greatorex-Davies, JN; Moss, D; Thomas, CD	Rapid responses of British butterflies to opposing forces of climate and habitat change	NATURE	Web of Science	N	repeat
Thuiller, W; Lafourcade, B; Engler, R; Araujo, MB	BIOMOD - a platform for ensemble forecasting of species distributions	ECOGRAPHY	Web of Science	N	Model
Noyes, PD; McElwee, MK; Miller, HD; Clark, BW; Van Tiem, LA; Walcott, KC; Erwin, KN; Levin, ED	The toxicology of climate change: Environmental contaminants in a warming world	ENVIRONMENT INTERNATIONAL	Web of Science	N	No range shift
Breshears, DD; Cobb, NS; Rich, PM; Price, KP; Allen, CD; Balice, RG; Romme, WH; Kastens, JH; Floyd, ML; Belnap, J; Anderson, JJ; Myers, OB; Meyer, CW	Regional vegetation die-off in response to global-change-type drought	PROCEEDINGS OF THE NATIONAL ACADEMY OF SCIENCES OF THE UNITED STATES OF AMERICA	Web of Science	N	No range shift
Elith, J; Kearney, M; Phillips, S	The art of modelling range-shifting species	METHODS IN ECOLOGY AND EVOLUTION	Web of Science	N	Model
Gottfried, M; Pauli, H; Futschik, A; Akhalkatsi, M; Barancok, P; Alonso, JLB; Coldea, G; Dick, J; Erschbamer, B; Calzado, MRF; Kazakis, G; Krajci, J; Larsson, P; Mallaun, M; Michelsen, O; Moiseev, D; Moiseev, P; Molau, U; Merzouki, A; Nagy, L; Nakhutsrishvili, G; Pedersen, B; Pelino, G; Puscas, M; Rossi, G; Stanisci, A; Theurillat, JP; Tomaselli, M; Villar, L; Vittoz, P; Vogiatzakis, I; Grabherr,…	Continent-wide response of mountain vegetation to climate change	NATURE CLIMATE CHANGE	Web of Science	N	repeat
Kelly, AE; Goulden, ML	Rapid shifts in plant distribution with recent climate change	PROCEEDINGS OF THE NATIONAL ACADEMY OF SCIENCES OF THE UNITED STATES OF AMERICA	Web of Science	Y		Y	na
Davis, AJ; Lawton, JH; Shorrocks, B; Jenkinson, LS	Individualistic species responses invalidate simple physiological models of community dynamics under global environmental change	JOURNAL OF ANIMAL ECOLOGY	Web of Science	N	Model
Hampe, A; Petit, RJ	Conserving biodiversity under climate change: the rear edge matters	ECOLOGY LETTERS	Web of Science	N	No species data
Chuine, I; Beaubien, EG	Phenology is a major determinant of tree species range	ECOLOGY LETTERS	Web of Science	N	No range shift
Davis, MB; Shaw, RG	Range shifts and adaptive responses to Quaternary climate change	SCIENCE	Web of Science	N	Wrong time
Tingley, MW; Monahan, WB; Beissinger, SR; Moritz, C	Birds track their Grinnellian niche through a century of climate change	PROCEEDINGS OF THE NATIONAL ACADEMY OF SCIENCES OF THE UNITED STATES OF AMERICA	Web of Science	N	repeat
Hooper, DU; Chapin, FS; Ewel, JJ; Hector, A; Inchausti, P; Lavorel, S; Lawton, JH; Lodge, DM; Loreau, M; Naeem, S; Schmid, B; Setala, H; Symstad, AJ; Vandermeer, J; Wardle, DA	Effects of biodiversity on ecosystem functioning: A consensus of current knowledge	ECOLOGICAL MONOGRAPHS	Web of Science	N	No range shift
Bellard, C; Bertelsmeier, C; Leadley, P; Thuiller, W; Courchamp, F	Impacts of climate change on the future of biodiversity	ECOLOGY LETTERS	Web of Science	N	Model
Poloczanska, ES; Brown, CJ; Sydeman, WJ; Kiessling, W; Schoeman, DS; Moore, PJ; Brander, K; Bruno, JF; Buckley, LB; Burrows, MT; Duarte, CM; Halpern, BS; Holding, J; Kappel, CV; O'Connor, MI; Pandolfi, JM; Parmesan, C; Schwing, F; Thompson, SA; Richardson, AJ	Global imprint of climate change on marine life	NATURE CLIMATE CHANGE	Web of Science	N	Review
Somero, GN	The physiology of climate change: how potentials for acclimatization and genetic adaptation will determine 'winners' and 'losers'	JOURNAL OF EXPERIMENTAL BIOLOGY	Web of Science	N	No range shift
Hitch, AT; Leberg, PL	Breeding distributions of north American bird species moving north as a result of climate change	CONSERVATION BIOLOGY	Web of Science	Y		Y	na
Hoffmann, AA; Sgro, CM	Climate change and evolutionary adaptation	NATURE	Web of Science	N	No range shift
Bond, TC; Doherty, SJ; Fahey, DW; Forster, PM; Berntsen, T; DeAngelo, BJ; Flanner, MG; Ghan, S; Karcher, B; Koch, D; Kinne, S; Kondo, Y; Quinn, PK; Sarofim, MC; Schultz, MG; Schulz, M; Venkataraman, C; Zhang, H; Zhang, S; Bellouin, N; Guttikunda, SK; Hopke, PK; Jacobson, MZ; Kaiser, JW; Klimont, Z; Lohmann, U; Schwarz, JP; Shindell, D; Storelvmo, T; Warren, SG; Zender, CS	Bounding the role of black carbon in the climate system: A scientific assessment	JOURNAL OF GEOPHYSICAL RESEARCH-ATMOSPHERES	Web of Science	N	No range shift
Araujo, MB; New, M	Ensemble forecasting of species distributions	TRENDS IN ECOLOGY & EVOLUTION	Web of Science	N	No range shift
Botkin, DB; Saxe, H; Araujo, MB; Betts, R; Bradshaw, RHW; Cedhagen, T; Chesson, P; Dawson, TP; Etterson, JR; Faith, DP; Ferrier, S; Guisan, A; Hansen, AS; Hilbert, DW; Loehle, C; Margules, C; New, M; Sobel, MJ; Stockwell, DRB	Forecasting the effects of global warming on biodiversity	BIOSCIENCE	Web of Science	N	No range shift
Tingley, MW; Koo, MS; Moritz, C; Rush, AC; Beissinger, SR	The push and pull of climate change causes heterogeneous shifts in avian elevational ranges	GLOBAL CHANGE BIOLOGY	Web of Science	Y		Y	na
Walck, JL; Hidayati, SN; Dixon, KW; Thompson, K; Poschlod, P	Climate change and plant regeneration from seed	GLOBAL CHANGE BIOLOGY	Web of Science	N	No range shift
Krawchuk, MA; Moritz, MA; Parisien, MA; Van Dorn, J; Hayhoe, K	Global Pyrogeography: the Current and Future Distribution of Wildfire	PLOS ONE	Web of Science	N	No range shift
Jump, AS; Hunt, JM; Penuelas, J	Rapid climate change-related growth decline at the southern range edge of Fagus sylvatica	GLOBAL CHANGE BIOLOGY	Web of Science	N	No range shift
Pereira, HM; Leadley, PW; Proenca, V; Alkemade, R; Scharlemann, JPW; Fernandez-Manjarres, JF; Araujo, MB; Balvanera, P; Biggs, R; Cheung, WWL; Chini, L; Cooper, HD; Gilman, EL; Guenette, S; Hurtt, GC; Huntington, HP; Mace, GM; Oberdorff, T; Revenga, C; Rodrigues, P; Scholes, RJ; Sumaila, UR; Walpole, M	Scenarios for Global Biodiversity in the 21st Century	SCIENCE	Web of Science	N	Model
Thuiller, W; Albert, C; Araujo, MB; Berry, PM; Cabeza, M; Guisan, A; Hickler, T; Midgely, GF; Paterson, J; Schurr, FM; Sykes, MT; Zimmermann, NE	Predicting global change impacts on plant species' distributions: Future challenges	PERSPECTIVES IN PLANT ECOLOGY EVOLUTION AND SYSTEMATICS	Web of Science	N	Model
CHAPIN, FS; SHAVER, GR; GIBLIN, AE; NADELHOFFER, KJ; LAUNDRE, JA	RESPONSES OF ARCTIC TUNDRA TO EXPERIMENTAL AND OBSERVED CHANGES IN CLIMATE	ECOLOGY	Web of Science	N	About soil not range
Prasad, AM; Iverson, LR; Liaw, A	Newer classification and regression tree techniques: Bagging and random forests for ecological prediction	ECOSYSTEMS	Web of Science	N	Model
LEVIN, SA	THE PROBLEM OF PATTERN AND SCALE IN ECOLOGY	ECOLOGY	Web of Science	N	No range shift
Hijmans, RJ; Graham, CH	The ability of climate envelope models to predict the effect of climate change on species distributions	GLOBAL CHANGE BIOLOGY	Web of Science	N	Model
Dormann, CF; McPherson, JM; Araujo, MB; Bivand, R; Bolliger, J; Carl, G; Davies, RG; Hirzel, A; Jetz, W; Kissling, WD; Kuhn, I; Ohlemuller, R; Peres-Neto, PR; Reineking, B; Schroder, B; Schurr, FM; Wilson, R	Methods to account for spatial autocorrelation in the analysis of species distributional data: a review	ECOGRAPHY	Web of Science	N	Model
Kearney, M; Porter, WP	Mapping the fundamental niche: Physiology, climate, and the distribution of a nocturnal lizard	ECOLOGY	Web of Science	N	No range shift
Walther, GR; Berger, S; Sykes, MT	An ecological 'footprint' of climate change	PROCEEDINGS OF THE ROYAL SOCIETY B-BIOLOGICAL SCIENCES	Web of Science	Y		Y	na
Randin, CF; Engler, R; Normand, S; Zappa, M; Zimmermann, NE; Pearman, PB; Vittoz, P; Thuiller, W; Guisan, A	Climate change and plant distribution: local models predict high-elevation persistence	GLOBAL CHANGE BIOLOGY	Web of Science	N	Model
Iverson, LR; Prasad, AM	Predicting abundance of 80 tree species following climate change in the eastern United States	ECOLOGICAL MONOGRAPHS	Web of Science	N	Model
SOUTHWARD, AJ; HAWKINS, SJ; BURROWS, MT	70 YEARS OBSERVATIONS OF CHANGES IN DISTRIBUTION AND ABUNDANCE OF ZOOPLANKTON AND INTERTIDAL ORGANISMS IN THE WESTERN ENGLISH-CHANNEL IN RELATION TO RISING SEA TEMPERATURE	JOURNAL OF THERMAL BIOLOGY	Web of Science	N	repeat
Zhu, K; Woodall, CW; Clark, JS	Failure to migrate: lack of tree range expansion in response to climate change	GLOBAL CHANGE BIOLOGY	Web of Science	N	repeat
Dulvy, NK; Rogers, SI; Jennings, S; Stelzenmuller, V; Dye, SR; Skjoldal, HR	Climate change and deepening of the North Sea fish assemblage: a biotic indicator of warming seas	JOURNAL OF APPLIED ECOLOGY	Web of Science	Y		Y	na
Cheung, WWL; Lam, VWY; Sarmiento, JL; Kearney, K; Watson, R; Pauly, D	Projecting global marine biodiversity impacts under climate change scenarios	FISH AND FISHERIES	Web of Science	N	Model
Engler, R; Randin, CF; Thuiller, W; Dullinger, S; Zimmermann, NE; Araujo, MB; Pearman, PB; Le Lay, G; Piedallu, C; Albert, CH; Choler, P; Coldea, G; De Lamo, X; Dirnbock, T; Gegout, JC; Gomez-Garcia, D; Grytnes, JA; Heegaard, E; Hoistad, F; Nogues-Bravo, D; Normand, S; Puscas, M; Sebastia, MT; Stanisci, A; Theurillat, JP; Trivedi, MR; Vittoz, P; Guisan, A	21st century climate change threatens mountain flora unequally across Europe	GLOBAL CHANGE BIOLOGY	Web of Science	N	Model
Pearson, RG; Raxworthy, CJ; Nakamura, M; Peterson, AT	Predicting species distributions from small numbers of occurrence records: a test case using cryptic geckos in Madagascar	JOURNAL OF BIOGEOGRAPHY	Web of Science	N	Model
Heikkinen, RK; Luoto, M; Araujo, MB; Virkkala, R; Thuiller, W; Sykes, MT	Methods and uncertainties in bioclimatic envelope modelling under climate change	PROGRESS IN PHYSICAL GEOGRAPHY	Web of Science	N	Model
Dickinson, JL; Zuckerberg, B; Bonter, DN	Citizen Science as an Ecological Research Tool: Challenges and Benefits	ANNUAL REVIEW OF ECOLOGY, EVOLUTION, AND SYSTEMATICS, VOL 41	Web of Science	N	No range shift
Weltzin, JF; Loik, ME; Schwinning, S; Williams, DG; Fay, PA; Haddad, BM; Harte, J; Huxman, TE; Knapp, AK; Lin, GH; Pockman, WT; Shaw, MR; Small, EE; Smith, MD; Smith, SD; Tissue, DT; Zak, JC	Assessing the response of terrestrial ecosystems to potential changes in precipitation	BIOSCIENCE	Web of Science	N	No range shift
Hickling, R; Roy, DB; Hill, JK; Fox, R; Thomas, CD	The distributions of a wide range of taxonomic groups are expanding polewards	GLOBAL CHANGE BIOLOGY	Web of Science	Y		N	Fail: author could not be contacted, but work has been updated in Platts et al
Nicotra, AB; Atkin, OK; Bonser, SP; Davidson, AM; Finnegan, EJ; Mathesius, U; Poot, P; Purugganan, MD; Richards, CL; Valladares, F; van Kleunen, M	Plant phenotypic plasticity in a changing climate	TRENDS IN PLANT SCIENCE	Web of Science	N	No range shift
Allouche, O; Tsoar, A; Kadmon, R	Assessing the accuracy of species distribution models: prevalence, kappa and the true skill statistic (TSS)	JOURNAL OF APPLIED ECOLOGY	Web of Science	N	Model
Broennimann, O; Treier, UA; Muller-Scharer, H; Thuiller, W; Peterson, AT; Guisan, A	Evidence of climatic niche shift during biological invasion	ECOLOGY LETTERS	Web of Science	N	No range shift
Araujo, MB; Pearson, RG; Thuiller, W; Erhard, M	Validation of species-climate impact models under climate change	GLOBAL CHANGE BIOLOGY	Web of Science	N	no range shift
Rijnsdorp, AD; Peck, MA; Engelhard, GH; Mollmann, C; Pinnegar, JK	Resolving the effect of climate change on fish populations	ICES JOURNAL OF MARINE SCIENCE	Web of Science	N	Review
Petchey, OL; McPhearson, PT; Casey, TM; Morin, PJ	Environmental warming alters food-web structure and ecosystem function	NATURE	Web of Science	N	No range shift
Abu-Asab, MS; Peterson, PM; Shetler, SG; Orli, SS	Earlier plant flowering in spring as a response to global warming in the Washington, DC, area	BIODIVERSITY AND CONSERVATION	Web of Science	N	No range shift
Van der Putten, WH; Macel, M; Visser, ME	Predicting species distribution and abundance responses to climate change: why it is essential to include biotic interactions across trophic levels	PHILOSOPHICAL TRANSACTIONS OF THE ROYAL SOCIETY B-BIOLOGICAL SCIENCES	Web of Science	N	No range shift
McLaughlin, JF; Hellmann, JJ; Boggs, CL; Ehrlich, PR	Climate change hastens population extinctions	PROCEEDINGS OF THE NATIONAL ACADEMY OF SCIENCES OF THE UNITED STATES OF AMERICA	Web of Science	N	No range shift
Choat, B; Jansen, S; Brodribb, TJ; Cochard, H; Delzon, S; Bhaskar, R; Bucci, SJ; Feild, TS; Gleason, SM; Hacke, UG; Jacobsen, AL; Lens, F; Maherali, H; Martinez-Vilalta, J; Mayr, S; Mencuccini, M; Mitchell, PJ; Nardini, A; Pittermann, J; Pratt, RB; Sperry, JS; Westoby, M; Wright, IJ; Zanne, AE	Global convergence in the vulnerability of forests to drought	NATURE	Web of Science	N	No range shift
Poff, NL	Landscape filters and species traits: Towards mechanistic understanding and prediction in stream ecology	JOURNAL OF THE NORTH AMERICAN BENTHOLOGICAL SOCIETY	Web of Science	N	No range shift
Battisti, A; Stastny, M; Netherer, S; Robinet, C; Schopf, A; Roques, A; Larsson, S	Expansion of geographic range in the pine processionary moth caused by increased winter temperatures	ECOLOGICAL APPLICATIONS	Web of Science	Y		Y	na
Svenning, JC; Skov, F	Limited filling of the potential range in European tree species	ECOLOGY LETTERS	Web of Science	N	No range shift
Beaugrand, G; Reid, PC; Ibanez, F; Lindley, JA; Edwards, M	Reorganization of North Atlantic marine copepod biodiversity and climate	SCIENCE	Web of Science	N	no range shift
Devictor, V; Julliard, R; Couvet, D; Jiguet, F	Birds are tracking climate warming, but not fast enough	PROCEEDINGS OF THE ROYAL SOCIETY B-BIOLOGICAL SCIENCES	Web of Science	N	repeat
Sykes, MT; Prentice, IC; Cramer, W	A bioclimatic model for the potential distributions of north European tree species under present and future climates	JOURNAL OF BIOGEOGRAPHY	Web of Science	N	Model
Harvell, CD; Kim, K; Burkholder, JM; Colwell, RR; Epstein, PR; Grimes, DJ; Hofmann, EE; Lipp, EK; Osterhaus, ADME; Overstreet, RM; Porter, JW; Smith, GW; Vasta, GR	Review: Marine ecology - Emerging marine diseases - Climate links and anthropogenic factors	SCIENCE	Web of Science	N	No range shift
Pimm, SL; Jenkins, CN; Abell, R; Brooks, TM; Gittleman, JL; Joppa, LN; Raven, PH; Roberts, CM; Sexton, JO	The biodiversity of species and their rates of extinction, distribution, and protection	SCIENCE	Web of Science	N	No range shift
Travis, JMJ	Climate change and habitat destruction: a deadly anthropogenic cocktail	PROCEEDINGS OF THE ROYAL SOCIETY B-BIOLOGICAL SCIENCES	Web of Science	N	No range shift
Araujo, MB; Guisan, A	Five (or so) challenges for species distribution modelling	JOURNAL OF BIOGEOGRAPHY	Web of Science	N	Model
Komatsu, E; Smith, KM; Dunkley, J; Bennett, CL; Gold, B; Hinshaw, G; Jarosik, N; Larson, D; Nolta, MR; Page, L; Spergel, DN; Halpern, M; Hill, RS; Kogut, A; Limon, M; Meyer, SS; Odegard, N; Tucker, GS; Weiland, JL; Wollack, E; Wright, EL	SEVEN-YEAR WILKINSON MICROWAVE ANISOTROPY PROBE (WMAP) OBSERVATIONS: COSMOLOGICAL INTERPRETATION	ASTROPHYSICAL JOURNAL SUPPLEMENT SERIES	Web of Science	N	No range shift
Wisz, MS; Pottier, J; Kissling, WD; Pellissier, L; Lenoir, J; Damgaard, CF; Dormann, CF; Forchhammer, MC; Grytnes, JA; Guisan, A; Heikkinen, RK; Hoye, TT; Kuhn, I; Luoto, M; Maiorano, L; Nilsson, MC; Normand, S; Ockinger, E; Schmidt, NM; Termansen, M; Timmermann, A; Wardle, DA; Aastrup, P; Svenning, JC	The role of biotic interactions in shaping distributions and realised assemblages of species: implications for species distribution modelling	BIOLOGICAL REVIEWS	Web of Science	N	No range shift
Pearson, RG; Thuiller, W; Araujo, MB; Martinez-Meyer, E; Brotons, L; McClean, C; Miles, L; Segurado, P; Dawson, TP; Lees, DC	Model-based uncertainty in species range prediction	JOURNAL OF BIOGEOGRAPHY	Web of Science	N	Model
Sunday, JM; Bates, AE; Dulvy, NK	Thermal tolerance and the global redistribution of animals	NATURE CLIMATE CHANGE	Web of Science	N	No species data
Lima, FP; Ribeiro, PA; Queiroz, N; Hawkins, SJ; Santos, AM	Do distributional shifts of northern and southern species of algae match the warming pattern?	GLOBAL CHANGE BIOLOGY	Web of Science	Y		N	Fail: non-plant or animal; data moved to separate spreadsheet
AERTS, R	THE ADVANTAGES OF BEING EVERGREEN	TRENDS IN ECOLOGY & EVOLUTION	Web of Science	N	No range shift
Zanne, AE; Tank, DC; Cornwell, WK; Eastman, JM; Smith, SA; FitzJohn, RG; McGlinn, DJ; O'Meara, BC; Moles, AT; Reich, PB; Royer, DL; Soltis, DE; Stevens, PF; Westoby, M; Wright, IJ; Aarssen, L; Bertin, RI; Calaminus, A; Govaerts, R; Hemmings, F; Leishman, MR; Oleksyn, J; Soltis, PS; Swenson, NG; Warman, L; Beaulieu, JM	Three keys to the radiation of angiosperms into freezing environments	NATURE	Web of Science	N	No range shift
Laidre, KL; Stirling, I; Lowry, LF; Wiig, O; Heide-Jorgensen, MP; Ferguson, SH	Quantifying the sensitivity of arctic marine mammals to climate-induced habitat change	ECOLOGICAL APPLICATIONS	Web of Science	N	No range shift
Hansen, J; Kharecha, P; Sato, M; Masson-Delmotte, V; Ackerman, F; Beerling, DJ; Hearty, PJ; Hoegh-Guldberg, O; Hsu, SL; Parmesan, C; Rockstrom, J; Rohling, EJ; Sachs, J; Smith, P; Steffen, K; Van Susteren, L; von Schuckmann, K; Zachos, JC	Assessing "Dangerous Climate Change": Required Reduction of Carbon Emissions to Protect Young People, Future Generations and Nature	PLOS ONE	Web of Science	N	No range shift
Sparks, TH; Menzel, A	Observed changes in seasons: An overview	INTERNATIONAL JOURNAL OF CLIMATOLOGY	Web of Science	N	No range shift
Mohseni, O; Stefan, HG; Eaton, JG	Global warming and potential changes in fish habitat in US streams	CLIMATIC CHANGE	Web of Science	N	Model
Munday, PL; Jones, GP; Pratchett, MS; Williams, AJ	Climate change and the future for coral reef fishes	FISH AND FISHERIES	Web of Science	N	No range shift
La Sorte, FA; Jetz, W	Projected range contractions of montane biodiversity under global warming	PROCEEDINGS OF THE ROYAL SOCIETY B-BIOLOGICAL SCIENCES	Web of Science	N	Model
Ordonez, JC; van Bodegom, PM; Witte, JPM; Wright, IJ; Reich, PB; Aerts, R	A global study of relationships between leaf traits, climate and soil measures of nutrient fertility	GLOBAL ECOLOGY AND BIOGEOGRAPHY	Web of Science	N	No range shift
Peterson, AT; Ortega-Huerta, MA; Bartley, J; Sanchez-Cordero, V; Soberon, J; Buddemeier, RH; Stockwell, DRB	Future projections for Mexican faunas under global climate change scenarios	NATURE	Web of Science	N	Model
Rehfeldt, GE; Ying, CC; Spittlehouse, DL; Hamilton, DA	Genetic responses to climate in Pinus contorta: Niche breadth, climate change, and reforestation	ECOLOGICAL MONOGRAPHS	Web of Science	N	Model
Mueter, FJ; Litzow, MA	Sea ice retreat alters the biogeography of the Bering Sea continental shelf	ECOLOGICAL APPLICATIONS	Web of Science	Y		Y	na
Opdam, P; Wascher, D	Climate change meets habitat fragmentation: linking landscape and biogeographical scale levels in research and conservation	BIOLOGICAL CONSERVATION	Web of Science	N	No range shift
Jetz, W; Wilcove, DS; Dobson, AP	Projected impacts of climate and land-use change on the global diversity of birds	PLOS BIOLOGY	Web of Science	N	Model
Dawson, TP; Jackson, ST; House, JI; Prentice, IC; Mace, GM	Beyond Predictions: Biodiversity Conservation in a Changing Climate	SCIENCE	Web of Science	N	No range shift
Ficke, AD; Myrick, CA; Hansen, LJ	Potential impacts of global climate change on freshwater fisheries	REVIEWS IN FISH BIOLOGY AND FISHERIES	Web of Science	N	Model
Hurlbert, AH; Jetz, W	Species richness, hotspots, and the scale dependence of range maps in ecology and conservation	PROCEEDINGS OF THE NATIONAL ACADEMY OF SCIENCES OF THE UNITED STATES OF AMERICA	Web of Science	N	No range shift
Hellmann, JJ; Byers, JE; Bierwagen, BG; Dukes, JS	Five potential consequences of climate change for invasive species	CONSERVATION BIOLOGY	Web of Science	N	No range shift
Pinsky, ML; Worm, B; Fogarty, MJ; Sarmiento, JL; Levin, SA	Marine Taxa Track Local Climate Velocities	SCIENCE	Web of Science	Y		Y	na
Bakkenes, M; Alkemade, JRM; Ihle, F; Leemans, R; Latour, JB	Assessing effects of forecasted climate change on the diversity and distribution of European higher plants for 2050	GLOBAL CHANGE BIOLOGY	Web of Science	N	Model
Sagarin, RD; Barry, JP; Gilman, SE; Baxter, CH	Climate-related change in an intertidal community over short and long time scales	ECOLOGICAL MONOGRAPHS	Web of Science	N	repeat
Wisz, MS; Hijmans, RJ; Li, J; Peterson, AT; Graham, CH; Guisan, A	Effects of sample size on the performance of species distribution models	DIVERSITY AND DISTRIBUTIONS	Web of Science	N	Model
Garzon, MB; Alia, R; Robson, TM; Zavala, MA	Intra-specific variability and plasticity influence potential tree species distributions under climate change	GLOBAL ECOLOGY AND BIOGEOGRAPHY	Web of Science	N	No range shift
Thuiller, W	Patterns and uncertainties of species' range shifts under climate change	GLOBAL CHANGE BIOLOGY	Web of Science	N	Model
Briand, JF; Leboulanger, C; Humbert, JF; Bernard, C; Dufour, P	Cylindrospermopsis raciborskii (Cyanobacteria) invasion at mid-latitudes: Selection, wide physiological tolerance, or global warming?	JOURNAL OF PHYCOLOGY	Web of Science	N	No range shift
McCarty, JP	Ecological consequences of recent climate change	CONSERVATION BIOLOGY	Web of Science	N	Model
Hannah, L; Midgley, G; Andelman, S; Araujo, M; Hughes, G; Martinez-Meyer, E; Pearson, R; Williams, P	Protected area needs in a changing climate	FRONTIERS IN ECOLOGY AND THE ENVIRONMENT	Web of Science	N	No range shift
Soberon, J	Grinnellian and Eltonian niches and geographic distributions of species	ECOLOGY LETTERS	Web of Science	N	No range shift
Schwartz, MW; Iverson, LR; Prasad, AM; Matthews, SN; O'Connor, RJ	Predicting extinctions as a result of climate change	ECOLOGY	Web of Science	N	No range shift
Parmesan, C	Climate and species' range	NATURE	Web of Science	N	Can't get access
Aitken, SN; Yeaman, S; Holliday, JA; Wang, TL; Curtis-McLane, S	Adaptation, migration or extirpation: climate change outcomes for tree populations	EVOLUTIONARY APPLICATIONS	Web of Science	N	No range shift
Hawkins, BA; Field, R; Cornell, HV; Currie, DJ; Guegan, JF; Kaufman, DM; Kerr, JT; Mittelbach, GG; Oberdorff, T; O'Brien, EM; Porter, EE; Turner, JRG	Energy, water, and broad-scale geographic patterns of species richness	ECOLOGY	Web of Science	N	No range shift
Poulin, R	Global warming and temperature-mediated increases in cercarial emergence in trematode parasites	PARASITOLOGY	Web of Science	N	No range shift
Dirnbock, T; Dullinger, S; Grabherr, G	A regional impact assessment of climate and land-use change on alpine vegetation	JOURNAL OF BIOGEOGRAPHY	Web of Science	N	Model
Sekercioglu, CH; Schneider, SH; Fay, JP; Loarie, SR	Climate change, elevational range shifts, and bird extinctions	CONSERVATION BIOLOGY	Web of Science	N	Model
Helmuth, B; Mieszkowska, N; Moore, P; Hawkins, SJ	Living on the edge of two changing worlds: Forecasting the responses of rocky intertidal ecosystems to climate change	ANNUAL REVIEW OF ECOLOGY EVOLUTION AND SYSTEMATICS	Web of Science	N	Model
Anderson, BJ; Akcakaya, HR; Araujo, MB; Fordham, DA; Martinez-Meyer, E; Thuiller, W; Brook, BW	Dynamics of range margins for metapopulations under climate change	PROCEEDINGS OF THE ROYAL SOCIETY B-BIOLOGICAL SCIENCES	Web of Science	N	Model
Beaumont, LJ; Hughes, L; Pitman, AJ	Why is the choice of future climate scenarios for species distribution modelling important?	ECOLOGY LETTERS	Web of Science	N	Model
Liu, CR; Berry, PM; Dawson, TP; Pearson, RG	Selecting thresholds of occurrence in the prediction of species distributions	ECOGRAPHY	Web of Science	N	Model
Araujo, MB; Peterson, AT	Uses and misuses of bioclimatic envelope modeling	ECOLOGY	Web of Science	N	Model
Araujo, MB; Thuiller, W; Pearson, RG	Climate warming and the decline of amphibians and reptiles in Europe	JOURNAL OF BIOGEOGRAPHY	Web of Science	N	Model
Dynesius, M; Jansson, R	Evolutionary consequences of changes in species' geographical distributions driven by Milankovitch climate oscillations	PROCEEDINGS OF THE NATIONAL ACADEMY OF SCIENCES OF THE UNITED STATES OF AMERICA	Web of Science	N	No range shift
Short, FT; Neckles, HA	The effects of global climate change on seagrasses	AQUATIC BOTANY	Web of Science	N	No range shift
Leggett, AJ	Bose-Einstein condensation in the alkali gases: Some fundamental concepts	REVIEWS OF MODERN PHYSICS	Web of Science	N	No range shift
Araujo, MB; Luoto, M	The importance of biotic interactions for modelling species distributions under climate change	GLOBAL ECOLOGY AND BIOGEOGRAPHY	Web of Science	N	No range shift
Byrne, M	IMPACT OF OCEAN WARMING AND OCEAN ACIDIFICATION ON MARINE INVERTEBRATE LIFE HISTORY STAGES: VULNERABILITIES AND POTENTIAL FOR PERSISTENCE IN A CHANGING OCEAN	OCEANOGRAPHY AND MARINE BIOLOGY: AN ANNUAL REVIEW, VOL 49	Web of Science	N	No range shift
Araujo, MB; Alagador, D; Cabeza, M; Nogues-Bravo, D; Thuiller, W	Climate change threatens European conservation areas	ECOLOGY LETTERS	Web of Science	N	Model
Meulenkamp, EA	Synthesis and growth of ZnO nanoparticles	JOURNAL OF PHYSICAL CHEMISTRY B	Web of Science	N	No range shift
Thuiller, W; Lavorel, S; Araujo, MB	Niche properties and geographical extent as predictors of species sensitivity to climate change	GLOBAL ECOLOGY AND BIOGEOGRAPHY	Web of Science	N	Model
Cornelissen, JHC; Lavorel, S; Garnier, E; Diaz, S; Buchmann, N; Gurvich, DE; Reich, PB; ter Steege, H; Morgan, HD; van der Heijden, MGA; Pausas, JG; Poorter, H	A handbook of protocols for standardised and easy measurement of plant functional traits worldwide	AUSTRALIAN JOURNAL OF BOTANY	Web of Science	N	No range shift
Czeisler, CA; Duffy, JF; Shanahan, TL; Brown, EN; Mitchell, JF; Rimmer, DW; Ronda, JM; Silva, EJ; Allan, JS; Emens, JS; Dijk, DJ; Kronauer, RE	Stability, precision, and near-24-hour period of the human circadian pacemaker	SCIENCE	Web of Science	N	No range shift
Robinet, C; Roques, A	Direct impacts of recent climate warming on insect populations	INTEGRATIVE ZOOLOGY	Web of Science	N	No species data
Jump, AS; Penuelas, J	Running to stand still: adaptation and the response of plants to rapid climate change	ECOLOGY LETTERS	Web of Science	N	No range shift
Gordo, O; Sanz, JJ	Impact of climate change on plant phenology in Mediterranean ecosystems	GLOBAL CHANGE BIOLOGY	Web of Science	N	No range shift
Preston, K; Rotenberry, JT; Redak, RA; Allen, MF	Habitat shifts of endangered species under altered climate conditions: importance of biotic interactions	GLOBAL CHANGE BIOLOGY	Web of Science	N	Model
Buisson, L; Thuiller, W; Casajus, N; Lek, S; Grenouillet, G	Uncertainty in ensemble forecasting of species distribution	GLOBAL CHANGE BIOLOGY	Web of Science	N	Model
Diefendorf, AF; Mueller, KE; Wing, SL; Koch, PL; Freeman, KH	Global patterns in leaf C-13 discrimination and implications for studies of past and future climate	PROCEEDINGS OF THE NATIONAL ACADEMY OF SCIENCES OF THE UNITED STATES OF AMERICA	Web of Science	N	No range shift
Jentsch, A; Kreyling, J; Beierkuhnlein, C	A new generation of climate-change experiments: events, not trends	FRONTIERS IN ECOLOGY AND THE ENVIRONMENT	Web of Science	N	No range shift
Netherer, S; Schopf, A	Potential effects of climate change on insect herbivores in European forests-General aspects and the pine processionary moth as specific example	FOREST ECOLOGY AND MANAGEMENT	Web of Science	N	No range shift
Elith, J; Graham, CH	Do they? How do they? WHY do they differ? On finding reasons for differing performances of species distribution models	ECOGRAPHY	Web of Science	N	Model
HUO, QS; MARGOLESE, DI; CIESLA, U; DEMUTH, DG; FENG, PY; GIER, TE; SIEGER, P; FIROUZI, A; CHMELKA, BF; SCHUTH, F; STUCKY, GD	ORGANIZATION OF ORGANIC-MOLECULES WITH INORGANIC MOLECULAR-SPECIES INTO NANOCOMPOSITE BIPHASE ARRAYS	CHEMISTRY OF MATERIALS	Web of Science	N	No range shift
Hanewinkel, M; Cullmann, DA; Schelhaas, MJ; Nabuurs, GJ; Zimmermann, NE	Climate change may cause severe loss in the economic value of European forest land	NATURE CLIMATE CHANGE	Web of Science	N	No range shift
Currie, DJ; Mittelbach, GG; Cornell, HV; Field, R; Guegan, JF; Hawkins, BA; Kaufman, DM; Kerr, JT; Oberdorff, T; O'Brien, E; Turner, JRG	Predictions and tests of climate-based hypotheses of broad-scale variation in taxonomic richness	ECOLOGY LETTERS	Web of Science	N	Model
Purse, BV; Mellor, PS; Rogers, DJ; Samuel, AR; Mertens, PPC; Baylis, M	Climate change and the recent emergence of bluetongue in Europe	NATURE REVIEWS MICROBIOLOGY	Web of Science	N	Virus
Hill, JK; Thomas, CD; Huntley, B	Climate and habitat availability determine 20th century changes in a butterfly's range margin	PROCEEDINGS OF THE ROYAL SOCIETY B-BIOLOGICAL SCIENCES	Web of Science	Y		N	Fail- work is updated in Hill et al 2001
Wilson, RJ; Gutierrez, D; Gutierrez, J; Martinez, D; Agudo, R; Monserrat, VJ	Changes to the elevational limits and extent of species ranges associated with climate change	ECOLOGY LETTERS	Web of Science	Y		Y	na
Wernberg, T; Smale, DA; Thomsen, MS	A decade of climate change experiments on marine organisms: procedures, patterns and problems	GLOBAL CHANGE BIOLOGY	Web of Science	N	No range shift
Sodhi, NS; Bickford, D; Diesmos, AC; Lee, TM; Koh, LP; Brook, BW; Sekercioglu, CH; Bradshaw, CJA	Measuring the Meltdown: Drivers of Global Amphibian Extinction and Decline	PLOS ONE	Web of Science	N	Model
Hegland, SJ; Nielsen, A; Lazaro, A; Bjerknes, AL; Totland, O	How does climate warming affect plant-pollinator interactions?	ECOLOGY LETTERS	Web of Science	N	No range shift
Stewart, JR; Lister, AM; Barnes, I; Dalen, L	Refugia revisited: individualistic responses of species in space and time	PROCEEDINGS OF THE ROYAL SOCIETY B-BIOLOGICAL SCIENCES	Web of Science	N	No range shift
VanDerWal, J; Murphy, HT; Kutt, AS; Perkins, GC; Bateman, BL; Perry, JJ; Reside, AE	Focus on poleward shifts in species' distribution underestimates the fingerprint of climate change	NATURE CLIMATE CHANGE	Web of Science	N	repeat
Zimmermann, NE; Yoccoz, NG; Edwards, TC; Meier, ES; Thuiller, W; Guisan, A; Schmatz, DR; Pearman, PB	Climatic extremes improve predictions of spatial patterns of tree species	PROCEEDINGS OF THE NATIONAL ACADEMY OF SCIENCES OF THE UNITED STATES OF AMERICA	Web of Science	N	Model
Roberts, CM; McClean, CJ; Veron, JEN; Hawkins, JP; Allen, GR; McAllister, DE; Mittermeier, CG; Schueler, FW; Spalding, M; Wells, F; Vynne, C; Werner, TB	Marine biodiversity hotspots and conservation priorities for tropical reefs	SCIENCE	Web of Science	N	No range shift
Hamann, A; Wang, TL	Potential effects of climate change on ecosystem and tree species distribution in British Columbia	ECOLOGY	Web of Science	N	Model
Vaquer-Sunyer, R; Duarte, CM	Thresholds of hypoxia for marine biodiversity	PROCEEDINGS OF THE NATIONAL ACADEMY OF SCIENCES OF THE UNITED STATES OF AMERICA	Web of Science	N	No range shift
Hiddink, JG; ter Hofstede, R	Climate induced increases in species richness of marine fishes	GLOBAL CHANGE BIOLOGY	Web of Science	N	repeat
Bertin, RI	Plant phenology and distribution in relation to recent climate change	JOURNAL OF THE TORREY BOTANICAL SOCIETY	Web of Science	N	No species data
Pearman, PB; Guisan, A; Broennimann, O; Randin, CF	Niche dynamics in space and time	TRENDS IN ECOLOGY & EVOLUTION	Web of Science	N	Model
Portner, HO	Oxygen- and capacity-limitation of thermal tolerance: a matrix for integrating climate-related stressor effects in marine ecosystems	JOURNAL OF EXPERIMENTAL BIOLOGY	Web of Science	N	No range shift
Penuelas, J; Filella, I; Comas, P	Changed plant and animal life cycles from 1952 to 2000 in the Mediterranean region	GLOBAL CHANGE BIOLOGY	Web of Science	N	No range shift
Ehrlen, J; Eriksson, O	Dispersal limitation and patch occupancy in forest herbs	ECOLOGY	Web of Science	N	No range shift
Provan, J; Bennett, KD	Phylogeographic insights into cryptic glacial refugia	TRENDS IN ECOLOGY & EVOLUTION	Web of Science	N	No range shift
Marcogliese, DJ	The impact of climate change on the parasites and infectious diseases of aquatic animals	REVUE SCIENTIFIQUE ET TECHNIQUE-OFFICE INTERNATIONAL DES EPIZOOTIES	Web of Science	N	No range shift
Walther, GR	Plants in a warmer world	PERSPECTIVES IN PLANT ECOLOGY EVOLUTION AND SYSTEMATICS	Web of Science	N	Review
Buckley, LB; Urban, MC; Angilletta, MJ; Crozier, LG; Rissler, LJ; Sears, MW	Can mechanism inform species' distribution models?	ECOLOGY LETTERS	Web of Science	N	No range shift
Kroeker, KJ; Kordas, RL; Crim, R; Hendriks, IE; Ramajo, L; Singh, GS; Duarte, CM; Gattuso, JP	Impacts of ocean acidification on marine organisms: quantifying sensitivities and interaction with warming	GLOBAL CHANGE BIOLOGY	Web of Science	N	No range shift
Hallegraeff, GM	OCEAN CLIMATE CHANGE, PHYTOPLANKTON COMMUNITY RESPONSES, AND HARMFUL ALGAL BLOOMS: A FORMIDABLE PREDICTIVE CHALLENGE	JOURNAL OF PHYCOLOGY	Web of Science	N	Model
Kiritani, K	Predicting impacts of global warming on population dynamics and distribution of arthropods in Japan	POPULATION ECOLOGY	Web of Science	N	no range shift
Hiscock, K; Southward, A; Tittley, I; Hawkins, S	Effects of changing temperature on benthic marine life in Britain and Ireland	AQUATIC CONSERVATION-MARINE AND FRESHWATER ECOSYSTEMS	Web of Science	N	Model
Heino, J; Virkkala, R; Toivonen, H	Climate change and freshwater biodiversity: detected patterns, future trends and adaptations in northern regions	BIOLOGICAL REVIEWS	Web of Science	N	No species data
Lavergne, S; Mouquet, N; Thuiller, W; Ronce, O	Biodiversity and Climate Change: Integrating Evolutionary and Ecological Responses of Species and Communities	ANNUAL REVIEW OF ECOLOGY, EVOLUTION, AND SYSTEMATICS, VOL 41	Web of Science	N	No range shift
Araujo, MB; Pearson, RG	Equilibrium of species' distributions with climate	ECOGRAPHY	Web of Science	N	No range shift
Precht, WF; Aronson, RB	Climate flickers and range shifts of reef corals	FRONTIERS IN ECOLOGY AND THE ENVIRONMENT	Web of Science	N	No range shift
Burrows, MT; Schoeman, DS; Buckley, LB; Moore, P; Poloczanska, ES; Brander, KM; Brown, C; Bruno, JF; Duarte, CM; Halpern, BS; Holding, J; Kappel, CV; Kiessling, W; O'Connor, MI; Pandolfi, JM; Parmesan, C; Schwing, FB; Sydeman, WJ; Richardson, AJ	The Pace of Shifting Climate in Marine and Terrestrial Ecosystems	SCIENCE	Web of Science	N	no range shift
Guisan, A; Tingley, R; Baumgartner, JB; Naujokaitis-Lewis, I; Sutcliffe, PR; Tulloch, AIT; Regan, TJ; Brotons, L; McDonald-Madden, E; Mantyka-Pringle, C; Martin, TG; Rhodes, JR; Maggini, R; Setterfield, SA; Elith, J; Schwartz, MW; Wintle, BA; Broennimann, O; Austin, M; Ferrier, S; Kearney, MR; Possingham, HP; Buckley, YM	Predicting species distributions for conservation decisions	ECOLOGY LETTERS	Web of Science	N	Model
Gholz, HL; Wedin, DA; Smitherman, SM; Harmon, ME; Parton, WJ	Long-term dynamics of pine and hardwood litter in contrasting environments: toward a global model of decomposition	GLOBAL CHANGE BIOLOGY	Web of Science	N	No range shift
Hill, JK; Thomas, CD; Fox, R; Telfer, MG; Willis, SG; Asher, J; Huntley, B	Responses of butterflies to twentieth century climate warming: implications for future ranges	PROCEEDINGS OF THE ROYAL SOCIETY B-BIOLOGICAL SCIENCES	Web of Science	Y		N	Fail: Jane Hill was contacted, and did not have the data from 20 years ago, but said updated data can be found in Platts et al and Mason et al
Pauli, H; Gottfried, M; Reiter, K; Klettner, C; Grabherr, G	Signals of range expansions and contractions of vascular plants in the high Alps: observations (1994-2004) at the GLORIA*master site Schrankogel, Tyrol, Austria	GLOBAL CHANGE BIOLOGY	Web of Science	Y		N	Fail - no complete species list with non-significant shifts
Caissie, D	The thermal regime of rivers: a review	FRESHWATER BIOLOGY	Web of Science	N	No range shift
Wright, SJ; Muller-Landau, HC; Schipper, J	The Future of Tropical Species on a Warmer Planet	CONSERVATION BIOLOGY	Web of Science	N	No range shift
Kellermann, V; Overgaard, J; Hoffmann, AA; Flojgaard, C; Svenning, JC; Loeschcke, V	Upper thermal limits of Drosophila are linked to species distributions and strongly constrained phylogenetically	PROCEEDINGS OF THE NATIONAL ACADEMY OF SCIENCES OF THE UNITED STATES OF AMERICA	Web of Science	N	No range shift
Thuiller, W; Araujo, MB; Lavorel, S	Do we need land-cover data to model species distributions in Europe?	JOURNAL OF BIOGEOGRAPHY	Web of Science	N	Land cover and species distribution
Nye, JA; Link, JS; Hare, JA; Overholtz, WJ	Changing spatial distribution of fish stocks in relation to climate and population size on the Northeast United States continental shelf	MARINE ECOLOGY PROGRESS SERIES	Web of Science	Y		Y	na
Morris, WF; Pfister, CA; Tuljapurkar, S; Haridas, CV; Boggs, CL; Boyce, MS; Bruna, EM; Church, DR; Coulson, T; Doak, DF; Forsyth, S; Gaillard, JM; Horvitz, CC; Kalisz, S; Kendall, BE; Knight, TM; Lee, CT; Menges, ES	Longevity can buffer plant and animal populations against changing climatic variability	ECOLOGY	Web of Science	N	No range shift
Tingley, MW; Beissinger, SR	Detecting range shifts from historical species occurrences: new perspectives on old data	TRENDS IN ECOLOGY & EVOLUTION	Web of Science	N	Model
Dobrowski, SZ	A climatic basis for microrefugia: the influence of terrain on climate	GLOBAL CHANGE BIOLOGY	Web of Science	N	No range shift
Peyron, O; Guiot, J; Cheddadi, R; Tarasov, P; Reille, M; de Beaulieu, JL; Bottema, S; Andrieu, V	Climatic reconstruction in Europe for 18,000 yr B.P. from pollen data	QUATERNARY RESEARCH	Web of Science	N	No range shift
Jepsen, JU; Hagen, SB; Ims, RA; Yoccoz, NG	Climate change and outbreaks of the geometrids Operophtera brumata and Epirrita autumnata in subarctic birch forest: evidence of a recent outbreak range expansion	JOURNAL OF ANIMAL ECOLOGY	Web of Science	Y		Y	na
Thomas, CD; Bodsworth, EJ; Wilson, RJ; Simmons, AD; Davies, ZG; Musche, M; Conradt, L	Ecological and evolutionary processes at expanding range margins	NATURE	Web of Science	Y		Y	na
Fang, JY; Lechowicz, MJ	Climatic limits for the present distribution of beech (Fagus L.) species in the world	JOURNAL OF BIOGEOGRAPHY	Web of Science	N	No range shift
Thuiller, W; Richardson, DM; Pysek, P; Midgley, GF; Hughes, GO; Rouget, M	Niche-based modelling as a tool for predicting the risk of alien plant invasions at a global scale	GLOBAL CHANGE BIOLOGY	Web of Science	N	No range shift
Parmesan, C; Root, TL; Willig, MR	Impacts of extreme weather and climate on terrestrial biota	BULLETIN OF THE AMERICAN METEOROLOGICAL SOCIETY	Web of Science	N	No range shift
Olesen, JE; Trnka, M; Kersebaum, KC; Skjelvag, AO; Seguin, B; Peltonen-Sainio, P; Rossi, F; Kozyra, J; Micale, F	Impacts and adaptation of European crop production systems to climate change	EUROPEAN JOURNAL OF AGRONOMY	Web of Science	N	No range shift
Collatz, GJ; Berry, JA; Clark, JS	Effects of climate and atmospheric CO2 partial pressure on the global distribution of C-4 grasses: present, past, and future	OECOLOGIA	Web of Science	N	No range shift
Eaton, JG; Scheller, RM	Effects of climate warming on fish thermal habitat in streams of the United States	LIMNOLOGY AND OCEANOGRAPHY	Web of Science	N	Model
Tittensor, DP; Mora, C; Jetz, W; Lotze, HK; Ricard, D; Vanden Berghe, E; Worm, B	Global patterns and predictors of marine biodiversity across taxa	NATURE	Web of Science	N	No range shift
Graham, CH; Ferrier, S; Huettman, F; Moritz, C; Peterson, AT	New developments in museum-based informatics and applications in biodiversity analysis	TRENDS IN ECOLOGY & EVOLUTION	Web of Science	N	No range shift
Walker, MD; Wahren, CH; Hollister, RD; Henry, GHR; Ahlquist, LE; Alatalo, JM; Bret-Harte, MS; Calef, MP; Callaghan, TV; Carroll, AB; Epstein, HE; Jonsdottir, IS; Klein, JA; Magnusson, B; Molau, U; Oberbauer, SF; Rewa, SP; Robinson, CH; Shaver, GR; Suding, KN; Thompson, CC; Tolvanen, A; Totland, O; Turner, PL; Tweedie, CE; Webber, PJ; Wookey, PA	Plant community responses to experimental warming across the tundra biome	PROCEEDINGS OF THE NATIONAL ACADEMY OF SCIENCES OF THE UNITED STATES OF AMERICA	Web of Science	N	No range shift
Andreu, L; Gutierrez, E; Macias, M; Ribas, M; Bosch, O; Camarero, JJ	Climate increases regional tree-growth variability in Iberian pine forests	GLOBAL CHANGE BIOLOGY	Web of Science	N	No range shift
Arft, AM; Walker, MD; Gurevitch, J; Alatalo, JM; Bret-Harte, MS; Dale, M; Diemer, M; Gugerli, F; Henry, GHR; Jones, MH; Hollister, RD; Jonsdottir, IS; Laine, K; Levesque, E; Marion, GM; Molau, U; Molgaard, P; Nordenhall, U; Raszhivin, V; Robinson, CH; Starr, G; Stenstrom, A; Stenstrom, M; Totland, O; Turner, PL; Walker, LJ; Webber, PJ; Welker, JM; Wookey, PA	Responses of tundra plants to experimental warming: Meta-analysis of the international tundra experiment	ECOLOGICAL MONOGRAPHS	Web of Science	N	No range shift
Skov, F; Svenning, JC	Potential impact of climatic change on the distribution of forest herbs in Europe	ECOGRAPHY	Web of Science	N	MOdel
Poloczanska, ES; Hawkins, SJ; Southward, AJ; Burrows, MT	MODELING THE RESPONSE OF POPULATIONS OF COMPETING SPECIES TO CLIMATE CHANGE	ECOLOGY	Web of Science	N	No range shift
Wiens, JA; Stralberg, D; Jongsomjit, D; Howell, CA; Snyder, MA	Niches, models, and climate change: Assessing the assumptions and uncertainties	PROCEEDINGS OF THE NATIONAL ACADEMY OF SCIENCES OF THE UNITED STATES OF AMERICA	Web of Science	N	No range shift
Wenger, SJ; Isaak, DJ; Luce, CH; Neville, HM; Fausch, KD; Dunham, JB; Dauwalter, DC; Young, MK; Elsner, MM; Rieman, BE; Hamlet, AF; Williams, JE	Flow regime, temperature, and biotic interactions drive differential declines of trout species under climate change	PROCEEDINGS OF THE NATIONAL ACADEMY OF SCIENCES OF THE UNITED STATES OF AMERICA	Web of Science	N	Model
Thomas, CD	Climate, climate change and range boundaries	DIVERSITY AND DISTRIBUTIONS	Web of Science	N	Review
Kerr, JT; Ostrovsky, M	From space to species: ecological applications for remote sensing	TRENDS IN ECOLOGY & EVOLUTION	Web of Science	N	No range shift
Pounds, JA; Fogden, MPL; Campbell, JH	Biological response to climate change on a tropical mountain	NATURE	Web of Science	N	No range shift
Bertrand, R; Lenoir, J; Piedallu, C; Riofrio-Dillon, G; de Ruffray, P; Vidal, C; Pierrat, JC; Gegout, JC	Changes in plant community composition lag behind climate warming in lowland forests	NATURE	Web of Science	N	No range shift
Alsos, IG; Eidesen, PB; Ehrich, D; Skrede, I; Westergaard, K; Jacobsen, GH; Landvik, JY; Taberlet, P; Brochmann, C	Frequent long-distance plant colonization in the changing Arctic	SCIENCE	Web of Science	N	No range shift
Kirschbaum, MUF	Forest growth and species distribution in a changing climate	TREE PHYSIOLOGY	Web of Science	N	No range shift
Ehleringer, JR; Cerling, TE; Helliker, BR	C-4 photosynthesis, atmospheric CO2 and climate	OECOLOGIA	Web of Science	N	No range shift
Wernberg, T; Russell, BD; Moore, PJ; Ling, SD; Smale, DA; Campbell, A; Coleman, MA; Steinberg, PD; Kendrick, GA; Connell, SD	Impacts of climate change in a global hotspot for temperate marine biodiversity and ocean warming	JOURNAL OF EXPERIMENTAL MARINE BIOLOGY AND ECOLOGY	Web of Science	N	Model
Cannon, RJC	The implications of predicted climate change for insect pests in the UK, with emphasis on non-indigenous species	GLOBAL CHANGE BIOLOGY	Web of Science	N	No species data
RICHARDSON, DM; BOND, WJ	DETERMINANTS OF PLANT-DISTRIBUTION - EVIDENCE FROM PINE INVASIONS	AMERICAN NATURALIST	Web of Science	N	Review
Carnaval, AC; Hickerson, MJ; Haddad, CFB; Rodrigues, MT; Moritz, C	Stability Predicts Genetic Diversity in the Brazilian Atlantic Forest Hotspot	SCIENCE	Web of Science	N	No range shift
Austin, MP	Spatial prediction of species distribution: an interface between ecological theory and statistical modelling	ECOLOGICAL MODELLING	Web of Science	N	Model
Ogutu, JO; Owen-Smith, N	ENSO, rainfall and temperature influences on extreme population declines among African savanna ungulates	ECOLOGY LETTERS	Web of Science	Y		N	Fail; shifts due to ENSO
Smol, JP; Wolfe, AP; Birks, HJB; Douglas, MSV; Jones, VJ; Korhola, A; Pienitz, R; Ruhland, K; Sorvari, S; Antoniades, D; Brooks, SJ; Fallu, MA; Hughes, M; Keatley, BE; Laing, TE; Michelutti, N; Nazarova, L; Nyman, M; Paterson, AM; Perren, B; Quinlan, R; Rautio, M; Saulnier-Talbot, E; Siitonen, S; Solovieva, N; Weckstrom, J	Climate-driven regime shifts in the biological communities of arctic lakes	PROCEEDINGS OF THE NATIONAL ACADEMY OF SCIENCES OF THE UNITED STATES OF AMERICA	Web of Science	N	No range shift
Dullinger, S; Dirnbock, T; Grabherr, G	Modelling climate change-driven treeline shifts: relative effects of temperature increase, dispersal and invasibility	JOURNAL OF ECOLOGY	Web of Science	N	Model
Peterson, AT	Predicting the geography of species' invasions via ecological niche modeling	QUARTERLY REVIEW OF BIOLOGY	Web of Science	N	No range shift
Lorenzen, ED; Nogues-Bravo, D; Orlando, L; Weinstock, J; Binladen, J; Marske, KA; Ugan, A; Borregaard, MK; Gilbert, MTP; Nielsen, R; Ho, SYW; Goebel, T; Graf, KE; Byers, D; Stenderup, JT; Rasmussen, M; Campos, PF; Leonard, JA; Koepfli, KP; Froese, D; Zazula, G; Stafford, TW; Aaris-Sorensen, K; Batra, P; Haywood, AM; Singarayer, JS; Valdes, PJ; Boeskorov, G; Burns, JA; Davydov, SP; Haile, J; Jenki…	Species-specific responses of Late Quaternary megafauna to climate and humans	NATURE	Web of Science	N	Model
Vetaas, OR	Realized and potential climate niches: a comparison of four Rhododendron tree species	JOURNAL OF BIOGEOGRAPHY	Web of Science	N	No range shift
Araujo, MB; Cabeza, M; Thuiller, W; Hannah, L; Williams, PH	Would climate change drive species out of reserves? An assessment of existing reserve-selection methods	GLOBAL CHANGE BIOLOGY	Web of Science	N	No range shift
Fuglestvedt, JS; Shine, KP; Berntsen, T; Cook, J; Lee, DS; Stenke, A; Skeie, RB; Velders, GJM; Waitz, IA	Transport impacts on atmosphere and climate: Metrics	ATMOSPHERIC ENVIRONMENT	Web of Science	N	No range shift
Petrov, I; Barna, PB; Hultman, L; Greene, JE	Microstructural evolution during film growth	JOURNAL OF VACUUM SCIENCE & TECHNOLOGY A	Web of Science	N	No range shift
Davis, MB; Shaw, RG; Etterson, JR	Evolutionary responses to changing climate	ECOLOGY	Web of Science	N	No range shift
Sparks, TH; Jeffree, EP; Jeffree, CE	An examination of the relationship between flowering times and temperature at the national scale using long-term phenological records from the UK	INTERNATIONAL JOURNAL OF BIOMETEOROLOGY	Web of Science	N	No range shift
Huntley, B; Berry, PM; Cramer, W; McDonald, AP	Modelling present and potential future ranges of some European higher plants using climate response surfaces	JOURNAL OF BIOGEOGRAPHY	Web of Science	N	No range shift
Morrison, H; Thompson, G; Tatarskii, V	Impact of Cloud Microphysics on the Development of Trailing Stratiform Precipitation in a Simulated Squall Line: Comparison of One- and Two-Moment Schemes	MONTHLY WEATHER REVIEW	Web of Science	N	No range shift
Araujo, MB; Whittaker, RJ; Ladle, RJ; Erhard, M	Reducing uncertainty in projections of extinction risk from climate change	GLOBAL ECOLOGY AND BIOGEOGRAPHY	Web of Science	Y		N	Fail: Paper does not present data about observed range shifts. Author was contacted, and the data is not open access
Sanz-Elorza, M; Dana, ED; Gonzalez, A; Sobrino, E	Changes in the high-mountain vegetation of the central Iberian peninsula as a probable sign of global warming	ANNALS OF BOTANY	Web of Science	Y		N	Fail: Paper looks at abundance of shrubs at different altitudes, but does not report species specific changes in abundance
Beale, CM; Lennon, JJ; Gimona, A	Opening the climate envelope reveals no macroscale associations with climate in European birds	PROCEEDINGS OF THE NATIONAL ACADEMY OF SCIENCES OF THE UNITED STATES OF AMERICA	Web of Science	N	Model
McCain, CM; Colwell, RK	Assessing the threat to montane biodiversity from discordant shifts in temperature and precipitation in a changing climate	ECOLOGY LETTERS	Web of Science	N	Model
Fitzpatrick, MC; Hargrove, WW	The projection of species distribution models and the problem of non-analog climate	BIODIVERSITY AND CONSERVATION	Web of Science	N	No range shift
JOHNSON, JW; OELKERS, EH; HELGESON, HC	SUPCRT92 - A SOFTWARE PACKAGE FOR CALCULATING THE STANDARD MOLAL THERMODYNAMIC PROPERTIES OF MINERALS, GASES, AQUEOUS SPECIES, AND REACTIONS FROM 1-BAR TO 5000-BAR AND 0-DEGREES-C TO 1000-DEGREES-C	COMPUTERS & GEOSCIENCES	Web of Science	N	No range shift
Kreft, H; Jetz, W	Global patterns and determinants of vascular plant diversity	PROCEEDINGS OF THE NATIONAL ACADEMY OF SCIENCES OF THE UNITED STATES OF AMERICA	Web of Science	N	No range shift
Warren, DL; Glor, RE; Turelli, M	ENVIRONMENTAL NICHE EQUIVALENCY VERSUS CONSERVATISM: QUANTITATIVE APPROACHES TO NICHE EVOLUTION	EVOLUTION	Web of Science	N	No range shift
Kriticos, DJ; Webber, BL; Leriche, A; Ota, N; Macadam, I; Bathols, J; Scott, JK	CliMond: global high-resolution historical and future scenario climate surfaces for bioclimatic modelling	METHODS IN ECOLOGY AND EVOLUTION	Web of Science	N	No range shift
MCDONALD, KA; BROWN, JH	USING MONTANE MAMMALS TO MODEL EXTINCTIONS DUE TO GLOBAL CHANGE	CONSERVATION BIOLOGY	Web of Science	N	No range shift
Cowling, RM; Rundel, PW; Lamont, BB; Arroyo, MK; Arianoutsou, M	Plant diversity in Mediterranean-climate regions	TRENDS IN ECOLOGY & EVOLUTION	Web of Science	N	No range shift
Addo-Bediako, A; Chown, SL; Gaston, KJ	Thermal tolerance, climatic variability and latitude	PROCEEDINGS OF THE ROYAL SOCIETY B-BIOLOGICAL SCIENCES	Web of Science	N	No range shift
Brooker, RW; Travis, JMJ; Clark, EJ; Dytham, C	Modelling species' range shifts in a changing climate: The impacts of biotic interactions, dispersal distance and the rate of climate change	JOURNAL OF THEORETICAL BIOLOGY	Web of Science	N	No range shift
Midgley, GF; Hannah, L; Millar, D; Rutherford, MC; Powrie, LW	Assessing the vulnerability of species richness to anthropogenic climate change in a biodiversity hotspot	GLOBAL ECOLOGY AND BIOGEOGRAPHY	Web of Science	N	Model
Valladares, F; Matesanz, S; Guilhaumon, F; Araujo, MB; Balaguer, L; Benito-Garzon, M; Cornwell, W; Gianoli, E; van Kleunen, M; Naya, DE; Nicotra, AB; Poorter, H; Zavala, MA	The effects of phenotypic plasticity and local adaptation on forecasts of species range shifts under climate change	ECOLOGY LETTERS	Web of Science	N	Model
Eckert, CG; Samis, KE; Lougheed, SC	Genetic variation across species' geographical ranges: the central-marginal hypothesis and beyond	MOLECULAR ECOLOGY	Web of Science	N	No range shift
Dobrowski, SZ; Abatzoglou, J; Swanson, AK; Greenberg, JA; Mynsberge, AR; Holden, ZA; Schwartz, MK	The climate velocity of the contiguous United States during the 20th century	GLOBAL CHANGE BIOLOGY	Web of Science	N	No range shift
Rose, JB; Epstein, PR; Lipp, EK; Sherman, BH; Bernard, SM; Patz, JA	Climate variability and change in the United States: Potential impacts on water- and foodborne diseases caused by microbiologic agents	ENVIRONMENTAL HEALTH PERSPECTIVES	Web of Science	N	No range shift
Keith, DA; Akcakaya, HR; Thuiller, W; Midgley, GF; Pearson, RG; Phillips, SJ; Regan, HM; Araujo, MB; Rebelo, TG	Predicting extinction risks under climate change: coupling stochastic population models with dynamic bioclimatic habitat models	BIOLOGY LETTERS	Web of Science	N	Model
Chamaille-Jammes, S; Massot, M; Aragon, P; Clobert, J	Global warming and positive fitness response in mountain populations of common lizards Lacerta vivipara	GLOBAL CHANGE BIOLOGY	Web of Science	N	No range shift
Bradley, BA	Regional analysis of the impacts of climate change on cheatgrass invasion shows potential risk and opportunity	GLOBAL CHANGE BIOLOGY	Web of Science	N	Model
Ayre, DJ; Hughes, TP	Climate change, genotypic diversity and gene flow in reef-building corals	ECOLOGY LETTERS	Web of Science	N	No range shift
Pearson, RG; Dawson, TP; Liu, C	Modelling species distributions in Britain: a hierarchical integration of climate and land-cover data	ECOGRAPHY	Web of Science	N	Model
Loehle, C; LeBlanc, D	Model-based assessments of climate change effects on forests: A critical review	ECOLOGICAL MODELLING	Web of Science	N	Model
Burgmer, T; Hillebrand, H; Pfenninger, M	Effects of climate-driven temperature changes on the diversity of freshwater macroinvertebrates	OECOLOGIA	Web of Science	N	No range shift
Crimmins, SM; Dobrowski, SZ; Greenberg, JA; Abatzoglou, JT; Mynsberge, AR	Changes in Climatic Water Balance Drive Downhill Shifts in Plant Species' Optimum Elevations	SCIENCE	Web of Science	Y		Y	na
Francis, AP; Currie, DJ	A globally consistent richness-climate relationship for angiosperms	AMERICAN NATURALIST	Web of Science	N	Richness not range
Clarke, A; Johnston, NM	Scaling of metabolic rate with body mass and temperature in teleost fish	JOURNAL OF ANIMAL ECOLOGY	Web of Science	N	No range shift
Roy, DB; Sparks, TH	Phenology of British butterflies and climate change	GLOBAL CHANGE BIOLOGY	Web of Science	N	No range shift
Bellwood, DR; Hughes, TP	Regional-scale assembly rules and biodiversity of coral reefs	SCIENCE	Web of Science	N	No range shift
Vasseur, DA; DeLong, JP; Gilbert, B; Greig, HS; Harley, CDG; McCann, KS; Savage, V; Tunney, TD; O'Connor, MI	Increased temperature variation poses a greater risk to species than climate warming	PROCEEDINGS OF THE ROYAL SOCIETY B-BIOLOGICAL SCIENCES	Web of Science	N	No range shift
Jonsson, B; Jonsson, N	A review of the likely effects of climate change on anadromous Atlantic salmon Salmo salar and brown trout Salmo trutta, with particular reference to water temperature and flow	JOURNAL OF FISH BIOLOGY	Web of Science	N	No range shift
Lavergne, S; Molofsky, J	Increased genetic variation and evolutionary potential drive the success of an invasive grass	PROCEEDINGS OF THE NATIONAL ACADEMY OF SCIENCES OF THE UNITED STATES OF AMERICA	Web of Science	N	No temperature/precip relation
Strayer, DL; Dudgeon, D	Freshwater biodiversity conservation: recent progress and future challenges	JOURNAL OF THE NORTH AMERICAN BENTHOLOGICAL SOCIETY	Web of Science	N	No species data
Morin, X; Thuiller, W	Comparing niche- and process-based models to reduce prediction uncertainty in species range shifts under climate change	ECOLOGY	Web of Science	N	Model
Maherali, H; Pockman, WT; Jackson, RB	Adaptive variation in the vulnerability of woody plants to xylem cavitation	ECOLOGY	Web of Science	N	No range shift
Thomas, CD; Franco, AMA; Hill, JK	Range retractions and extinction in the face of climate warming	TRENDS IN ECOLOGY & EVOLUTION	Web of Science	N	Review
Baldo, MA; Thompson, ME; Forrest, SR	High-efficiency fluorescent organic light-emitting devices using a phosphorescent sensitizer	NATURE	Web of Science	N	No range shift
Barve, N; Barve, V; Jimenez-Valverde, A; Lira-Noriega, A; Maher, SP; Peterson, AT; Soberon, J; Villalobos, F	The crucial role of the accessible area in ecological niche modeling and species distribution modeling	ECOLOGICAL MODELLING	Web of Science	N	No range shift
Atkinson, R; Baulch, DL; Cox, RA; Crowley, JN; Hampson, RF; Hynes, RG; Jenkin, ME; Rossi, MJ; Troe, J	Evaluated kinetic and photochemical data for atmospheric chemistry: Volume I - gas phase reactions of O-x, HOx, NOx and SOx species	ATMOSPHERIC CHEMISTRY AND PHYSICS	Web of Science	N	No range shift
Jeschke, JM; Strayer, DL	Usefulness of bioclimatic models for studying climate change and invasive species	YEAR IN ECOLOGY AND CONSERVATION BIOLOGY 2008	Web of Science	N	Model
Austin, MP; Van Niel, KP	Improving species distribution models for climate change studies: variable selection and scale	JOURNAL OF BIOGEOGRAPHY	Web of Science	N	Model
Donelson, JM; Munday, PL; McCormick, MI; Pitcher, CR	Rapid transgenerational acclimation of a tropical reef fish to climate change	NATURE CLIMATE CHANGE	Web of Science	N	No range shift
Moritz, C; Agudo, R	The Future of Species Under Climate Change: Resilience or Decline?	SCIENCE	Web of Science	N	Wrong time
Lindgren, E; Talleklint, L; Polfeldt, T	Impact of climatic change on the northern latitude limit and population density of the disease-transmitting European tick Ixodes ricinus	ENVIRONMENTAL HEALTH PERSPECTIVES	Web of Science	Y		Y	na
Hulme, PE	Adapting to climate change: is there scope for ecological management in the face of a global threat?	JOURNAL OF APPLIED ECOLOGY	Web of Science	N	No range shift
Reich, PB; Oleksyn, J	Climate warming will reduce growth and survival of Scots pine except in the far north	ECOLOGY LETTERS	Web of Science	N	no range shift
YEE, TW; MITCHELL, ND	GENERALIZED ADDITIVE-MODELS IN PLANT ECOLOGY	JOURNAL OF VEGETATION SCIENCE	Web of Science	N	No range shift
Fuhrer, J	Agroecosystern responses to combinations of elevated CO2, ozone, and global climate change	AGRICULTURE ECOSYSTEMS & ENVIRONMENT	Web of Science	N	No range shift
Scherrer, D; Korner, C	Topographically controlled thermal-habitat differentiation buffers alpine plant diversity against climate warming	JOURNAL OF BIOGEOGRAPHY	Web of Science	N	Model
Urban, MC; Tewksbury, JJ; Sheldon, KS	On a collision course: competition and dispersal differences create no-analogue communities and cause extinctions during climate change	PROCEEDINGS OF THE ROYAL SOCIETY B-BIOLOGICAL SCIENCES	Web of Science	N	No range shift
Miller-Rushing, AJ; Primack, RB; Primack, D; Mukunda, S	Photographs and herbarium specimens as tools to document phenological changes in response to global warming	AMERICAN JOURNAL OF BOTANY	Web of Science	N	No range shift
Jimenez-Valverde, A; Lobo, JM	Threshold criteria for conversion of probability of species presence to either-or presence-absence	ACTA OECOLOGICA-INTERNATIONAL JOURNAL OF ECOLOGY	Web of Science	N	No range shift
Portner, HO; Berdal, B; Blust, R; Brix, O; Colosimo, A; De Wachter, B; Giuliani, A; Johansen, T; Fischer, T; Knust, R; Lannig, G; Naevdal, G; Nedenes, A; Nyhammer, G; Sartoris, FJ; Serendero, I; Sirabella, P; Thorkildsen, S; Zakhartsev, M	Climate induced temperature effects on growth performance, fecundity and recruitment in marine fish: developing a hypothesis for cause and effect relationships in Atlantic cod (Gadus morhua) and common eelpout (Zoarces viviparus)	CONTINENTAL SHELF RESEARCH	Web of Science	N	No range shift
Zimmermann, NE; Kienast, F	Predictive mapping of alpine grasslands in Switzerland: Species versus community approach	JOURNAL OF VEGETATION SCIENCE	Web of Science	N	No range shift
Franklin, J	Moving beyond static species distribution models in support of conservation biogeography	DIVERSITY AND DISTRIBUTIONS	Web of Science	N	No range shift
Ettinger, AK; Ford, KR; HilleRisLambers, J	Climate determines upper, but not lower, altitudinal range limits of Pacific Northwest conifers	ECOLOGY	Web of Science	N	Growth not range
Kearney, M; Porter, WP; Williams, C; Ritchie, S; Hoffmann, AA	Integrating biophysical models and evolutionary theory to predict climatic impacts on species' ranges: the dengue mosquito Aedes aegypti in Australia	FUNCTIONAL ECOLOGY	Web of Science	N	Model
Thuiller, W; Brotons, L; Araujo, MB; Lavorel, S	Effects of restricting environmental range of data to project current and future species distributions	ECOGRAPHY	Web of Science	N	No range shift
Wang, T; Hamann, A; Yanchuk, A; O'Neill, GA; Aitken, SN	Use of response functions in selecting lodgepole pine populations for future climates	GLOBAL CHANGE BIOLOGY	Web of Science	N	Model
Smale, DA; Wernberg, T	Extreme climatic event drives range contraction of a habitat-forming species	PROCEEDINGS OF THE ROYAL SOCIETY B-BIOLOGICAL SCIENCES	Web of Science	N	Seasonal
Keppel, G; Van Niel, KP; Wardell-Johnson, GW; Yates, CJ; Byrne, M; Mucina, L; Schut, AGT; Hopper, SD; Franklin, SE	Refugia: identifying and understanding safe havens for biodiversity under climate change	GLOBAL ECOLOGY AND BIOGEOGRAPHY	Web of Science	N	No range shift
Lea, DW; Mashiotta, TA; Spero, HJ	Controls on magnesium and strontium uptake in planktonic foraminifera determined by live culturing	GEOCHIMICA ET COSMOCHIMICA ACTA	Web of Science	N	No range shift
Marmion, M; Parviainen, M; Luoto, M; Heikkinen, RK; Thuiller, W	Evaluation of consensus methods in predictive species distribution modelling	DIVERSITY AND DISTRIBUTIONS	Web of Science	N	model
Brander, KM	Global fish production and climate change	PROCEEDINGS OF THE NATIONAL ACADEMY OF SCIENCES OF THE UNITED STATES OF AMERICA	Web of Science	N	No range shift
Chuine, I	Why does phenology drive species distribution?	PHILOSOPHICAL TRANSACTIONS OF THE ROYAL SOCIETY B-BIOLOGICAL SCIENCES	Web of Science	N	No range shift
Kearney, M; Phillips, BL; Tracy, CR; Christian, KA; Betts, G; Porter, WP	Modelling species distributions without using species distributions: the cane toad in Australia under current and future climates	ECOGRAPHY	Web of Science	N	No range shift
Williams, SE; Bolitho, EE; Fox, S	Climate change in Australian tropical rainforests: an impending environmental catastrophe	PROCEEDINGS OF THE ROYAL SOCIETY B-BIOLOGICAL SCIENCES	Web of Science	N	No range shift
Gunderson, CA; O'Hara, KH; Campion, CM; Walker, AV; Edwards, NT	Thermal plasticity of photosynthesis: the role of acclimation in forest responses to a warming climate	GLOBAL CHANGE BIOLOGY	Web of Science	N	Model
Rosa, R; Seibel, BA	Synergistic effects of climate-related variables suggest future physiological impairment in a top oceanic predator	PROCEEDINGS OF THE NATIONAL ACADEMY OF SCIENCES OF THE UNITED STATES OF AMERICA	Web of Science	N	No range shift
Thuiller, W	BIOMOD - optimizing predictions of species distributions and projecting potential future shifts under global change	GLOBAL CHANGE BIOLOGY	Web of Science	N	Model
Genchi, C; Rinaldi, L; Mortarino, M; Genchi, M; Cringoli, G	Climate and Dirofilaria infection in Europe	VETERINARY PARASITOLOGY	Web of Science	N	No range shift
Hickler, T; Vohland, K; Feehan, J; Miller, PA; Smith, B; Costa, L; Giesecke, T; Fronzek, S; Carter, TR; Cramer, W; Kuhn, I; Sykes, MT	Projecting the future distribution of European potential natural vegetation zones with a generalized, tree species-based dynamic vegetation model	GLOBAL ECOLOGY AND BIOGEOGRAPHY	Web of Science	N	No range shift
Lawler, JJ; Shafer, SL; White, D; Kareiva, P; Maurer, EP; Blaustein, AR; Bartlein, PJ	Projected climate-induced faunal change in the Western Hemisphere	ECOLOGY	Web of Science	N	Model
KEMPTON, W	LAY PERSPECTIVES ON GLOBAL CLIMATE CHANGE	GLOBAL ENVIRONMENTAL CHANGE-HUMAN AND POLICY DIMENSIONS	Web of Science	N	No range shift
Tchernov, D; Gorbunov, MY; de Vargas, C; Yadav, SN; Milligan, AJ; Haggblom, M; Falkowski, PG	Membrane lipids of symbiotic algae are diagnostic of sensitivity to thermal bleaching in corals	PROCEEDINGS OF THE NATIONAL ACADEMY OF SCIENCES OF THE UNITED STATES OF AMERICA	Web of Science	N	No range shift
Schweiger, O; Settele, J; Kudrna, O; Klotz, S; Kuhn, I	CLIMATE CHANGE CAN CAUSE SPATIAL MISMATCH OF TROPHICALLY INTERACTING SPECIES	ECOLOGY	Web of Science	N	Model
Ackerly, DD; Loarie, SR; Cornwell, WK; Weiss, SB; Hamilton, H; Branciforte, R; Kraft, NJB	The geography of climate change: implications for conservation biogeography	DIVERSITY AND DISTRIBUTIONS	Web of Science	N	Model
Foster, P	The potential negative impacts of global climate change on tropical montane cloud forests	EARTH-SCIENCE REVIEWS	Web of Science	N	No range shift
Hooper, DU; Adair, EC; Cardinale, BJ; Byrnes, JEK; Hungate, BA; Matulich, KL; Gonzalez, A; Duffy, JE; Gamfeldt, L; O'Connor, MI	A global synthesis reveals biodiversity loss as a major driver of ecosystem change	NATURE	Web of Science	N	No range shift
Beckage, B; Osborne, B; Gavin, DG; Pucko, C; Siccama, T; Perkins, T	A rapid upward shift of a forest ecotone during 40 years of warming in the Green Mountains of Vermont	PROCEEDINGS OF THE NATIONAL ACADEMY OF SCIENCES OF THE UNITED STATES OF AMERICA	Web of Science	N	no range shift
Oliveira, AT; Fontes, MAL	Patterns of floristic differentiation among Atlantic forests in southeastern Brazil and the influence of climate	BIOTROPICA	Web of Science	N	No range shift
Harper, GJ; Steininger, MK; Tucker, CJ; Juhn, D; Hawkins, F	Fifty years of deforestation and forest fragmentation in Madagascar	ENVIRONMENTAL CONSERVATION	Web of Science	N	No range shift
Helmuth, B; Broitman, BR; Blanchette, CA; Gilman, S; Halpin, P; Harley, CDG; O'Donnell, MJ; Hofmann, GE; Menge, B; Strickland, D	Mosaic patterns of thermal stress in the rocky intertidal zone: Implications for climate change	ECOLOGICAL MONOGRAPHS	Web of Science	N	No range shift
Chown, SL; Hoffmann, AA; Kristensen, TN; Angilletta, MJ; Stenseth, NC; Pertoldi, C	Adapting to climate change: a perspective from evolutionary physiology	CLIMATE RESEARCH	Web of Science	N	Review
McPherson, JM; Jetz, W; Rogers, DJ	The effects of species' range sizes on the accuracy of distribution models: ecological phenomenon or statistical artefact?	JOURNAL OF APPLIED ECOLOGY	Web of Science	N	No range shift
Hickling, R; Roy, DB; Hill, JK; Thomas, CD	A northward shift of range margins in British Odonata	GLOBAL CHANGE BIOLOGY	Web of Science	Y		Y	na
Stillman, JH; Somero, GN	A comparative analysis of the upper thermal tolerance limits of eastern Pacific porcelain crabs, genus Petrolisthes: Influences of latitude, vertical zonation, acclimation, and phylogeny	PHYSIOLOGICAL AND BIOCHEMICAL ZOOLOGY	Web of Science	N	No range shift
Tokuda, H; Hayamizu, K; Ishii, K; Abu Bin Hasan Susan, M; Watanabe, M	Physicochemical properties and structures of room temperature ionic liquids. 1. Variation of anionic species	JOURNAL OF PHYSICAL CHEMISTRY B	Web of Science	N	No range shift
Maclean, IMD; Austin, GE; Rehfisch, MM; Blew, J; Crowe, O; Delany, S; Devos, K; Deceuninck, B; Gunther, K; Laursen, K; Van Roomen, M; Wahl, J	Climate change causes rapid changes in the distribution and site abundance of birds in winter	GLOBAL CHANGE BIOLOGY	Web of Science	Y		Y	na
Theurillat, JP; Guisan, A	Potential impact of climate change on vegetation in the European Alps: A review	CLIMATIC CHANGE	Web of Science	N	No range shift
Kuussaari, M; Bommarco, R; Heikkinen, RK; Helm, A; Krauss, J; Lindborg, R; Ockinger, E; Partel, M; Pino, J; Roda, F; Stefanescu, C; Teder, T; Zobel, M; Steffan-Dewenter, I	Extinction debt: a challenge for biodiversity conservation	TRENDS IN ECOLOGY & EVOLUTION	Web of Science	N	No range shift
Angert, AL; Crozier, LG; Rissler, LJ; Gilman, SE; Tewksbury, JJ; Chunco, AJ	Do species' traits predict recent shifts at expanding range edges?	ECOLOGY LETTERS	Web of Science	N	Model
Schutze, A; Jeong, JY; Babayan, SE; Park, J; Selwyn, GS; Hicks, RF	The atmospheric-pressure plasma jet: A review and comparison to other plasma sources	IEEE TRANSACTIONS ON PLASMA SCIENCE	Web of Science	N	No range shift
Buisson, L; Thuiller, W; Lek, S; Lim, P; Grenouillet, G	Climate change hastens the turnover of stream fish assemblages	GLOBAL CHANGE BIOLOGY	Web of Science	N	Model
Laurance, WF; Useche, DC; Shoo, LP; Herzog, SK; Kessler, M; Escobar, F; Brehm, G; Axmacher, JC; Chen, IC; Gamez, LA; Hietz, P; Fiedler, K; Pyrcz, T; Wolf, J; Merkord, CL; Cardelus, C; Marshall, AR; Ah-Peng, C; Aplet, GH; Arizmendi, MD; Baker, WJ; Barone, J; Bruhl, CA; Bussmann, RW; Cicuzza, D; Eilu, G; Favila, ME; Hemp, A; Hemp, C; Homeier, J; Hurtado, J; Jankowski, J; Kattan, G; Kluge, J; Kromer…	Global warming, elevational ranges and the vulnerability of tropical biota	BIOLOGICAL CONSERVATION	Web of Science	N	Review
Lindsay, SW; Parson, L; Thomas, CJ	Mapping the ranges and relative abundance of the two principal African malaria vectors, Anopheles gambiae sensu stricto and An-arabiensis, using climate data	PROCEEDINGS OF THE ROYAL SOCIETY B-BIOLOGICAL SCIENCES	Web of Science	N	No range shift
Dormann, CF	Promising the future? Global change projections of species distributions	BASIC AND APPLIED ECOLOGY	Web of Science	N	No range shift
Berry, PM; Dawson, TP; Harrison, PA; Pearson, RG	Modelling potential impacts of climate change on the bioclimatic envelope of species in Britain and Ireland	GLOBAL ECOLOGY AND BIOGEOGRAPHY	Web of Science	N	Model
Jones, SJ; Mieszkowska, N; Wethey, DS	Linking Thermal Tolerances and Biogeography: Mytilus edulis (L.) at its Southern Limit on the East Coast of the United States	BIOLOGICAL BULLETIN	Web of Science	N	Lab
Lavelle, P; Bignell, D; Lepage, M; Wolters, V; Roger, P; Ineson, P; Heal, OW; Dhillion, S	Soil function in a changing world: the role of invertebrate ecosystem engineers	EUROPEAN JOURNAL OF SOIL BIOLOGY	Web of Science	N	No range shift
Mack, RN	Predicting the identity and fate of plant invaders: Emergent and emerging approaches	BIOLOGICAL CONSERVATION	Web of Science	N	No range shift
Mantyka-Pringle, CS; Martin, TG; Rhodes, JR	Interactions between climate and habitat loss effects on biodiversity: a systematic review and meta-analysis	GLOBAL CHANGE BIOLOGY	Web of Science	N	no range shift
Malcolm, JR; Markham, A; Neilson, RP; Garaci, M	Estimated migration rates under scenarios of global climate change	JOURNAL OF BIOGEOGRAPHY	Web of Science	N	model
Ewers, RM; Didham, RK	Confounding factors in the detection of species responses to habitat fragmentation	BIOLOGICAL REVIEWS	Web of Science	N	No range shift
Pauli, H; Gottfried, M; Dullinger, S; Abdaladze, O; Akhalkatsi, M; Alonso, JLB; Coldea, G; Dick, J; Erschbamer, B; Calzado, RF; Ghosn, D; Holten, JI; Kanka, R; Kazakis, G; Kollar, J; Larsson, P; Moiseev, P; Moiseev, D; Molau, U; Mesa, JM; Nagy, L; Pelino, G; Puscas, M; Rossi, G; Stanisci, A; Syverhuset, AO; Theurillat, JP; Tomaselli, M; Unterluggauer, P; Villar, L; Vittoz, P; Grabherr, G	Recent Plant Diversity Changes on Europe's Mountain Summits	SCIENCE	Web of Science	Y		N	na
Pearson, RG; Dawson, TP; Berry, PM; Harrison, PA	SPECIES: A Spatial Evaluation of Climate Impact on the Envelope of Species	ECOLOGICAL MODELLING	Web of Science	N	No species data
Barbet-Massin, M; Jiguet, F; Albert, CH; Thuiller, W	Selecting pseudo-absences for species distribution models: how, where and how many?	METHODS IN ECOLOGY AND EVOLUTION	Web of Science	N	No range shift
Morueta-Holme, N; Flojgaard, C; Svenning, JC	Climate Change Risks and Conservation Implications for a Threatened Small-Range Mammal Species	PLOS ONE	Web of Science	N	Model
Morin, X; Lechowicz, MJ; Augspurger, C; O' Keefe, J; Viner, D; Chuine, I	Leaf phenology in 22 North American tree species during the 21st century	GLOBAL CHANGE BIOLOGY	Web of Science	N	No range shift
Stohlgren, TJ; Chase, TN; Pielke, RA; Kittel, TGF; Baron, JS	Evidence that local land use practices influence regional climate, vegetation, and stream flow patterns in adjacent natural areas	GLOBAL CHANGE BIOLOGY	Web of Science	N	No range shift
Beaumont, LJ; Hughes, L	Potential changes in the distributions of latitudinally restricted Australian butterfly species in response to climate change	GLOBAL CHANGE BIOLOGY	Web of Science	N	Model
Lehikoinen, A; Jaatinen, K; Vahatalo, AV; Clausen, P; Crowe, O; Deceuninckk, B; Hearn, R; Holt, CA; Hornman, M; Keller, V; Nilsson, L; Langendoen, T; Tomankova, I; Wahl, J; Fox, AD	Rapid climate driven shifts in wintering distributions of three common waterbird species	GLOBAL CHANGE BIOLOGY	Web of Science	Y		Y	na
Bunce, JA	Acclimation of photosynthesis to temperature in eight cool and warm climate herbaceous C-3 species: Temperature dependence of parameters of a biochemical photosynthesis model	PHOTOSYNTHESIS RESEARCH	Web of Science	N	No range shift
Blois, JL; Zarnetske, PL; Fitzpatrick, MC; Finnegan, S	Climate Change and the Past, Present, and Future of Biotic Interactions	SCIENCE	Web of Science	N	Review
Wilson, RJ; Thomas, CD; Fox, R; Roy, DB; Kunin, WE	Spatial patterns in species distributions reveal biodiversity change	NATURE	Web of Science	N	No range shift
OBRIEN, EM	CLIMATIC GRADIENTS IN WOODY PLANT-SPECIES RICHNESS - TOWARDS AN EXPLANATION-BASED ON AN ANALYSIS OF SOUTHERN AFRICA WOODY FLORA	JOURNAL OF BIOGEOGRAPHY	Web of Science	N	No range shift
Johnson, CR; Banks, SC; Barrett, NS; Cazassus, F; Dunstan, PK; Edgar, GJ; Frusher, SD; Gardner, C; Haddon, M; Helidoniotis, F; Hill, KL; Holbrook, NJ; Hosie, GW; Last, PR; Ling, SD; Melbourne-Thomas, J; Miller, K; Pecl, GT; Richardson, AJ; Ridgway, KR; Rintoul, SR; Ritz, DA; Ross, DJ; Sanderson, JC; Shepherd, SA; Slotvvinski, A; Swadling, KM; Taw, N	Climate change cascades: Shifts in oceanography, species' ranges and subtidal marine community dynamics in eastern Tasmania	JOURNAL OF EXPERIMENTAL MARINE BIOLOGY AND ECOLOGY	Web of Science	N	Review
Kreyling, J	Winter climate change: a critical factor for temperate vegetation performance	ECOLOGY	Web of Science	N	No species data
Franklin, J	Predicting the distribution of shrub species in southern California from climate and terrain-derived variables	JOURNAL OF VEGETATION SCIENCE	Web of Science	N	Model
Ackerly, DD	Community assembly, niche conservatism, and adaptive evolution in changing environments	INTERNATIONAL JOURNAL OF PLANT SCIENCES	Web of Science	N	No range shift
Wernberg, T; Thomsen, MS; Tuya, F; Kendrick, GA; Staehr, PA; Toohey, BD	Decreasing resilience of kelp beds along a latitudinal temperature gradient: potential implications for a warmer future	ECOLOGY LETTERS	Web of Science	N	No range shift
Harley, CDG	Climate Change, Keystone Predation, and Biodiversity Loss	SCIENCE	Web of Science	N	No range shift
Gilman, SE; Wethey, DS; Helmuth, B	Variation in the sensitivity of organismal body temperature to climate change over local and geographic scales	PROCEEDINGS OF THE NATIONAL ACADEMY OF SCIENCES OF THE UNITED STATES OF AMERICA	Web of Science	N	Body temp
Cahill, AE; Aiello-Lammens, ME; Fisher-Reid, MC; Hua, X; Karanewsky, CJ; Ryu, HY; Sbeglia, GC; Spagnolo, F; Waldron, JB; Warsi, O; Wiens, JJ	How does climate change cause extinction?	PROCEEDINGS OF THE ROYAL SOCIETY B-BIOLOGICAL SCIENCES	Web of Science	N	No range shift
Juliano, SA; O'Meara, GF; Morrill, JR; Cutwa, MM	Desiccation and thermal tolerance of eggs and the coexistence of competing mosquitoes	OECOLOGIA	Web of Science	N	No range shift
Sandel, B; Arge, L; Dalsgaard, B; Davies, RG; Gaston, KJ; Sutherland, WJ; Svenning, JC	The Influence of Late Quaternary Climate-Change Velocity on Species Endemism	SCIENCE	Web of Science	N	No range shift
Zacherl, D; Gaines, SD; Lonhart, SI	The limits to biogeographical distributions: insights from the northward range extension of the marine snail, Kelletia kelletii (Forbes, 1852)	JOURNAL OF BIOGEOGRAPHY	Web of Science	N	Review
Kraemer, MUG; Sinka, ME; Duda, KA; Mylne, AQN; Shearer, FM; Barker, CM; Moore, CG; Carvalho, RG; Coelho, GE; Van Bortel, W; Hendrickx, G; Schaffner, F; Elyazar, IRF; Teng, HJ; Brady, OJ; Messina, JP; Pigott, DM; Scott, TW; Smith, DL; Wint, GRW; Golding, N; Hay, SI	The global distribution of the arbovirus vectors Aedes aegypti and Ae. albopictus	ELIFE	Web of Science	N	No temperature/precip relation
Dullinger, S; Gattringer, A; Thuiller, W; Moser, D; Zimmermann, NE; Guisan, A; Willner, W; Plutzar, C; Leitner, M; Mang, T; Caccianiga, M; Dirnbock, T; Ertl, S; Fischer, A; Lenoir, J; Svenning, JC; Psomas, A; Schmatz, DR; Silc, U; Vittoz, P; Hulber, K	Extinction debt of high-mountain plants under twenty-first-century climate change	NATURE CLIMATE CHANGE	Web of Science	N	Model
Dormann, CF; Schymanski, SJ; Cabral, J; Chuine, I; Graham, C; Hartig, F; Kearney, M; Morin, X; Romermann, C; Schroder, B; Singer, A	Correlation and process in species distribution models: bridging a dichotomy	JOURNAL OF BIOGEOGRAPHY	Web of Science	N	No range shift
Diniz, JAF; Bini, LM; Rangel, TF; Loyola, RD; Hof, C; Nogues-Bravo, D; Araujo, MB	Partitioning and mapping uncertainties in ensembles of forecasts of species turnover under climate change	ECOGRAPHY	Web of Science	N	Model
Waltari, E; Hijmans, RJ; Peterson, AT; Nyari, AS; Perkins, SL; Guralnick, RP	Locating Pleistocene Refugia: Comparing Phylogeographic and Ecological Niche Model Predictions	PLOS ONE	Web of Science	N	Model
Pecl, GT; Araujo, MB; Bell, JD; Blanchard, J; Bonebrake, TC; Chen, IC; Clark, TD; Colwell, RK; Danielsen, F; Evengard, B; Falconi, L; Ferrier, S; Frusher, S; Garcia, RA; Griffis, RB; Hobday, AJ; Janion-Scheepers, C; Jarzyna, MA; Jennings, S; Lenoir, J; Linnetved, HI; Martin, VY; McCormack, PC; McDonald, J; Mitchell, NJ; Mustonen, T; Pandolfi, JM; Pettorelli, N; Popova, E; Robinson, SA; Scheffers,…	Biodiversity redistribution under climate change: Impacts on ecosystems and human well-being	SCIENCE	Web of Science	N	Review
Tinner, W; Colombaroli, D; Heiri, O; Henne, PD; Steinacher, M; Untenecker, J; Vescovi, E; Allen, JRM; Carraro, G; Conedera, M; Joos, F; Lotter, AF; Luterbacher, J; Samartin, S; Valsecchi, V	The past ecology of Abies alba provides new perspectives on future responses of silver fir forests to global warming	ECOLOGICAL MONOGRAPHS	Web of Science	N	Wrong time
Holt, RD	On the evolutionary ecology of species' ranges	EVOLUTIONARY ECOLOGY RESEARCH	Web of Science	N	No range shift
Barry, S; Elith, J	Error and uncertainty in habitat models	JOURNAL OF APPLIED ECOLOGY	Web of Science	N	No range shift
Dunn, RR; Agosti, D; Andersen, AN; Arnan, X; Bruhl, CA; Cerda, X; Ellison, AM; Fisher, BL; Fitzpatrick, MC; Gibb, H; Gotelli, NJ; Gove, AD; Guenard, B; Janda, M; Kaspari, M; Laurent, EJ; Lessard, JP; Longino, JT; Majer, JD; Menke, SB; McGlynn, TP; Parr, CL; Philpott, SM; Pfeiffer, M; Retana, J; Suarez, AV; Vasconcelos, HL; Weiser, MD; Sanders, NJ	Climatic drivers of hemispheric asymmetry in global patterns of ant species richness	ECOLOGY LETTERS	Web of Science	N	No range shift
Diaz, S; Cabido, M	Plant functional types and ecosystem function in relation to global change	JOURNAL OF VEGETATION SCIENCE	Web of Science	N	No range shift
Casaletto, MP; Longo, A; Martorana, A; Prestianni, A; Venezia, AM	XPS study of supported gold catalysts: the role of Au-0 and Au+delta species as active sites	SURFACE AND INTERFACE ANALYSIS	Web of Science	N	No range shift
De Frenne, P; Rodriguez-Sanchez, F; Coomes, DA; Baeten, L; Verstraeten, G; Vellend, M; Bernhardt-Romermann, M; Brown, CD; Brunet, J; Cornelis, J; Decocq, GM; Dierschke, H; Eriksson, O; Gilliam, FS; Hedl, R; Heinken, T; Hermy, M; Hommel, P; Jenkins, MA; Kelly, DL; Kirby, KJ; Mitchell, FJG; Naaf, T; Newman, M; Peterken, G; Petrik, P; Schultz, J; Sonnier, G; Van Calster, H; Waller, DM; Walther, GR; …	Microclimate moderates plant responses to macroclimate warming	PROCEEDINGS OF THE NATIONAL ACADEMY OF SCIENCES OF THE UNITED STATES OF AMERICA	Web of Science	N	No range shift
Pacifici, M; Foden, WB; Visconti, P; Watson, JEM; Butchart, SHM; Kovacs, KM; Scheffers, BR; Hole, DG; Martin, TG; Akcakaya, HR; Corlett, RT; Huntley, B; Bickford, D; Carr, JA; Hoffmann, AA; Midgley, GF; Pearce-Kelly, P; Pearson, RG; Williams, SE; Willis, SG; Young, B; Rondinini, C	Assessing species vulnerability to climate change	NATURE CLIMATE CHANGE	Web of Science	N	No range shift
Tilman, D	The ecological consequences of changes in biodiversity: A search for general principles	ECOLOGY	Web of Science	N	No range shift
Fournier-Level, A; Korte, A; Cooper, MD; Nordborg, M; Schmitt, J; Wilczek, AM	A Map of Local Adaptation in Arabidopsis thaliana	SCIENCE	Web of Science	N	No range shift
Sagarin, RD; Gaines, SD; Gaylord, B	Moving beyond assumptions to understand abundance distributions across the ranges of species	TRENDS IN ECOLOGY & EVOLUTION	Web of Science	N	No range shift
Ayres, MP; Lombardero, MJ	Assessing the consequences of global change for forest disturbance from herbivores and pathogens	SCIENCE OF THE TOTAL ENVIRONMENT	Web of Science	N	No range shift
Lawler, JJ; White, D; Neilson, RP; Blaustein, AR	Predicting climate-induced range shifts: model differences and model reliability	GLOBAL CHANGE BIOLOGY	Web of Science	N	No range shift
Goldblum, D; Rigg, LS	Tree growth response to climate change at the deciduous-boreal forest ecotone, Ontario, Canada	CANADIAN JOURNAL OF FOREST RESEARCH-REVUE CANADIENNE DE RECHERCHE FORESTIERE	Web of Science	N	Model
Potter, KA; Woods, HA; Pincebourde, S	Microclimatic challenges in global change biology	GLOBAL CHANGE BIOLOGY	Web of Science	N	No range shift
Rebelo, H; Tarroso, P; Jones, G	Predicted impact of climate change on European bats in relation to their biogeographic patterns	GLOBAL CHANGE BIOLOGY	Web of Science	N	Model
Forister, ML; McCall, AC; Sanders, NJ; Fordyce, JA; Thorne, JH; O'Brien, J; Waetjen, DP; Shapiro, AM	Compounded effects of climate change and habitat alteration shift patterns of butterfly diversity	PROCEEDINGS OF THE NATIONAL ACADEMY OF SCIENCES OF THE UNITED STATES OF AMERICA	Web of Science	Y		N	Fail: author is unwilling to share data- exclude
Morin, X; Viner, D; Chuine, I	Tree species range shifts at a continental scale: new predictive insights from a process-based model	JOURNAL OF ECOLOGY	Web of Science	N	Model
Penuelas, J; Boada, M	A global change-induced biome shift in the Montseny mountains (NE Spain)	GLOBAL CHANGE BIOLOGY	Web of Science	Y		Y	na
Erasmus, BFN; Van Jaarsveld, AS; Chown, SL; Kshatriya, M; Wessels, KJ	Vulnerability of South African animal taxa to climate change	GLOBAL CHANGE BIOLOGY	Web of Science	N	Model
NICHOLSON, JK; FOXALL, PJD; SPRAUL, M; FARRANT, RD; LINDON, JC	750-MHZ H-1 AND H-1-C-13 NMR-SPECTROSCOPY OF HUMAN BLOOD-PLASMA	ANALYTICAL CHEMISTRY	Web of Science	N	No range shift
Sunday, JM; Bates, AE; Kearney, MR; Colwell, RK; Dulvy, NK; Longino, JT; Huey, RB	Thermal-safety margins and the necessity of thermoregulatory behavior across latitude and elevation	PROCEEDINGS OF THE NATIONAL ACADEMY OF SCIENCES OF THE UNITED STATES OF AMERICA	Web of Science	N	No range shift
Fitzpatrick, MC; Gove, AD; Sanders, NJ; Dunn, RR	Climate change, plant migration, and range collapse in a global biodiversity hotspot: the Banksia (Proteaceae) of Western Australia	GLOBAL CHANGE BIOLOGY	Web of Science	N	Model
Bradley, BA; Blumenthal, DM; Wilcove, DS; Ziska, LH	Predicting plant invasions in an era of global change	TRENDS IN ECOLOGY & EVOLUTION	Web of Science	N	No range shift
Chevin, LM; Lande, R; Mace, GM	Adaptation, Plasticity, and Extinction in a Changing Environment: Towards a Predictive Theory	PLOS BIOLOGY	Web of Science	N	No range shift
Fordham, DA; Akcakaya, HR; Araujo, MB; Elith, J; Keith, DA; Pearson, R; Auld, TD; Mellin, C; Morgan, JW; Regan, TJ; Tozer, M; Watts, MJ; White, M; Wintle, BA; Yates, C; Brook, BW	Plant extinction risk under climate change: are forecast range shifts alone a good indicator of species vulnerability to global warming?	GLOBAL CHANGE BIOLOGY	Web of Science	N	No range shift
Foden, WB; Butchart, SHM; Stuart, SN; Vie, JC; Akcakaya, HR; Angulo, A; DeVantier, LM; Gutsche, A; Turak, E; Cao, L; Donner, SD; Katariya, V; Bernard, R; Holland, RA; Hughes, AF; O'Hanlon, SE; Garnett, ST; Sekercioglu, CH; Mace, GM	Identifying the World's Most Climate Change Vulnerable Species: A Systematic Trait-Based Assessment of all Birds, Amphibians and Corals	PLOS ONE	Web of Science	N	No range shift
Kordas, RL; Harley, CDG; O'Connor, MI	Community ecology in a warming world: The influence of temperature on interspecific interactions in marine systems	JOURNAL OF EXPERIMENTAL MARINE BIOLOGY AND ECOLOGY	Web of Science	N	No range shift
Luo, YQ	Terrestrial carbon-cycle feedback to climate warming	ANNUAL REVIEW OF ECOLOGY EVOLUTION AND SYSTEMATICS	Web of Science	N	No range shift
McLachlan, JS; Clark, JS; Manos, PS	Molecular indicators of tree migration capacity under rapid climate change	ECOLOGY	Web of Science	N	Wrong time
Rosenthal, Y; Boyle, EA; Slowey, N	Temperature control on the incorporation of magnesium, strontium, fluorine, and cadmium into benthic foraminiferal shells from Little Bahama Bank: Prospects for thermocline paleoceanography	GEOCHIMICA ET COSMOCHIMICA ACTA	Web of Science	N	No range shift
Brook, BW; Akcakaya, HR; Keith, DA; Mace, GM; Pearson, RG; Araujo, MB	Integrating bioclimate with population models to improve forecasts of species extinctions under climate change	BIOLOGY LETTERS	Web of Science	N	No range shift
Tomanek, L	Variation in the heat shock response and its implication for predicting the effect of global climate change on species' biogeographical distribution ranges and metabolic costs	JOURNAL OF EXPERIMENTAL BIOLOGY	Web of Science	N	No range shift
Hoffmann, MH	Biogeography of Arabidopsis thaliana (L.) Heynh. (Brassicaceae)	JOURNAL OF BIOGEOGRAPHY	Web of Science	N	No range shift
Yamano, H; Sugihara, K; Nomura, K	Rapid poleward range expansion of tropical reef corals in response to rising sea surface temperatures	GEOPHYSICAL RESEARCH LETTERS	Web of Science	Y		Y	na
Pelaez, M; Nolan, NT; Pillai, SC; Seery, MK; Falaras, P; Kontos, AG; Dunlop, PSM; Hamilton, JWJ; Byrne, JA; O'Shea, K; Entezari, MH; Dionysiou, DD	A review on the visible light active titanium dioxide photocatalysts for environmental applications	APPLIED CATALYSIS B-ENVIRONMENTAL	Web of Science	N	No range shift
Franco, AMA; Hill, JK; Kitschke, C; Collingham, YC; Roy, DB; Fox, R; Huntley, B; Thomas, CD	Impacts of climate warming and habitat loss on extinctions at species' low-latitude range boundaries	GLOBAL CHANGE BIOLOGY	Web of Science	Y		Y	na
Nogues-Bravo, D	Predicting the past distribution of species climatic niches	GLOBAL ECOLOGY AND BIOGEOGRAPHY	Web of Science	N	No range shift
Brooks, JR; Flanagan, LB; Ehleringer, JR	Responses of boreal conifers to climate fluctuations: indications from tree-ring widths and carbon isotope analyses	CANADIAN JOURNAL OF FOREST RESEARCH-REVUE CANADIENNE DE RECHERCHE FORESTIERE	Web of Science	N	No range shift
Portner, HO	Ecosystem effects of ocean acidification in times of ocean warming: a physiologist's view	MARINE ECOLOGY PROGRESS SERIES	Web of Science	N	No range shift
Guernier, V; Hochberg, ME; Guegan, JF	Ecology drives the worldwide distribution of human diseases	PLOS BIOLOGY	Web of Science	N	No range shift
Paruelo, JM; Lauenroth, WK	Relative abundance of plant functional types in grasslands and shrublands of north America	ECOLOGICAL APPLICATIONS	Web of Science	N	No species data
Atkinson, R; Baulch, DL; Cox, RA; Crowley, JN; Hampson, RF; Hynes, RG; Jenkin, ME; Rossi, MJ; Troe, J	Evaluated kinetic and photochemical data for atmospheric chemistry: Volume II - gas phase reactions of organic species	ATMOSPHERIC CHEMISTRY AND PHYSICS	Web of Science	N	No range shift
Bahram, M; Polme, S; Koljalg, U; Zarre, S; Tedersoo, L	Regional and local patterns of ectomycorrhizal fungal diversity and community structure along an altitudinal gradient in the Hyrcanian forests of northern Iran	NEW PHYTOLOGIST	Web of Science	N	Not named?
Kupfer, JA; Cairns, DM	The suitability of montane ecotones as indicators of global climatic change	PROGRESS IN PHYSICAL GEOGRAPHY	Web of Science	N	Model
Huisman, J; Sharples, J; Stroom, JM; Visser, PM; Kardinaal, WEA; Verspagen, JMH; Sommeijer, B	Changes in turbulent mixing shift competition for light between phytoplankton species	ECOLOGY	Web of Science	N	No range shift
Block, BA; Jonsen, ID; Jorgensen, SJ; Winship, AJ; Shaffer, SA; Bograd, SJ; Hazen, EL; Foley, DG; Breed, GA; Harrison, AL; Ganong, JE; Swithenbank, A; Castleton, M; Dewar, H; Mate, BR; Shillinger, GL; Schaefer, KM; Benson, SR; Weise, MJ; Henry, RW; Costa, DP	Tracking apex marine predator movements in a dynamic ocean	NATURE	Web of Science	N	No range shift
Sorte, CJB; Williams, SL; Carlton, JT	Marine range shifts and species introductions: comparative spread rates and community impacts	GLOBAL ECOLOGY AND BIOGEOGRAPHY	Web of Science	N	Review
Randin, CF; Dirnbock, T; Dullinger, S; Zimmermann, NE; Zappa, M; Guisan, A	Are niche-based species distribution models transferable in space?	JOURNAL OF BIOGEOGRAPHY	Web of Science	N	No range shift
Markham, NR; Zuker, M	DINAMelt web server for nucleic acid melting prediction	NUCLEIC ACIDS RESEARCH	Web of Science	N	No range shift
Dukes, JS; Pontius, J; Orwig, D; Garnas, JR; Rodgers, VL; Brazee, N; Cooke, B; Theoharides, KA; Stange, EE; Harrington, R; Ehrenfeld, J; Gurevitch, J; Lerdau, M; Stinson, K; Wick, R; Ayres, M	Responses of insect pests, pathogens, and invasive plant species to climate change in the forests of northeastern North America: What can we predict?	CANADIAN JOURNAL OF FOREST RESEARCH-REVUE CANADIENNE DE RECHERCHE FORESTIERE	Web of Science	N	Model
Engelbrecht, BMJ; Comita, LS; Condit, R; Kursar, TA; Tyree, MT; Turner, BL; Hubbell, SP	Drought sensitivity shapes species distribution patterns in tropical forests	NATURE	Web of Science	N	No range shift
Parmesan, C; Burrows, MT; Duarte, CM; Poloczanska, ES; Richardson, AJ; Schoeman, DS; Singer, MC	Beyond climate change attribution in conservation and ecological research	ECOLOGY LETTERS	Web of Science	N	No range shift
Kearney, MR; Wintle, BA; Porter, WP	Correlative and mechanistic models of species distribution provide congruent forecasts under climate change	CONSERVATION LETTERS	Web of Science	N	Model
Lozupone, CA; Knight, R	Global patterns in bacterial diversity	PROCEEDINGS OF THE NATIONAL ACADEMY OF SCIENCES OF THE UNITED STATES OF AMERICA	Web of Science	N	No range shift
Martinez-Meyer, E; Townsend Peterson, A; Hargrove, WW	Ecological niches as stable distributional constraints on mammal species, with implications for Pleistocene extinctions and climate change projections for biodiversity	GLOBAL ECOLOGY AND BIOGEOGRAPHY	Web of Science	N	No range shift
Roessig, JM; Woodley, CM; Cech, JJ; Hansen, LJ	Effects of global climate change on marine and estuarine fishes and fisheries	REVIEWS IN FISH BIOLOGY AND FISHERIES	Web of Science	N	No range shift
Jetz, W; Sekercioglu, CH; Watson, JEM	Ecological correlates and conservation implications of overestimating species geographic ranges	CONSERVATION BIOLOGY	Web of Science	N	No range shift
Loarie, SR; Carter, BE; Hayhoe, K; McMahon, S; Moe, R; Knight, CA; Ackerly, DD	Climate Change and the Future of California's Endemic Flora	PLOS ONE	Web of Science	N	Model
Raxworthy, CJ; Pearson, RG; Rabibisoa, N; Rakotondrazafy, AM; Ramanamanjato, JB; Raselimanana, AP; Wu, S; Nussbaum, RA; Stone, DA	Extinction vulnerability of tropical montane endemism from warming and upslope displacement: a preliminary appraisal for the highest massif in Madagascar	GLOBAL CHANGE BIOLOGY	Web of Science	Y		Y	na
Flannigan, MD; Stocks, BJ; Wotton, BM	Climate change and forest fires	SCIENCE OF THE TOTAL ENVIRONMENT	Web of Science	N	No range shift
Hof, C; Araujo, MB; Jetz, W; Rahbek, C	Additive threats from pathogens, climate and land-use change for global amphibian diversity	NATURE	Web of Science	N	No range shift
Hill, JK; Collingham, YC; Thomas, CD; Blakeley, DS; Fox, R; Moss, D; Huntley, B	Impacts of landscape structure on butterfly range expansion	ECOLOGY LETTERS	Web of Science	Y		Y	na
Kullman, L	Rapid recent range-margin rise of tree and shrub species in the Swedish Scandes	JOURNAL OF ECOLOGY	Web of Science	Y		Y	na
Bridle, JR; Vines, TH	Limits to evolution at range margins: when and why does adaptation fail?	TRENDS IN ECOLOGY & EVOLUTION	Web of Science	N	No range shift
Suggitt, AJ; Gillingham, PK; Hill, JK; Huntley, B; Kunin, WE; Roy, DB; Thomas, CD	Habitat microclimates drive fine-scale variation in extreme temperatures	OIKOS	Web of Science	N	No range shift
Leathwick, JR; Austin, MP	Competitive interactions between tree species in New Zealand's old-growth indigenous forests	ECOLOGY	Web of Science	N	No range shift
Rasch, PJ; Tilmes, S; Turco, RP; Robock, A; Oman, L; Chen, CC; Stenchikov, GL; Garcia, RR	An overview of geoengineering of climate using stratospheric sulphate aerosols	PHILOSOPHICAL TRANSACTIONS OF THE ROYAL SOCIETY A-MATHEMATICAL PHYSICAL AND ENGINEERING SCIENCES	Web of Science	N	No range shift
Vors, LS; Boyce, MS	Global declines of caribou and reindeer	GLOBAL CHANGE BIOLOGY	Web of Science	N	No range shift
Bellard, C; Thuiller, W; Leroy, B; Genovesi, P; Bakkenes, M; Courchamp, F	Will climate change promote future invasions?	GLOBAL CHANGE BIOLOGY	Web of Science	N	No species data
Duce, RA; Liss, PS; Merrill, JT; Atlas, EL; Buat-Menard, P; Hicks, BB; Miller, JM; Prospero, JM; Arimoto, R; Church, TM; Ellis, W; Galloway, JN; Hansen, L; Jickells, TD; Knap, AH; Reinhardt, KH; Schneider, B; Soudine, A; Tokos, JJ; Tsunogai, S; Wollast, R; Zhou, M	THE ATMOSPHERIC INPUT OF TRACE SPECIES TO THE WORLD OCEAN	GLOBAL BIOGEOCHEMICAL CYCLES	Web of Science	N	No range shift
Travis, JMJ; Dytham, C	Dispersal evolution during invasions	EVOLUTIONARY ECOLOGY RESEARCH	Web of Science	N	No range shift
Poorter, H; Niinemets, U; Poorter, L; Wright, IJ; Villar, R	Causes and consequences of variation in leaf mass per area (LMA): a meta-analysis	NEW PHYTOLOGIST	Web of Science	N	No range shift
Hanson, PJ; Weltzin, JF	Drought disturbance from climate change: response of United States forests	SCIENCE OF THE TOTAL ENVIRONMENT	Web of Science	N	No range shift
Broennimann, O; Guisan, A	Predicting current and future biological invasions: both native and invaded ranges matter	BIOLOGY LETTERS	Web of Science	N	No range shift
Macdonald, RW; Harner, T; Fyfe, J	Recent climate change in the Arctic and its impact on contaminant pathways and interpretation of temporal trend data	SCIENCE OF THE TOTAL ENVIRONMENT	Web of Science	N	No range shift
Hodkinson, ID	Terrestrial insects along elevation gradients: species and community responses to altitude	BIOLOGICAL REVIEWS	Web of Science	N	No range shift
Svenning, JC; Normand, S; Kageyama, M	Glacial refugia of temperate trees in Europe: insights from species distribution modelling	JOURNAL OF ECOLOGY	Web of Science	N	Wrong time
Petitpierre, B; Kueffer, C; Broennimann, O; Randin, C; Daehler, C; Guisan, A	Climatic Niche Shifts Are Rare Among Terrestrial Plant Invaders	SCIENCE	Web of Science	N	No species data
Walther, GR; Gritti, ES; Berger, S; Hickler, T; Tang, ZY; Sykes, MT	Palms tracking climate change	GLOBAL ECOLOGY AND BIOGEOGRAPHY	Web of Science	N	No range shift
Gavin, DG; Fitzpatrick, MC; Gugger, PF; Heath, KD; Rodriguez-Sanchez, F; Dobrowski, SZ; Hampe, A; Hu, FS; Ashcroft, MB; Bartlein, PJ; Blois, JL; Carstens, BC; Davis, EB; de Lafontaine, G; Edwards, ME; Fernandez, M; Henne, PD; Herring, EM; Holden, ZA; Kong, WS; Liu, JQ; Magri, D; Matzke, NJ; McGlone, MS; Saltre, F; Stigall, AL; Tsai, YHE; Williams, JW	Climate refugia: joint inference from fossil records, species distribution models and phylogeography	NEW PHYTOLOGIST	Web of Science	N	No range shift
Garcia-Pichel, F; Loza, V; Marusenko, Y; Mateo, P; Potrafka, RM	Temperature Drives the Continental-Scale Distribution of Key Microbes in Topsoil Communities	SCIENCE	Web of Science	N	Microbes
Overgaard, J; Kearney, MR; Hoffmann, AA	Sensitivity to thermal extremes in Australian Drosophila implies similar impacts of climate change on the distribution of widespread and tropical species	GLOBAL CHANGE BIOLOGY	Web of Science	N	No range shift
O'Brien, EM	Water-energy dynamics, climate, and prediction of woody plant species richness: an interim general model	JOURNAL OF BIOGEOGRAPHY	Web of Science	N	No range shift
Mace, GM; Collar, NJ; Gaston, KJ; Hilton-Taylor, C; Akcakaya, HR; Leader-Williams, N; Milner-Gulland, EJ; Stuart, SN	Quantification of Extinction Risk: IUCN's System for Classifying Threatened Species	CONSERVATION BIOLOGY	Web of Science	N	No range shift
Mckenney, DW; Pedlar, JH; Lawrence, K; Campbell, K; Hutchinson, MF	Potential impacts of climate change on the distribution of North American trees	BIOSCIENCE	Web of Science	N	Model
Devictor, V; van Swaay, C; Brereton, T; Brotons, L; Chamberlain, D; Heliola, J; Herrando, S; Julliard, R; Kuussaari, M; Lindstrom, A; Reif, J; Roy, DB; Schweiger, O; Settele, J; Stefanescu, C; Van Strien, A; Van Turnhout, C; Vermouzek, Z; WallisDeVries, M; Wynhoff, I; Jiguet, F	Differences in the climatic debts of birds and butterflies at a continental scale	NATURE CLIMATE CHANGE	Web of Science	N	repeat
MURAWSKI, SA	CLIMATE-CHANGE AND MARINE FISH DISTRIBUTIONS - FORECASTING FROM HISTORICAL ANALOGY	TRANSACTIONS OF THE AMERICAN FISHERIES SOCIETY	Web of Science	Y		N	Fail: study looking at responses to seasonal temperature variations.
Araujo, MB; Nogues-Bravo, D; Diniz-Filho, JAF; Haywood, AM; Valdes, PJ; Rahbek, C	Quaternary climate changes explain diversity among reptiles and amphibians	ECOGRAPHY	Web of Science	N	No range shift
Bobbink, R; Hicks, K; Galloway, J; Spranger, T; Alkemade, R; Ashmore, M; Bustamante, M; Cinderby, S; Davidson, E; Dentener, F; Emmett, B; Erisman, JW; Fenn, M; Gilliam, F; Nordin, A; Pardo, L; De Vries, W	Global assessment of nitrogen deposition effects on terrestrial plant diversity: a synthesis	ECOLOGICAL APPLICATIONS	Web of Science	N	No range shift
Foden, W; Midgley, GF; Hughes, G; Bond, WJ; Thuiller, W; Hoffman, MT; Kaleme, P; Underhill, LG; Rebelo, A; Hannah, L	A changing climate is eroding the geographical range of the Namib Desert tree Aloe through population declines and dispersal lags	DIVERSITY AND DISTRIBUTIONS	Web of Science	Y		Y	na
Svenning, JC; Skov, F	Ice age legacies in the geographical distribution of tree species richness in Europe	GLOBAL ECOLOGY AND BIOGEOGRAPHY	Web of Science	N	No range shift
HAVSTROM, M; CALLAGHAN, TV; JONASSON, S	DIFFERENTIAL GROWTH-RESPONSES OF CASSIOPE-TETRAGONA, AN ARCTIC DWARF-SHRUB, TO ENVIRONMENTAL PERTURBATIONS AMONG 3 CONTRASTING HIGH SITES AND SUB-ARCTIC SITES	OIKOS	Web of Science	N	No range shift
Loehle, C	Height growth rate tradeoffs determine northern and southern range limits for trees	JOURNAL OF BIOGEOGRAPHY	Web of Science	N	No range shift
Swemmer, AM; Knapp, AK; Snyman, HA	Intra-seasonal precipitation patterns and above-ground productivity in three perennial grasslands	JOURNAL OF ECOLOGY	Web of Science	N	No range shift
Dentener, FJ; Carmichael, GR; Zhang, Y; Lelieveld, J; Crutzen, PJ	Role of mineral aerosol as a reactive surface in the global troposphere	JOURNAL OF GEOPHYSICAL RESEARCH-ATMOSPHERES	Web of Science	N	No range shift
Kikvidze, Z; Pugnaire, FI; Brooker, RW; Choler, P; Lortie, CJ; Michalet, R; Callaway, RM	Linking patterns and processes in alpine plant communities: A global study	ECOLOGY	Web of Science	N	No range shift
Moles, AT; Warton, DI; Warman, L; Swenson, NG; Laffan, SW; Zanne, AE; Pitman, A; Hemmings, FA; Leishman, MR	Global patterns in plant height	JOURNAL OF ECOLOGY	Web of Science	N	No range shift
Jiguet, F; Gregory, RD; Devictor, V; Green, RE; Vorisek, P; Van Strien, A; Couvet, D	Population trends of European common birds are predicted by characteristics of their climatic niche	GLOBAL CHANGE BIOLOGY	Web of Science	N	No range shift
Gasith, A; Resh, VH	Streams in Mediterranean climate regions: Abiotic influences and biotic responses to predictable seasonal events	ANNUAL REVIEW OF ECOLOGY AND SYSTEMATICS	Web of Science	N	Seasonal
Macias, M; Andreu, L; Bosch, O; Camarero, JJ; Gutierrez, E	Increasing aridity is enhancing silver fir Abies alba mill.) water stress in its south-western distribution limit	CLIMATIC CHANGE	Web of Science	N	No range shift
Humphries, MM; Thomas, DW; Speakman, JR	Climate-mediated energetic constraints on the distribution of hibernating mammals	NATURE	Web of Science	N	No range shift
Karger, DN; Conrad, O; Bohner, J; Kawohl, T; Kreft, H; Soria-Auza, RW; Zimmermann, NE; Linder, HP; Kessler, M	Data Descriptor: Climatologies at high resolution for the earth's land surface areas	SCIENTIFIC DATA	Web of Science	N	No range shift
Wernberg, T; Smale, DA; Tuya, F; Thomsen, MS; Langlois, TJ; de Bettignies, T; Bennett, S; Rousseaux, CS	An extreme climatic event alters marine ecosystem structure in a global biodiversity hotspot	NATURE CLIMATE CHANGE	Web of Science	N	No range shift
Jueterbock, A; Tyberghein, L; Verbruggen, H; Coyer, JA; Olsen, JL; Hoarau, G	Climate change impact on seaweed meadow distribution in the North Atlantic rocky intertidal	ECOLOGY AND EVOLUTION	Web of Science	N	Model
Rocchini, D; Hortal, J; Lengyel, S; Lobo, JM; Jimenez-Valverde, A; Ricotta, C; Bacaro, G; Chiarucci, A	Accounting for uncertainty when mapping species distributions: The need for maps of ignorance	PROGRESS IN PHYSICAL GEOGRAPHY	Web of Science	N	No range shift
Wassmann, P; Duarte, CM; Agusti, S; Sejr, MK	Footprints of climate change in the Arctic marine ecosystem	GLOBAL CHANGE BIOLOGY	Web of Science	N	Review
Kumar, SV; Lucyshyn, D; Jaeger, KE; Alos, E; Alvey, E; Harberd, NP; Wigge, PA	Transcription factor PIF4 controls the thermosensory activation of flowering	NATURE	Web of Science	N	No range shift
Ricciardi, A; Simberloff, D	Assisted colonization is not a viable conservation strategy	TRENDS IN ECOLOGY & EVOLUTION	Web of Science	N	No range shift
Muller, R; Laepple, T; Bartsch, I; Wiencke, C	Impact of oceanic warming on the distribution of seaweeds in polar and cold-temperate waters	BOTANICA MARINA	Web of Science	N	No range shift
De Frenne, P; Graae, BJ; Rodriguez-Sanchez, F; Kolb, A; Chabrerie, O; Decocq, G; De Kort, H; De Schrijver, A; Diekmann, M; Eriksson, O; Gruwez, R; Hermy, M; Lenoir, J; Plue, J; Coomes, DA; Verheyen, K	Latitudinal gradients as natural laboratories to infer species' responses to temperature	JOURNAL OF ECOLOGY	Web of Science	N	No range shift
Lenoir, J; Gegout, JC; Guisan, A; Vittoz, P; Wohlgemuth, T; Zimmermann, NE; Dullinger, S; Pauli, H; Willner, W; Svenning, JC	Going against the flow: potential mechanisms for unexpected downslope range shifts in a warming climate	ECOGRAPHY	Web of Science	N	Lots of Reviews
Battisti, A; Stastny, M; Buffo, E; Larsson, S	A rapid altitudinal range expansion in the pine processionary moth produced by the 2003 climatic anomaly	GLOBAL CHANGE BIOLOGY	Web of Science	N	May have species data
Heikkinen, RK; Luoto, M; Virkkala, R; Pearson, RG; Korber, JH	Biotic interactions improve prediction of boreal bird distributions at macro-scales	GLOBAL ECOLOGY AND BIOGEOGRAPHY	Web of Science	N	Model
Hill, JK; Griffiths, HM; Thomas, CD	Climate Change and Evolutionary Adaptations at Species' Range Margins	ANNUAL REVIEW OF ENTOMOLOGY, VOL 56	Web of Science	N	No Range Shifts
Beaumont, LJ; Gallagher, RV; Thuiller, W; Downey, PO; Leishman, MR; Hughes, L	Different climatic envelopes among invasive populations may lead to underestimations of current and future biological invasions	DIVERSITY AND DISTRIBUTIONS	Web of Science	N	No Range Shifts
Evans, MEK; Smith, SA; Flynn, RS; Donoghue, MJ	Climate, Niche Evolution, and Diversification of the "Bird-Cage" Evening Primroses (Oenothera, Sections Anogra and Kleinia)	AMERICAN NATURALIST	Web of Science	N	No Range Shifts
Hazen, EL; Jorgensen, S; Rykaczewski, RR; Bograd, SJ; Foley, DG; Jonsen, ID; Shaffer, SA; Dunne, JP; Costa, DP; Crowder, LB; Block, BA	Predicted habitat shifts of Pacific top predators in a changing climate	NATURE CLIMATE CHANGE	Web of Science	N	Model
Lawler, JJ	Climate Change Adaptation Strategies for Resource Management and Conservation Planning	YEAR IN ECOLOGY AND CONSERVATION BIOLOGY 2009	Web of Science	N	No Range Shifts
BEERLING, DJ; HUNTLEY, B; BAILEY, JP	CLIMATE AND THE DISTRIBUTION OF FALLOPIA-JAPONICA - USE OF AN INTRODUCED SPECIES TO TEST THE PREDICTIVE CAPACITY OF RESPONSE SURFACES	JOURNAL OF VEGETATION SCIENCE	Web of Science	N	Model
Crozier, L	Warmer winters drive butterfly range expansion by increasing survivorship	ECOLOGY	Web of Science	N	No Range Shifts
Greenstein, BJ; Pandolfi, JM	Escaping the heat: range shifts of reef coral taxa in coastal Western Australia	GLOBAL CHANGE BIOLOGY	Web of Science	N	Wrong time
Luoto, M; Poyry, J; Heikkinen, RK; Saarinen, K	Uncertainty of bioclimate envelope models based on the geographical distribution of species	GLOBAL ECOLOGY AND BIOGEOGRAPHY	Web of Science	N	Model
Thuiller, W; Vayreda, J; Pino, J; Sabate, S; Lavorel, S; Gracia, C	Large-scale environmental correlates of forest tree distributions in Catalonia (NE Spain)	GLOBAL ECOLOGY AND BIOGEOGRAPHY	Web of Science	N	No Range Shifts
Pearson, RG	Climate change and the migration capacity of species	TRENDS IN ECOLOGY & EVOLUTION	Web of Science	N	Wrong time
Peterson, JT; Kwak, TJ	Modeling the effects of land use and climate change on riverine smallmouth bass	ECOLOGICAL APPLICATIONS	Web of Science	N	No Range Shifts
Kovats, RS; Campbell-Lendrum, DH; McMichael, AJ; Woodward, A; Cox, JS	Early effects of climate change: do they include changes in vector-borne disease?	PHILOSOPHICAL TRANSACTIONS OF THE ROYAL SOCIETY OF LONDON SERIES B-BIOLOGICAL SCIENCES	Web of Science	N	No Range Shifts
Davidson, CI; Phalen, RF; Solomon, PA	Airborne particulate matter and human health: A review	AEROSOL SCIENCE AND TECHNOLOGY	Web of Science	N	No Range Shifts
Hampe, A; Jump, AS	Climate Relicts: Past, Present, Future	ANNUAL REVIEW OF ECOLOGY, EVOLUTION, AND SYSTEMATICS, VOL 42	Web of Science	N	No Range Shifts
HEMMING, NG; HANSON, GN	BORON ISOTOPIC COMPOSITION AND CONCENTRATION IN MODERN MARINE CARBONATES	GEOCHIMICA ET COSMOCHIMICA ACTA	Web of Science	N	No Range Shifts
Hulin, V; Delmas, V; Girondot, M; Godfrey, MH; Guillon, JM	Temperature-dependent sex determination and global change: are some species at greater risk?	OECOLOGIA	Web of Science	N	No Range Shifts
Sumaila, UR; Cheung, WWL; Lam, VWY; Pauly, D; Herrick, S	Climate change impacts on the biophysics and economics of world fisheries	NATURE CLIMATE CHANGE	Web of Science	N	No Range Shifts
Franklin, J; Davis, FW; Ikegami, M; Syphard, AD; Flint, LE; Flint, AL; Hannah, L	Modeling plant species distributions under future climates: how fine scale do climate projections need to be?	GLOBAL CHANGE BIOLOGY	Web of Science	N	Model
Munday, PL; McCormick, MI; Nilsson, GE	Impact of global warming and rising CO2 levels on coral reef fishes: what hope for the future?	JOURNAL OF EXPERIMENTAL BIOLOGY	Web of Science	N	No Range Shifts
Carnaval, AC; Moritz, C	Historical climate modelling predicts patterns of current biodiversity in the Brazilian Atlantic forest	JOURNAL OF BIOGEOGRAPHY	Web of Science	N	Model
Shafer, SL; Bartlein, PJ; Thompson, RS	Potential changes in the distributions of western North America tree and shrub taxa under future climate scenarios	ECOSYSTEMS	Web of Science	N	Model
Guisan, A; Theurillat, JP; Kienast, F	Predicting the potential distribution of plant species in an Alpine environment	JOURNAL OF VEGETATION SCIENCE	Web of Science	N	No Range Shifts
Cowley, MJR; Wilson, RJ; Leon-Cortes, JL; Gutierrez, D; Bulman, CR; Thomas, CD	Habitat-based statistical models for predicting the spatial distribution of butterflies and day-flying moths in a fragmented landscape	JOURNAL OF APPLIED ECOLOGY	Web of Science	N	No Range Shifts
Iverson, LR; Schwartz, MW; Prasad, AM	How fast and far might tree species migrate in the eastern United States due to climate change?	GLOBAL ECOLOGY AND BIOGEOGRAPHY	Web of Science	N	Model
Jarvis, A; Lane, A; Hijmans, RJ	The effect of climate change on crop wild relatives	AGRICULTURE ECOSYSTEMS & ENVIRONMENT	Web of Science	N	Model
Broennimann, O; Fitzpatrick, MC; Pearman, PB; Petitpierre, B; Pellissier, L; Yoccoz, NG; Thuiller, W; Fortin, MJ; Randin, C; Zimmermann, NE; Graham, CH; Guisan, A	Measuring ecological niche overlap from occurrence and spatial environmental data	GLOBAL ECOLOGY AND BIOGEOGRAPHY	Web of Science	N	Model
Morin, X; Augspurger, C; Chuine, I	Process-based modeling of species' distributions: What limits temperate tree species' range boundaries?	ECOLOGY	Web of Science	N	No Range Shifts
Heaton, E; Voigt, T; Long, SP	A quantitative review comparing the yields of two candidate C-4 perennial biomass crops in relation to nitrogen, temperature and water	BIOMASS & BIOENERGY	Web of Science	N	No Range Shifts
Manel, S; Gugerli, F; Thuiller, W; Alvarez, N; Legendre, P; Holderegger, R; Gielly, L; Taberlet, P; Ahlmer, W; Ajmone Marsan, P; Bona, E; Bovio, M; Cieslak, E; Coldea, G; Colli, L; Cristea, V; Dalmas, JP; Englisch, T; Garraud, L; Gaudeul, M; Gutermann, W; Jogan, N; Kagalo, AA; Korbecka, G; Kupfer, P; Lequette, B; Letz, DR; Mansion, G; Marhold, K; Martini, F; Mirek, Z; Negrini, R; Niklfeld, H; Nin…	Broad-scale adaptive genetic variation in alpine plants is driven by temperature and precipitation	MOLECULAR ECOLOGY	Web of Science	N	No Range Shifts
Lutz, JA; van Wagtendonk, JW; Franklin, JF	Climatic water deficit, tree species ranges, and climate change in Yosemite National Park	JOURNAL OF BIOGEOGRAPHY	Web of Science	N	No Range Shifts
Rummer, JL; Couturier, CS; Stecyk, JAW; Gardiner, NM; Kinch, JP; Nilsson, GE; Munday, PL	Life on the edge: thermal optima for aerobic scope of equatorial reef fishes are close to current day temperatures	GLOBAL CHANGE BIOLOGY	Web of Science	N	No Range Shifts
Murphy, MA; Evans, JS; Storfer, A	Quantifying Bufo boreas connectivity in Yellowstone National Park with landscape genetics	ECOLOGY	Web of Science	N	No Range Shifts
Stephens, AEA; Kriticos, DJ; Leriche, A	The current and future potential geographical distribution of the oriental fruit fly, Bactrocera dorsalis (Diptera : Tephritidae)	BULLETIN OF ENTOMOLOGICAL RESEARCH	Web of Science	N	No Range Shifts
Reist, JD; Wrona, FJ; Prowse, TD; Power, M; Dempson, JB; Beamish, RJ; King, JR; Carmichael, TJ; Sawatzky, CD	General effects of climate change on Arctic fishes and fish populations	AMBIO	Web of Science	N	No Range Shifts
Raes, N; ter Steege, H	A null-model for significance testing of presence-only species distribution models	ECOGRAPHY	Web of Science	N	No Range Shifts
Sunday, JM; Pecl, GT; Frusher, S; Hobday, AJ; Hill, N; Holbrook, NJ; Edgar, GJ; Stuart-Smith, R; Barrett, N; Wernberg, T; Watson, RA; Smale, DA; Fulton, EA; Slawinski, D; Feng, M; Radford, BT; Thompson, PA; Bates, AE	Species traits and climate velocity explain geographic range shifts in an ocean-warming hotspot	ECOLOGY LETTERS	Web of Science	N	No Range Shifts
Huxman, TE; Cable, JM; Ignace, DD; Eilts, JA; English, NB; Weltzin, J; Williams, DG	Response of net ecosystem gas exchange to a simulated precipitation pulse in a semi-arid grassland: the role of native versus non-native grasses and soil texture	OECOLOGIA	Web of Science	N	No Range Shifts
Barbet-Massin, M; Thuiller, W; Jiguet, F	The fate of European breeding birds under climate, land-use and dispersal scenarios	GLOBAL CHANGE BIOLOGY	Web of Science	N	Model
Schmitz, OJ; Post, E; Burns, CE; Johnston, KM	Ecosystem responses to global climate change: Moving beyond color mapping	BIOSCIENCE	Web of Science	N	No Range Shifts
Austin, M	Species distribution models and ecological theory: A critical assessment and some possible new approaches	ECOLOGICAL MODELLING	Web of Science	N	No Range Shifts
Fitzpatrick, MC; Weltzin, JF; Sanders, NJ; Dunn, RR	The biogeography of prediction error: why does the introduced range of the fire ant over-predict its native range?	GLOBAL ECOLOGY AND BIOGEOGRAPHY	Web of Science	N	No Range Shifts
Bennie, J; Hodgson, JA; Lawson, CR; Holloway, CTR; Roy, DB; Brereton, T; Thomas, CD; Wilson, RJ	Range expansion through fragmented landscapes under a variable climate	ECOLOGY LETTERS	Web of Science	N	No Range Shifts
Huang, JG; Tardif, JC; Bergeron, Y; Denneler, B; Berninger, F; Girardin, MP	Radial growth response of four dominant boreal tree species to climate along a latitudinal gradient in the eastern Canadian boreal forest	GLOBAL CHANGE BIOLOGY	Web of Science	N	No Range Shifts
Stillman, JH	Causes and consequences of thermal tolerance limits in rocky intertidal porcelain crabs, genus Petrolisthes	INTEGRATIVE AND COMPARATIVE BIOLOGY	Web of Science	N	No Range Shifts
Jeffress, MR; Rodhouse, TJ; Ray, C; Wolff, S; Epps, CW	The idiosyncrasies of place: geographic variation in the climate-distribution relationships of the American pika	ECOLOGICAL APPLICATIONS	Web of Science	N	No Range Shifts
Vaclavik, T; Meentemeyer, RK	Equilibrium or not? Modelling potential distribution of invasive species in different stages of invasion	DIVERSITY AND DISTRIBUTIONS	Web of Science	N	Model
Moles, AT; Perkins, SE; Laffan, SW; Flores-Moreno, H; Awasthy, M; Tindall, ML; Sack, L; Pitman, A; Kattge, J; Aarssen, LW; Anand, M; Bahn, M; Blonder, B; Cavender-Bares, J; Cornelissen, JHC; Cornwell, WK; Diaz, S; Dickie, JB; Freschet, GT; Griffiths, JG; Gutierrez, AG; Hemmings, FA; Hickler, T; Hitchcock, TD; Keighery, M; Kleyer, M; Kurokawa, H; Leishman, MR; Liu, KW; Niinemets, U; Onipchenko, V;…	Which is a better predictor of plant traits: temperature or precipitation?	JOURNAL OF VEGETATION SCIENCE	Web of Science	N	No Range Shifts
Bale, JS; Hayward, SAL	Insect overwintering in a changing climate	JOURNAL OF EXPERIMENTAL BIOLOGY	Web of Science	N	No Range Shifts
Komatsu, E; Dunkley, J; Nolta, MR; Bennett, CL; Gold, B; Hinshaw, G; Jarosik, N; Larson, D; Limon, M; Page, L; Spergel, DN; Halpern, M; Hill, RS; Kogut, A; Meyer, SS; Tucker, GS; Weiland, JL; Wollack, E; Wright, EL	FIVE-YEAR WILKINSON MICROWAVE ANISOTROPY PROBE OBSERVATIONS: COSMOLOGICAL INTERPRETATION	ASTROPHYSICAL JOURNAL SUPPLEMENT SERIES	Web of Science	N	No Range Shifts
Oberhauser, K; Peterson, AT	Modeling current and future potential wintering distributions of eastern North American monarch butterflies	PROCEEDINGS OF THE NATIONAL ACADEMY OF SCIENCES OF THE UNITED STATES OF AMERICA	Web of Science	N	No Range Shifts
Ackerly, DD; Knight, CA; Weiss, SB; Barton, K; Starmer, KP	Leaf size, specific leaf area and microhabitat distribution of chaparral woody plants: contrasting patterns in species level and community level analyses	OECOLOGIA	Web of Science	N	No Range Shifts
Hillebrand, H; Bennett, DM; Cadotte, MW	Consequences of dominance: A review of evenness effects on local and regional ecosystem processes	ECOLOGY	Web of Science	N	No Range Shifts
Williams, DW; Liebhold, AM	Climate change and the outbreak ranges of two North American bark beetles	AGRICULTURAL AND FOREST ENTOMOLOGY	Web of Science	N	Model
Alberto, FJ; Aitken, SN; Alia, R; Gonzalez-Martinez, SC; Hanninen, H; Kremer, A; Lefevre, F; Lenormand, T; Yeaman, S; Whetten, R; Savolainen, O	Potential for evolutionary responses to climate change evidence from tree populations	GLOBAL CHANGE BIOLOGY	Web of Science	N	No Range Shifts
HilleRisLambers, J; Harsch, MA; Ettinger, AK; Ford, KR; Theobald, EJ	How will biotic interactions influence climate change-induced range shifts?	CLIMATE CHANGE AND SPECIES INTERACTIONS: WAYS FORWARD	Web of Science	N	No Range Shifts
Beaumont, LJ; Hughes, L; Poulsen, M	Predicting species distributions: use of climatic parameters in BIOCLIM and its impact on predictions of species' current and future distributions	ECOLOGICAL MODELLING	Web of Science	N	Model
Broennimann, O; Thuiller, W; Hughes, G; Midgley, GF; Alkemade, JMR; Guisan, A	Do geographic distribution, niche property and life form explain plants' vulnerability to global change?	GLOBAL CHANGE BIOLOGY	Web of Science	N	No Range Shifts
Adam, P	Saltmarshes in a time of change	ENVIRONMENTAL CONSERVATION	Web of Science	N	No Range Shifts
Thomas, MK; Kremer, CT; Klausmeier, CA; Litchman, E	A Global Pattern of Thermal Adaptation in Marine Phytoplankton	SCIENCE	Web of Science	N	No Range Shifts
Rehfeldt, GE; Wykoff, WR; Ying, CC	Physiologic plasticity, evolution, and impacts of a changing climate on Pinus contorta	CLIMATIC CHANGE	Web of Science	N	No Range Shifts
Battarbee, RW	Palaeolimnological approaches to climate change, with special regard to the biological record	QUATERNARY SCIENCE REVIEWS	Web of Science	N	No Range Shifts
Jiguet, F; Julliard, R; Thomas, CD; Dehorter, O; Newson, SE; Couvet, D	Thermal range predicts bird population resilience to extreme high temperatures	ECOLOGY LETTERS	Web of Science	N	Not climate change
Seebacher, F; Davison, W; Lowe, CJ; Franklin, CE	A falsification of the thermal specialization paradigm: compensation for elevated temperatures in Antarctic fishes	BIOLOGY LETTERS	Web of Science	N	No Range Shifts
Pearman, PB; D'Amen, M; Graham, CH; Thuiller, W; Zimmermann, NE	Within-taxon niche structure: niche conservatism, divergence and predicted effects of climate change	ECOGRAPHY	Web of Science	N	No Range Shifts
Nelson, KC; Palmer, MA	Stream temperature surges under urbanization and climate change: Data, models, and responses	JOURNAL OF THE AMERICAN WATER RESOURCES ASSOCIATION	Web of Science	N	No Range Shifts
Lim, KSS; Hong, SY	Development of an Effective Double-Moment Cloud Microphysics Scheme with Prognostic Cloud Condensation Nuclei (CCN) for Weather and Climate Models	MONTHLY WEATHER REVIEW	Web of Science	N	No Range Shifts
Rahbek, C; Gotelli, NJ; Colwell, RK; Entsminger, GL; Rangel, TFLVB; Graves, GR	Predicting continental-scale patterns of bird species richness with spatially explicit models	PROCEEDINGS OF THE ROYAL SOCIETY B-BIOLOGICAL SCIENCES	Web of Science	N	No Range Shifts
Post, E; Stenseth, NC	Climatic variability, plant phenology, and northern ungulates	ECOLOGY	Web of Science	N	No Range Shifts
Loiselle, BA; Jorgensen, PM; Consiglio, T; Jimenez, I; Blake, JG; Lohmann, LG; Montiel, OM	Predicting species distributions from herbarium collections: does climate bias in collection sampling influence model outcomes?	JOURNAL OF BIOGEOGRAPHY	Web of Science	N	No Range Shifts
Schwartzlose, RA; Alheit, J; Bakun, A; Baumgartner, TR; Cloete, R; Crawford, RJM; Fletcher, WJ; Green-Ruiz, Y; Hagen, E; Kawasaki, T; Lluch-Belda, D; Lluch-Cota, SE; MacCall, AD; Matsuura, Y; Nevarez-Martinez, MO; Parrish, RH; Roy, C; Serra, R; Shust, KV; Ward, MN; Zuzunaga, JZ	Worldwide large-scale fluctuations of sardine and anchovy populations	SOUTH AFRICAN JOURNAL OF MARINE SCIENCE-SUID-AFRIKAANSE TYDSKRIF VIR SEEWETENSKAP	Web of Science	N	No Range Shifts
Pauls, SU; Nowak, C; Balint, M; Pfenninger, M	The impact of global climate change on genetic diversity within populations and species	MOLECULAR ECOLOGY	Web of Science	N	Not climate change
Engler, R; Guisan, A; Rechsteiner, L	An improved approach for predicting the distribution of rare and endangered species from occurrence and pseudo-absence data	JOURNAL OF APPLIED ECOLOGY	Web of Science	N	No Range Shifts
BAUWENS, D; GARLAND, T; CASTILLA, AM; VANDAMME, R	EVOLUTION OF SPRINT SPEED IN LACERTID LIZARDS - MORPHOLOGICAL, PHYSIOLOGICAL, AND BEHAVIORAL COVARIATION	EVOLUTION	Web of Science	N	No Range Shifts
Pennington, RT; Prado, DE; Pendry, CA	Neotropical seasonally dry forests and Quaternary vegetation changes	JOURNAL OF BIOGEOGRAPHY	Web of Science	N	No Range Shifts
Singer, MC; Parmesan, C	Phenological asynchrony between herbivorous insects and their hosts: signal of climate change or pre-existing adaptive strategy?	PHILOSOPHICAL TRANSACTIONS OF THE ROYAL SOCIETY B-BIOLOGICAL SCIENCES	Web of Science	N	No Range Shifts
Tsoar, A; Allouche, O; Steinitz, O; Rotem, D; Kadmon, R	A comparative evaluation of presence-only methods for modelling species distribution	DIVERSITY AND DISTRIBUTIONS	Web of Science	N	Model
Lasram, FB; Guilhaumon, F; Albouy, C; Somot, S; Thuiller, W; Mouillot, D	The Mediterranean Sea as a 'cul-de-sac' for endemic fishes facing climate change	GLOBAL CHANGE BIOLOGY	Web of Science	N	Model
Donohue, K; de Casas, RR; Burghardt, L; Kovach, K; Willis, CG	Germination, Postgermination Adaptation, and Species Ecological Ranges	ANNUAL REVIEW OF ECOLOGY, EVOLUTION, AND SYSTEMATICS, VOL 41	Web of Science	N	No Range Shifts
Lenoir, J; Svenning, JC	Climate-related range shifts - a global multidimensional synthesis and new research directions	ECOGRAPHY	Web of Science	N	Interesting
Pulido, F; Berthold, P	Current selection for lower migratory activity will drive the evolution of residency in a migratory bird population	PROCEEDINGS OF THE NATIONAL ACADEMY OF SCIENCES OF THE UNITED STATES OF AMERICA	Web of Science	N	No Range Shifts
Fischer, D; Thomas, SM; Niemitz, F; Reineking, B; Beierkuhnlein, C	Projection of climatic suitability for Aedes albopictus Skuse (Culicidae) in Europe under climate change conditions	GLOBAL AND PLANETARY CHANGE	Web of Science	N	Model
PRIMACK, RB; MIAO, SL	DISPERSAL CAN LIMIT LOCAL PLANT-DISTRIBUTION	CONSERVATION BIOLOGY	Web of Science	N	No Range Shifts
Urban, MC; Bocedi, G; Hendry, AP; Mihoub, JB; Pe'er, G; Singer, A; Bridle, JR; Crozier, LG; De Meester, L; Godsoe, W; Gonzalez, A; Hellmann, JJ; Holt, RD; Huth, A; Johst, K; Krug, CB; Leadley, PW; Palmer, SCF; Pantel, JH; Schmitz, A; Zollner, PA; Travis, JMJ	Improving the forecast for biodiversity under climate change	SCIENCE	Web of Science	N	No Range Shifts
Pearman, PB; Randin, CF; Broennimann, O; Vittoz, P; van der Knaap, WO; Engler, R; Le Lay, G; Zimmermann, NE; Guisan, A	Prediction of plant species distributions across six millennia	ECOLOGY LETTERS	Web of Science	N	Wrong time
Mora, C; Frazier, AG; Longman, RJ; Dacks, RS; Walton, MM; Tong, EJ; Sanchez, JJ; Kaiser, LR; Stender, YO; Anderson, JM; Ambrosino, CM; Fernandez-Silva, I; Giuseffi, LM; Giambelluca, TW	The projected timing of climate departure from recent variability	NATURE	Web of Science	N	No Range Shifts
Trivedi, MR; Berry, PM; Morecroft, MD; Dawson, TP	Spatial scale affects bioclimate model projections of climate change impacts on mountain plants	GLOBAL CHANGE BIOLOGY	Web of Science	N	Model
Lassalle, G; Beguer, M; Beaulaton, L; Rochard, E	Diadromous fish conservation plans need to consider global warming issues: An approach using biogeographical models	BIOLOGICAL CONSERVATION	Web of Science	N	Model
Leathwick, JR; Whitehead, D; McLeod, M	Predicting changes in the composition of New Zealand's indigenous forests in response to global warming: A modelling approach	ENVIRONMENTAL SOFTWARE	Web of Science	N	Model
Engler, R; Guisan, A	MIGCLIM: Predicting plant distribution and dispersal in a changing climate	DIVERSITY AND DISTRIBUTIONS	Web of Science	N	Model
Pau, S; Wolkovich, EM; Cook, BI; Davies, TJ; Kraft, NJB; Bolmgren, K; Betancourt, JL; Cleland, EE	Predicting phenology by integrating ecology, evolution and climate science	GLOBAL CHANGE BIOLOGY	Web of Science	N	No Range Shifts
Petit, RJ; Brewer, S; Bordacs, S; Burg, K; Cheddadi, R; Coart, E; Cottrell, J; Csaikl, UM; van Dam, B; Deans, JD; Espinel, S; Fineschi, S; Finkeldey, R; Glaz, I; Goicoechea, PG; Jensen, JS; Konig, AO; Lowe, AJ; Madsen, SF; Matyas, G; Munro, RC; Popescu, F; Slade, D; Tabbener, H; de Vries, SGM; Ziegenhagen, B; de Beaulieu, JL; Kremer, A	Identification of refugia and post-glacial colonisation routes of European white oaks based on chloroplast DNA and fossil pollen evidence	FOREST ECOLOGY AND MANAGEMENT	Web of Science	N	Wrong time
Worm, B; Myers, RA	Meta-analysis of cod-shrimp interactions reveals top-down control in oceanic food webs	ECOLOGY	Web of Science	N	No range Shifts
BERG, A; EHNSTROM, B; GUSTAFSSON, L; HALLINGBACK, T; JONSELL, M; WESLIEN, J	THREATENED PLANT, ANIMAL, AND FUNGUS SPECIES IN SWEDISH FORESTS - DISTRIBUTION AND HABITAT ASSOCIATIONS	CONSERVATION BIOLOGY	Web of Science	N	No Range Shifts
Cheung, WWL; Sarmiento, JL; Dunne, J; Frolicher, TL; Lam, VWY; Palomares, MLD; Watson, R; Pauly, D	Shrinking of fishes exacerbates impacts of global ocean changes on marine ecosystems	NATURE CLIMATE CHANGE	Web of Science	N	No Range Shifts
Ramanathan, V; Crutzen, PJ; Lelieveld, J; Mitra, AP; Althausen, D; Anderson, J; Andreae, MO; Cantrell, W; Cass, GR; Chung, CE; Clarke, AD; Coakley, JA; Collins, WD; Conant, WC; Dulac, F; Heintzenberg, J; Heymsfield, AJ; Holben, B; Howell, S; Hudson, J; Jayaraman, A; Kiehl, JT; Krishnamurti, TN; Lubin, D; McFarquhar, G; Novakov, T; Ogren, JA; Podgorny, IA; Prather, K; Priestley, K; Prospero, JM; Q…	Indian Ocean Experiment: An integrated analysis of the climate forcing and effects of the great Indo-Asian haze	JOURNAL OF GEOPHYSICAL RESEARCH-ATMOSPHERES	Web of Science	N	No Range Shifts
Peck, LS; Clark, MS; Morley, SA; Massey, A; Rossetti, H	Animal temperature limits and ecological relevance: effects of size, activity and rates of change	FUNCTIONAL ECOLOGY	Web of Science	N	No Range Shifts
Midgley, GF; Hannah, L; Millar, D; Thuiller, W; Booth, A	Developing regional and species-level assessments of climate change impacts on biodiversity in the Cape Floristic Region	BIOLOGICAL CONSERVATION	Web of Science	N	Model
Roy, DB; Rothery, P; Moss, D; Pollard, E; Thomas, JA	Butterfly numbers and weather: predicting historical trends in abundance and the future effects of climate change	JOURNAL OF ANIMAL ECOLOGY	Web of Science	N	Weather not climate
Polson, C; Sarkar, P; Incledon, B; Raguvaran, V; Grant, R	Optimization of protein precipitation based upon effectiveness of protein removal and ionization effect in liquid chromatography-tandem mass spectrometry	JOURNAL OF CHROMATOGRAPHY B-ANALYTICAL TECHNOLOGIES IN THE BIOMEDICAL AND LIFE SCIENCES	Web of Science	N	No Range Shifts
Clarke, A; Gaston, KJ	Climate, energy and diversity	PROCEEDINGS OF THE ROYAL SOCIETY B-BIOLOGICAL SCIENCES	Web of Science	N	No Range Shifts
Wallisdevries, MF; Van Swaay, CAM	Global warming and excess nitrogen may induce butterfly decline by microclimatic cooling	GLOBAL CHANGE BIOLOGY	Web of Science	N	No Range Shifts
Schrenk, MO; Edwards, KJ; Goodman, RM; Hamers, RJ; Banfield, JF	Distribution of Thiobacillus ferrooxidans and Leptospirillum ferrooxidans: Implications for generation of acid mine drainage	SCIENCE	Web of Science	N	No Range Shifts
Bond, N; Thomson, J; Reich, P; Stein, J	Using species distribution models to infer potential climate change-induced range shifts of freshwater fish in south-eastern Australia	MARINE AND FRESHWATER RESEARCH	Web of Science	N	Model
Bassler, C; Muller, J; Hothorn, T; Kneib, T; Badeck, F; Dziock, F	Estimation of the extinction risk for high-montane species as a consequence of global warming and assessment of their suitability as cross-taxon indicators	ECOLOGICAL INDICATORS	Web of Science	N	Model
Vitt, P; Havens, K; Kramer, AT; Sollenberger, D; Yates, E	Assisted migration of plants: Changes in latitudes, changes in attitudes	BIOLOGICAL CONSERVATION	Web of Science	N	No Range Shifts
Trabucco, A; Achten, WMJ; Bowe, C; Aerts, R; Van Orshoven, J; Norgrove, L; Muys, B	Global mapping of Jatropha curcas yield based on response of fitness to present and future climate	GLOBAL CHANGE BIOLOGY BIOENERGY	Web of Science	N	Model
Anderson, RP; Lew, D; Peterson, AT	Evaluating predictive models of species' distributions: criteria for selecting optimal models	ECOLOGICAL MODELLING	Web of Science	N	Mode
Kleidon, A; Mooney, HA	A global distribution of biodiversity inferred from climatic constraints: results from a process-based modelling study	GLOBAL CHANGE BIOLOGY	Web of Science	N	No Range Shifts
Hawkins, BA; Porter, EE	Relative influences of current and historical factors on mammal and bird diversity patterns in deglaciated North America	GLOBAL ECOLOGY AND BIOGEOGRAPHY	Web of Science	N	Wrong time
Zagwijn, WH	An analysis of Eemian climate in Western and Central Europe	QUATERNARY SCIENCE REVIEWS	Web of Science	N	No Range Shifts
Jay, F; Manel, S; Alvarez, N; Durand, EY; Thuiller, W; Holderegger, R; Taberlet, P; Francois, O	Forecasting changes in population genetic structure of alpine plants in response to global warming	MOLECULAR ECOLOGY	Web of Science	N	Model
Buckley, LB	Linking traits to energetics and population dynamics to predict lizard ranges in changing environments	AMERICAN NATURALIST	Web of Science	N	Model
Fyllas, NM; Patino, S; Baker, TR; Nardoto, GB; Martinelli, LA; Quesada, CA; Paiva, R; Schwarz, M; Horna, V; Mercado, LM; Santos, A; Arroyo, L; Jimenez, EM; Luizao, FJ; Neill, DA; Silva, N; Prieto, A; Rudas, A; Silviera, M; Vieira, ICG; Lopez-Gonzalez, G; Malhi, Y; Phillips, OL; Lloyd, J	Basin-wide variations in foliar properties of Amazonian forest: phylogeny, soils and climate	BIOGEOSCIENCES	Web of Science	N	No Range Shifts
Lennon, JJ; Greenwood, JJD; Turner, JRG	Bird diversity and environmental gradients in Britain: a test of the species-energy hypothesis	JOURNAL OF ANIMAL ECOLOGY	Web of Science	N	No Range Shifts
Balint, M; Domisch, S; Engelhardt, CHM; Haase, P; Lehrian, S; Sauer, J; Theissinger, K; Pauls, SU; Nowak, C	Cryptic biodiversity loss linked to global climate change	NATURE CLIMATE CHANGE	Web of Science	N	No Range Shifts
Cloern, JE	Our evolving conceptual model of the coastal eutrophication problem	MARINE ECOLOGY PROGRESS SERIES	Web of Science	N	No Range Shifts
Nagendra, H; Lucas, R; Honrado, JP; Jongman, RHG; Tarantino, C; Adamo, M; Mairota, P	Remote sensing for conservation monitoring: Assessing protected areas, habitat extent, habitat condition, species diversity, and threats	ECOLOGICAL INDICATORS	Web of Science	N	Model
Augusto, L; Ranger, J; Binkley, D; Rothe, A	Impact of several common tree species of European temperate forests on soil fertility	ANNALS OF FOREST SCIENCE	Web of Science	N	No Range Shifts
Fourcade, Y; Engler, JO; Rodder, D; Secondi, J	Mapping Species Distributions with MAXENT Using a Geographically Biased Sample of Presence Data: A Performance Assessment of Methods for Correcting Sampling Bias	PLOS ONE	Web of Science	N	Model
Holt, B; Lessard, JP; Borregaard, MK; Fritz, SA; Araujo, MB; Dimitrov, D; Fabre, PH; Graham, CH; Graves, GR; Jonsson, KA; Nogues-Bravo, D; Wang, ZH; Whittaker, RJ; Fjeldsa, J; Rahbek, C	An Update of Wallace's Zoogeographic Regions of the World	SCIENCE	Web of Science	N	No Range Shifts
Devlin, RH; Nagahama, Y	Sex determination and sex differentiation in fish: an overview of genetic, physiological, and environmental influences	AQUACULTURE	Web of Science	N	No Range Shifts
Darling, KF; Wade, CM; Stewart, IA; Kroon, D; Dingle, R; Brown, AJL	Molecular evidence for genetic mixing of Arctic and Antarctic subpolar populations of planktonic foraminifers	NATURE	Web of Science	N	No Range Shifts
Crozier, L	Winter warming facilitates range expansion: cold tolerance of the butterfly Atalopedes campestris	OECOLOGIA	Web of Science	Y		N	FAIL: doesn't present its own shifts, but investigates the thermal tolerance of a species citing a shift in other papers
HOGG, EH	CLIMATE AND THE SOUTHERN LIMIT OF THE WESTERN CANADIAN BOREAL FOREST	CANADIAN JOURNAL OF FOREST RESEARCH-REVUE CANADIENNE DE RECHERCHE FORESTIERE	Web of Science	N	No Range Shifts
Karmalkar, AV; Bradley, RS; Diaz, HF	Climate change in Central America and Mexico: regional climate model validation and climate change projections	CLIMATE DYNAMICS	Web of Science	N	No Range Shifts
Mouillot, D; Bellwood, DR; Baraloto, C; Chave, J; Galzin, R; Harmelin-Vivien, M; Kulbicki, M; Lavergne, S; Lavorel, S; Mouquet, N; Paine, CET; Renaud, J; Thuiller, W	Rare Species Support Vulnerable Functions in High-Diversity Ecosystems	PLOS BIOLOGY	Web of Science	N	No Range Shifts
Vanbergen, AJ; Baude, M; Biesmeijer, JC; Britton, NF; Brown, MJF; Brown, M; Bryden, J; Budge, GE; Bull, JC; Carvell, C; Challinor, AJ; Connolly, CN; Evans, DJ; Feil, EJ; Garratt, MP; Greco, MK; Heard, MS; Jansen, VAA; Keeling, MJ; Kunis, WE; Marris, GC; Memmott, J; Murray, JT; Nicolson, SW; Osborne, JL; Paxton, RJ; Pirk, CWW; Polce, C; Potts, SG; Priest, NK; Raine, NE; Roberts, S; Ryabov, EV; Sha…	Threats to an ecosystem service: pressures on pollinators	FRONTIERS IN ECOLOGY AND THE ENVIRONMENT	Web of Science	N	No Range Shifts
Ni, J	Plant functional types and climate along a precipitation gradient in temperate grasslands, north-east China and south-east Mongolia	JOURNAL OF ARID ENVIRONMENTS	Web of Science	N	No Range Shifts
Geiser, F	Metabolic rate and body temperature reduction during hibernation and daily torpor	ANNUAL REVIEW OF PHYSIOLOGY	Web of Science	N	No Range Shifts
Helmuth, B; Broitman, BR; Yamane, L; Gilman, SE; Mach, K; Mislan, KAS; Denny, MW	Organismal climatology: analyzing environmental variability at scales relevant to physiological stress	JOURNAL OF EXPERIMENTAL BIOLOGY	Web of Science	N	No Range Shifts
de Luis, M; Cufar, K; Di Filippo, A; Novak, K; Papadopoulos, A; Piovesan, G; Rathgeber, CBK; Raventos, J; Saz, MA; Smith, KT	Plasticity in Dendroclimatic Response across the Distribution Range of Aleppo Pine (Pinus halepensis)	PLOS ONE	Web of Science	N	No Range Shifts
Gonzalez, C; Wang, O; Strutz, SE; Gonzalez-Salazar, C; Sanchez-Cordero, V; Sarkar, S	Climate Change and Risk of Leishmaniasis in North America: Predictions from Ecological Niche Models of Vector and Reservoir Species	PLOS NEGLECTED TROPICAL DISEASES	Web of Science	N	Disease
Bale, JS	Insects and low temperatures: from molecular biology to distributions and abundance	PHILOSOPHICAL TRANSACTIONS OF THE ROYAL SOCIETY OF LONDON SERIES B-BIOLOGICAL SCIENCES	Web of Science	N	No Range Shifts
Cheung, WWL; Watson, R; Pauly, D	Signature of ocean warming in global fisheries catch	NATURE	Web of Science	N	No Range Shifts
Bianchi, CN	Biodiversity issues for the forthcoming tropical Mediterranean Sea	HYDROBIOLOGIA	Web of Science	N	No Range Shifts
Hoekman, SK; Broch, A; Robbins, C; Ceniceros, E; Natarajan, M	Review of biodiesel composition, properties, and specifications	RENEWABLE & SUSTAINABLE ENERGY REVIEWS	Web of Science	N	No Range Shifts
Schweiger, O; Heikkinen, RK; Harpke, A; Hickler, T; Klotz, S; Kudrna, O; Kuhn, I; Poyry, J; Settele, J	Increasing range mismatching of interacting species under global change is related to their ecological characteristics	GLOBAL ECOLOGY AND BIOGEOGRAPHY	Web of Science	N	No Range Shifts
Guisan, A; Graham, CH; Elith, J; Huettmann, F	Sensitivity of predictive species distribution models to change in grain size	DIVERSITY AND DISTRIBUTIONS	Web of Science	N	No range Shifts
Gaylord, B; Gaines, SD	Temperature or transport? Range limits in marine species mediated solely by flow	AMERICAN NATURALIST	Web of Science	N	No range Shifts
Tyberghein, L; Verbruggen, H; Pauly, K; Troupin, C; Mineur, F; De Clerck, O	Bio-ORACLE: a global environmental dataset for marine species distribution modelling	GLOBAL ECOLOGY AND BIOGEOGRAPHY	Web of Science	N	No Range Shifts
Jiguet, F; Gadot, AS; Julliard, R; Newson, SE; Couvet, D	Climate envelope, life history traits and the resilience of birds facing global change	GLOBAL CHANGE BIOLOGY	Web of Science	N	No Range Shifts
Pankhurst, NW; Munday, PL	Effects of climate change on fish reproduction and early life history stages	MARINE AND FRESHWATER RESEARCH	Web of Science	N	No Range Shifts
Somero, GN	The Physiology of Global Change: Linking Patterns to Mechanisms	ANNUAL REVIEW OF MARINE SCIENCE, VOL 4	Web of Science	N	No Range Shifts
Leemans, R; Eickhout, B	Another reason for concern: regional and global impacts on ecosystems for different levels of climate change	GLOBAL ENVIRONMENTAL CHANGE-HUMAN AND POLICY DIMENSIONS	Web of Science	N	No Range Shifts
Zerebecki, RA; Sorte, CJB	Temperature Tolerance and Stress Proteins as Mechanisms of Invasive Species Success	PLOS ONE	Web of Science	N	No Range Shifts
Gjerdrum, C; Vallee, AMJ; St Clair, CC; Bertram, DF; Ryder, JL; Blackburn, GS	Tufted puffin reproduction reveals ocean climate variability	PROCEEDINGS OF THE NATIONAL ACADEMY OF SCIENCES OF THE UNITED STATES OF AMERICA	Web of Science	N	No Range Shifts
Verges, A; Steinberg, PD; Hay, ME; Poore, AGB; Campbell, AH; Ballesteros, E; Heck, KL; Booth, DJ; Coleman, MA; Feary, DA; Figueira, W; Langlois, T; Marzinelli, EM; Mizerek, T; Mumby, PJ; Nakamura, Y; Roughan, M; van Sebille, E; Sen Gupta, A; Smale, DA; Tomas, F; Wernberg, T; Wilson, SK	The tropicalization of temperate marine ecosystems: climate-mediated changes in herbivory and community phase shifts	PROCEEDINGS OF THE ROYAL SOCIETY B-BIOLOGICAL SCIENCES	Web of Science	N	No Range Shifts
Guisan, A; Zimmermann, NE; Elith, J; Graham, CH; Phillips, S; Peterson, AT	What matters for predicting the occurrences of trees: Techniques, data, or species' characteristics?	ECOLOGICAL MONOGRAPHS	Web of Science	N	Model
Xenopoulos, MA; Lodge, DM; Alcamo, J; Marker, M; Schulze, K; Van Vuuren, DP	Scenarios of freshwater fish extinctions from climate change and water withdrawal	GLOBAL CHANGE BIOLOGY	Web of Science	N	No Range Shifts
Early, R; Sax, DF	Climatic niche shifts between species' native and naturalized ranges raise concern for ecological forecasts during invasions and climate change	GLOBAL ECOLOGY AND BIOGEOGRAPHY	Web of Science	N	No Range Shifts
HOLLAND, T; BLUNDY, J	NONIDEAL INTERACTIONS IN CALCIC AMPHIBOLES AND THEIR BEARING ON AMPHIBOLE-PLAGIOCLASE THERMOMETRY	CONTRIBUTIONS TO MINERALOGY AND PETROLOGY	Web of Science	N	No Range Shifts
Stephenson, NL	Actual evapotranspiration and deficit: biologically meaningful correlates of vegetation distribution across spatial scales	JOURNAL OF BIOGEOGRAPHY	Web of Science	N	No Range Shifts
HERSTEINSSON, P; MACDONALD, DW	INTERSPECIFIC COMPETITION AND THE GEOGRAPHICAL-DISTRIBUTION OF RED AND ARCTIC FOXES VULPES-VULPES AND ALOPEX-LAGOPUS	OIKOS	Web of Science	N	No Range Shifts
Venette, RC; Kriticos, DJ; Magarey, RD; Koch, FH; Baker, RHA; Worner, SP; Raboteaux, NNG; McKenney, DW; Dobesberger, EJ; Yemshanov, D; De Barro, PJ; Hutchison, WD; Fowler, G; Kalaris, TM; Pedlar, J	Pest Risk Maps for Invasive Alien Species: A Roadmap for Improvement	BIOSCIENCE	Web of Science	N	No Range Shifts
Galbreath, KE; Hafner, DJ; Zamudio, KR	WHEN COLD IS BETTER: CLIMATE-DRIVEN ELEVATION SHIFTS YIELD COMPLEX PATTERNS OF DIVERSIFICATION AND DEMOGRAPHY IN AN ALPINE SPECIALIST (AMERICAN PIKA, OCHOTONA PRINCEPS)	EVOLUTION	Web of Science	N	Wrong time
Doak, DF; Morris, WF	Demographic compensation and tipping points in climate-induced range shifts	NATURE	Web of Science	N	No Range Shifts
Parmesan, C; Gaines, S; Gonzalez, L; Kaufman, DM; Kingsolver, J; Townsend Peterson, A; Sagarin, R	Empirical perspectives on species borders: from traditional biogeography to global change	OIKOS	Web of Science	N	No Range Shifts
Schloss, CA; Nunez, TA; Lawler, JJ	Dispersal will limit ability of mammals to track climate change in the Western Hemisphere	PROCEEDINGS OF THE NATIONAL ACADEMY OF SCIENCES OF THE UNITED STATES OF AMERICA	Web of Science	N	Interesting
Diamond, SE; Sorger, DM; Hulcr, J; Pelini, SL; Del Toro, I; Hirsch, C; Oberg, E; Dunn, RR	Who likes it hot? A global analysis of the climatic, ecological, and evolutionary determinants of warming tolerance in ants	GLOBAL CHANGE BIOLOGY	Web of Science	N	No Range Shifts
Burrows, MT; Schoeman, DS; Richardson, AJ; Molinos, JG; Hoffmann, A; Buckley, LB; Moore, PJ; Brown, CJ; Bruno, JF; Duarte, CM; Halpern, BS; Hoegh-Guldberg, O; Kappel, CV; Kiessling, W; O'Connor, MI; Pandolfi, JM; Parmesan, C; Sydeman, W; Ferrier, S; Williams, KJ; Poloczanska, ES	Geographical limits to species-range shifts are suggested by climate velocity	NATURE	Web of Science	N	No Range Shifts
Tynan, CT; DeMaster, DP	Observations and predictions of Arctic climatic change: Potential effects on marine mammals	ARCTIC	Web of Science	N	No Range Shifts
Liousse, C; Penner, JE; Chuang, C; Walton, JJ; Eddleman, H; Cachier, H	A global three-dimensional model study of carbonaceous aerosols	JOURNAL OF GEOPHYSICAL RESEARCH-ATMOSPHERES	Web of Science	N	No Range Shifts
Anderson, RP; Gomez-Laverde, M; Peterson, AT	Geographical distributions of spiny pocket mice in South America: insights from predictive models	GLOBAL ECOLOGY AND BIOGEOGRAPHY	Web of Science	N	Model
Woolhouse, MEJ; Haydon, DT; Antia, R	Emerging pathogens: the epidemiology and evolution of species jumps	TRENDS IN ECOLOGY & EVOLUTION	Web of Science	N	No Range Shifts
Schneider, CJ; Cunningham, M; Moritz, C	Comparative phylogeography and the history of endemic vertebrates in the Wet Tropics rainforests of Australia	MOLECULAR ECOLOGY	Web of Science	N	No Range Shifts
PRENTICE, IC; SYKES, MT; CRAMER, W	THE POSSIBLE DYNAMIC-RESPONSE OF NORTHERN FORESTS TO GLOBAL WARMING	GLOBAL ECOLOGY AND BIOGEOGRAPHY LETTERS	Web of Science	N	Model
Ferguson, JW; Alexander, DR; Allard, F; Barman, T; Bodnarik, JG; Hauschildt, PH; Heffner-Wong, A; Tamanai, A	Low-temperature opacities	ASTROPHYSICAL JOURNAL	Web of Science	N	No Range Shifts
van Grunsven, RHA; van der Putten, WH; Bezemer, TM; Tamis, WLM; Berendse, F; Veenendaal, EM	Reduced plant-soil feedback of plant species expanding their range as compared to natives	JOURNAL OF ECOLOGY	Web of Science	N	No Range Shifts
Eckhart, VM; Geber, MA; Morris, WF; Fabio, ES; Tiffin, P; Moeller, DA	The Geography of Demography: Long-Term Demographic Studies and Species Distribution Models Reveal a Species Border Limited by Adaptation	AMERICAN NATURALIST	Web of Science	N	Model
Schurr, FM; Pagel, J; Cabral, JS; Groeneveld, J; Bykova, O; O'Hara, RB; Hartig, F; Kissling, WD; Linder, HP; Midgley, GF; Schroder, B; Singer, A; Zimmermann, NE	How to understand species' niches and range dynamics: a demographic research agenda for biogeography	JOURNAL OF BIOGEOGRAPHY	Web of Science	N	No Range Shifts
Crick, HQP	The impact of climate change on birds	IBIS	Web of Science	N	No Range Shifts
AMTHOR, JS	RESPIRATION IN A FUTURE, HIGHER-CO2 WORLD	PLANT CELL AND ENVIRONMENT	Web of Science	N	No Range Shifts
Davies, ZG; Wilson, RJ; Coles, S; Thomas, CD	Changing habitat associations of a thermally constrained species, the silver-spotted skipper butterfly, in response to climate warming	JOURNAL OF ANIMAL ECOLOGY	Web of Science	N	No Range Shifts
Urban, MC; Phillips, BL; Skelly, DK; Shine, R	The cane toad's (Chaunus [Bufo] marinus) increasing ability to invade Australia is revealed by a dynamically updated range model	PROCEEDINGS OF THE ROYAL SOCIETY B-BIOLOGICAL SCIENCES	Web of Science	Y		N	Fail: Paper does not look at response to recent climate change, but predicts shifts in invasive species
Beebee, TJC; Griffiths, RA	The amphibian decline crisis: A watershed for conservation biology?	BIOLOGICAL CONSERVATION	Web of Science	N	No Range Shifts
Williams, JW; Shuman, BN; Webb, T; Bartlein, PJ; Leduc, PL	Late-quaternary vegetation dynamics in north america: Scaling from taxa to biomes	ECOLOGICAL MONOGRAPHS	Web of Science	N	Wrong time
Xu, CG; Gertner, GZ; Scheller, RM	Potential effects of interaction between CO2 and temperature on forest landscape response to global warming	GLOBAL CHANGE BIOLOGY	Web of Science	N	No Range Shifts
Seo, C; Thorne, JH; Hannah, L; Thuiller, W	Scale effects in species distribution models: implications for conservation planning under climate change	BIOLOGY LETTERS	Web of Science	N	No Range Shifts
Porter, WP; Sabo, JL; Tracy, CR; Reichman, OJ; Ramankutty, N	Physiology on a landscape scale: Plant-animal interactions	INTEGRATIVE AND COMPARATIVE BIOLOGY	Web of Science	N	No Range Shifts
Saenz-Romero, C; Guzman-Reyna, RR; Rehfeldt, GE	Altitudinal genetic variation among Pinus oocarpa populations in Michoacan, Mexico - Implications for seed zoning, conservation, tree breeding and global warming	FOREST ECOLOGY AND MANAGEMENT	Web of Science	N	No range Shifts
Jackson, ST; Betancourt, JL; Booth, RK; Gray, ST	Ecology and the ratchet of events: Climate variability, niche dimensions, and species distributions	PROCEEDINGS OF THE NATIONAL ACADEMY OF SCIENCES OF THE UNITED STATES OF AMERICA	Web of Science	N	No range Shifts
Vos, CC; Berry, P; Opdam, P; Baveco, H; Nijhof, B; O'Hanley, J; Bell, C; Kuipers, H	Adapting landscapes to climate change: examples of climate-proof ecosystem networks and priority adaptation zones	JOURNAL OF APPLIED ECOLOGY	Web of Science	N	Model
Hermy, M; Verheyen, K	Legacies of the past in the present-day forest biodiversity: a review of past land-use effects on forest plant species composition and diversity	ECOLOGICAL RESEARCH	Web of Science	N	No Range Shifts
Genchi, C; Kramer, LH; Rivasi, F	Dirofilarial Infections in Europe	VECTOR-BORNE AND ZOONOTIC DISEASES	Web of Science	N	No Range Shifts
CLARKSON, JR; PRICE, TJ; ADAMS, CJ	ROLE OF METASTABLE PHASES IN THE SPONTANEOUS PRECIPITATION OF CALCIUM-CARBONATE	JOURNAL OF THE CHEMICAL SOCIETY-FARADAY TRANSACTIONS	Web of Science	N	No Range Shifts
Rieman, BE; Isaak, D; Adams, S; Horan, D; Nagel, D; Luce, C; Myers, D	Anticipated climate warming effects on bull trout habitats and populations across the interior Columbia River basin	TRANSACTIONS OF THE AMERICAN FISHERIES SOCIETY	Web of Science	N	No Range Shifts
Moller, AP; Rubolini, D; Lehikoinen, E	Populations of migratory bird species that did not show a phenological response to climate change are declining	PROCEEDINGS OF THE NATIONAL ACADEMY OF SCIENCES OF THE UNITED STATES OF AMERICA	Web of Science	N	No Range Shifts
Jump, AS; Hunt, JM; Penuelas, J	Climate relationships of growth and establishment across the altitudinal range of Fagus sylvatica in the Montseny Mountains, northeast Spain	ECOSCIENCE	Web of Science	N	Seasonal?
Bradley, BA; Oppenheimer, M; Wilcove, DS	Climate change and plant invasions: restoration opportunities ahead?	GLOBAL CHANGE BIOLOGY	Web of Science	N	No Range Shifts
Neuheimer, AB; Thresher, RE; Lyle, JM; Semmens, JM	Tolerance limit for fish growth exceeded by warming waters	NATURE CLIMATE CHANGE	Web of Science	N	No Range Shifts
Russell, BD; Harley, CDG; Wernberg, T; Mieszkowska, N; Widdicombe, S; Hall-Spencer, JM; Connell, SD	Predicting ecosystem shifts requires new approaches that integrate the effects of climate change across entire systems	BIOLOGY LETTERS	Web of Science	N	No Range Shifts
Meyneeke, JO	Effects of global climate change on geographic distributions of vertebrates in North Queensland	ECOLOGICAL MODELLING	Web of Science	N	Model
PATTERSON, DT	WEEDS IN A CHANGING CLIMATE	WEED SCIENCE	Web of Science	N	No Range Shifts
Boucher-Lalonde, V; Morin, A; Currie, DJ	How are tree species distributed in climatic space? A simple and general pattern	GLOBAL ECOLOGY AND BIOGEOGRAPHY	Web of Science	N	No Range Shifts
Guisan, A; Hofer, U	Predicting reptile distributions at the mesoscale: relation to climate and topography	JOURNAL OF BIOGEOGRAPHY	Web of Science	N	Model
Domisch, S; Jahnig, SC; Haase, P	Climate-change winners and losers: stream macroinvertebrates of a submontane region in Central Europe	FRESHWATER BIOLOGY	Web of Science	N	Model
Sage, RF; Kubien, DS	The temperature response of C-3 and C-4 photosynthesis	PLANT CELL AND ENVIRONMENT	Web of Science	N	No Range Shifts
Mahlstein, I; Daniel, JS; Solomon, S	Pace of shifts in climate regions increases with global temperature	NATURE CLIMATE CHANGE	Web of Science	N	No Range Shifts
Graham, CT; Harrod, C	Implications of climate change for the fishes of the British Isles	JOURNAL OF FISH BIOLOGY	Web of Science	N	No Range Shifts
Bebber, DP	Range-Expanding Pests and Pathogens in a Warming World	ANNUAL REVIEW OF PHYTOPATHOLOGY, VOL 53	Web of Science	N	No Range Shifts
Case, TJ; Taper, ML	Interspecific competition, environmental gradients, gene flow, and the coevolution of species' borders	AMERICAN NATURALIST	Web of Science	N	No Range Shifts
Jackson, ST; Sax, DF	Balancing biodiversity in a changing environment: extinction debt, immigration credit and species turnover	TRENDS IN ECOLOGY & EVOLUTION	Web of Science	N	No Range Shifts
Longino, JT; Colwell, RK	Density compensation, species composition, and richness of ants on a neotropical elevational gradient	ECOSPHERE	Web of Science	N	No Range Shifts
Hilbish, TJ; Brannock, PM; Jones, KR; Smith, AB; Bullock, BN; Wethey, DS	Historical changes in the distributions of invasive and endemic marine invertebrates are contrary to global warming predictions: the effects of decadal climate oscillations	JOURNAL OF BIOGEOGRAPHY	Web of Science	N	Seasonal
Logan, JA; Bentz, BJ	Model analysis of mountain pine beetle (Coleoptera : Scolytidae) seasonality	ENVIRONMENTAL ENTOMOLOGY	Web of Science	N	No Range Shifts
Moritz, MA; Parisien, MA; Batllori, E; Krawchuk, MA; Van Dorn, J; Ganz, DJ; Hayhoe, K	Climate change and disruptions to global fire activity	ECOSPHERE	Web of Science	N	No Range Shifts
De Marco, P; Diniz, JAF; Bini, LM	Spatial analysis improves species distribution modelling during range expansion	BIOLOGY LETTERS	Web of Science	N	No Range Shifts
Bernardo, J; Spotila, JR	Physiological constraints on organismal response to global warming: mechanistic insights from clinally varying populations and implications for assessing endangerment	BIOLOGY LETTERS	Web of Science	N	No Range Shifts
Honnay, O; Verheyen, K; Butaye, J; Jacquemyn, H; Bossuyt, B; Hermy, M	Possible effects of habitat fragmentation and climate change on the range of forest plant species	ECOLOGY LETTERS	Web of Science	N	No Range Shifts
Brewer, S; Cheddadi, R; de Beaulieu, JL; Reille, M	The spread of deciduous Quercus throughout Europe since the last glacial period	FOREST ECOLOGY AND MANAGEMENT	Web of Science	N	Wrong time
Neilson, RP; Pitelka, LF; Solomon, AM; Nathan, R; Midgley, GF; Fragoso, JMV; Lischke, H; Thompson, K	Forecasting regional to global plant migration in response to climate change	BIOSCIENCE	Web of Science	N	No Range Shifts
Hui, L; Gnedin, NY	Equation of state of the photoionized intergalactic medium	MONTHLY NOTICES OF THE ROYAL ASTRONOMICAL SOCIETY	Web of Science	N	No Range Shifts
Li, ZQ; Lau, WKM; Ramanathan, V; Wu, G; Ding, Y; Manoj, MG; Liu, J; Qian, Y; Li, J; Zhou, T; Fan, J; Rosenfeld, D; Ming, Y; Wang, Y; Huang, J; Wang, B; Xu, X; Lee, SS; Cribb, M; Zhang, F; Yang, X; Zhao, C; Takemura, T; Wang, K; Xia, X; Yin, Y; Zhang, H; Guo, J; Zhai, PM; Sugimoto, N; Babu, SS; Brasseur, GP	Aerosol and monsoon climate interactions over Asia	REVIEWS OF GEOPHYSICS	Web of Science	N	No Range Shifts
Donoghue, MJ	A phylogenetic perspective on the distribution of plant diversity	PROCEEDINGS OF THE NATIONAL ACADEMY OF SCIENCES OF THE UNITED STATES OF AMERICA	Web of Science	N	No Range Shifts
Ohlemuller, R; Anderson, BJ; Araujo, MB; Butchart, SHM; Kudrna, O; Ridgely, RS; Thomas, CD	The coincidence of climatic and species rarity: high risk to small-range species from climate change	BIOLOGY LETTERS	Web of Science	N	No Range Shifts
Chen, YW; Qin, BQ; Teubner, K; Dokulil, MT	Long-term dynamics of phytoplankton assemblages: Microcystis-domination in Lake Taihu, a large shallow lake in China	JOURNAL OF PLANKTON RESEARCH	Web of Science	N	No Range Shifts
Field, R; Hawkins, BA; Cornell, HV; Currie, DJ; Diniz-Filho, JAF; Guegan, JF; Kaufman, DM; Kerr, JT; Mittelbach, GG; Oberdorff, T; O'Brien, EM; Turner, JRG	Spatial species-richness gradients across scales: a meta-analysis	JOURNAL OF BIOGEOGRAPHY	Web of Science	N	No Range Shifts
Feary, DA; Pratchett, MS; Emslie, MJ; Fowler, AM; Figueira, WF; Luiz, OJ; Nakamura, Y; Booth, DJ	Latitudinal shifts in coral reef fishes: why some species do and others do not shift	FISH AND FISHERIES	Web of Science	N	No Range Shifts
Bonebrake, TC; Deutsch, CA	Climate heterogeneity modulates impact of warming on tropical insects	ECOLOGY	Web of Science	N	No Range Shifts
Paaijmans, KP; Heinig, RL; Seliga, RA; Blanford, JI; Blanford, S; Murdock, CC; Thomas, MB	Temperature variation makes ectotherms more sensitive to climate change	GLOBAL CHANGE BIOLOGY	Web of Science	N	No Range Shifts
Reisner, J; Rasmussen, RM; Bruintjes, RT	Explicit forecasting of supercooled liquid water in winter storms using the MM5 mesoscale model	QUARTERLY JOURNAL OF THE ROYAL METEOROLOGICAL SOCIETY	Web of Science	N	No Range Shifts
FIELD, CD	IMPACT OF EXPECTED CLIMATE-CHANGE ON MANGROVES	HYDROBIOLOGIA	Web of Science	N	No Range Shifts
Lesica, P; McCune, B	Decline of arctic-alpine plants at the southern margin of their range following a decade of climatic warming	JOURNAL OF VEGETATION SCIENCE	Web of Science	Y		Y	na
Diamond, SE; Nichols, LM; McCoy, N; Hirsch, C; Pelini, SL; Sanders, NJ; Ellison, AM; Gotelli, NJ; Dunn, RR	A physiological trait-based approach to predicting the responses of species to experimental climate warming	ECOLOGY	Web of Science	N	No Range Shifts
Bennie, J; Huntley, B; Wiltshire, A; Hill, MO; Baxter, R	Slope, aspect and climate: Spatially explicit and implicit models of topographic microclimate in chalk grassland	ECOLOGICAL MODELLING	Web of Science	N	No range Shifts
Clark, JS; Gelfand, AE; Woodall, CW; Zhu, K	More than the sum of the parts: forest climate response from joint species distribution models	ECOLOGICAL APPLICATIONS	Web of Science	N	No Range Shifts
McMahon, SM; Harrison, SP; Armbruster, WS; Bartlein, PJ; Beale, CM; Edwards, ME; Kattge, J; Midgley, G; Morin, X; Prentice, IC	Improving assessment and modelling of climate change impacts on global terrestrial biodiversity	TRENDS IN ECOLOGY & EVOLUTION	Web of Science	N	No Range Shifts
Thomson, LJ; Macfadyen, S; Hoffmann, AA	Predicting the effects of climate change on natural enemies of agricultural pests	BIOLOGICAL CONTROL	Web of Science	N	No Range Shifts
Crozier, L; Dwyer, G	Combining population-dynamic and ecophysiological models to predict climate-induced insect range shifts	AMERICAN NATURALIST	Web of Science	N	Model
Mora, C; Ospina, AF	Tolerance to high temperatures and potential impact of sea warming on reef fishes of Gorgona Island (tropical eastern Pacific)	MARINE BIOLOGY	Web of Science	N	No Range Shifts
Van Dijk, PLM; Tesch, C; Hardewig, I; Portner, HO	Physiological disturbances at critically high temperatures: A comparison between stenothermal Antarctic and eurythermal temperate eelpouts (Zoarcidae)	JOURNAL OF EXPERIMENTAL BIOLOGY	Web of Science	N	No Range Shifts
Dormann, CF; Purschke, O; Marquez, JRG; Lautenbach, S; Schroder, B	COMPONENTS OF UNCERTAINTY IN SPECIES DISTRIBUTION ANALYSIS: A CASE STUDY OF THE GREAT GREY SHRIKE	ECOLOGY	Web of Science	N	Model
Gallagher, RV; Beaumont, LJ; Hughes, L; Leishman, MR	Evidence for climatic niche and biome shifts between native and novel ranges in plant species introduced to Australia	JOURNAL OF ECOLOGY	Web of Science	N	No Range Shifts
Bally, M; Garrabou, J	Thermodependent bacterial pathogens and mass mortalities in temperate benthic communities: a new case of emerging disease linked to climate change	GLOBAL CHANGE BIOLOGY	Web of Science	N	Disease
Engler, R; Randin, CF; Vittoz, P; Czaka, T; Beniston, M; Zimmermann, NE; Guisan, A	Predicting future distributions of mountain plants under climate change: does dispersal capacity matter?	ECOGRAPHY	Web of Science	N	Model
Burton, OJ; Phillips, BL; Travis, JMJ	Trade-offs and the evolution of life-histories during range expansion	ECOLOGY LETTERS	Web of Science	N	No Range Shifts
Blankenship, SM; Dole, JM	1-methylcyclopropene: a review	POSTHARVEST BIOLOGY AND TECHNOLOGY	Web of Science	N	No Range Shifts
Curran, HJ; Gaffuri, P; Pitz, WJ; Westbrook, CK	A comprehensive modeling study of iso-octane oxidation	COMBUSTION AND FLAME	Web of Science	N	No Range Shifts
Garamszegi, LZ	Climate change increases the risk of malaria in birds	GLOBAL CHANGE BIOLOGY	Web of Science	N	No Range Shifts
VANSCHAIK, CP; TERBORGH, JW; WRIGHT, SJ	THE PHENOLOGY OF TROPICAL FORESTS - ADAPTIVE SIGNIFICANCE AND CONSEQUENCES FOR PRIMARY CONSUMERS	ANNUAL REVIEW OF ECOLOGY AND SYSTEMATICS	Web of Science	N	No Range Shifts
Atkins, KE; Travis, JMJ	Local adaptation and the evolution of species' ranges under climate change	JOURNAL OF THEORETICAL BIOLOGY	Web of Science	N	No Range Shifts
Sekercioglu, CH; Primack, RB; Wormworth, J	The effects of climate change on tropical birds	BIOLOGICAL CONSERVATION	Web of Science	N	No Range Shifts
Bohm, M; Collen, B; Baillie, JEM; Bowles, P; Chanson, J; Cox, N; Hammerson, G; Hoffmann, M; Livingstone, SR; Ram, M; Rhodin, AGJ; Stuart, SN; van Dijk, PP; Young, BE; Afuang, LE; Aghasyan, A; Garcia, A; Aguilar, C; Ajtic, R; Akarsu, F; Alencar, LRV; Allison, A; Ananjeva, N; Anderson, S; Andren, C; Ariano-Sanchez, D; Arredondo, JC; Auliya, M; Austin, CC; Avci, A; Baker, PJ; Barreto-Lima, AF; Barri…	The conservation status of the world's reptiles	BIOLOGICAL CONSERVATION	Web of Science	N	No Range Shifts
Lobo, JM; Jimenez-Valverde, A; Hortal, J	The uncertain nature of absences and their importance in species distribution modelling	ECOGRAPHY	Web of Science	N	Model
Meier, ES; Lischke, H; Schmatz, DR; Zimmermann, NE	Climate, competition and connectivity affect future migration and ranges of European trees	GLOBAL ECOLOGY AND BIOGEOGRAPHY	Web of Science	N	Model
Slatyer, RA; Hirst, M; Sexton, JP	Niche breadth predicts geographical range size: a general ecological pattern	ECOLOGY LETTERS	Web of Science	N	No Range Shifts
Feichter, J; Kjellstrom, E; Rodhe, H; Dentener, F; Lelieveld, J; Roelofs, GJ	Simulation of the tropospheric sulfur cycle in a global climate model	ATMOSPHERIC ENVIRONMENT	Web of Science	N	No Range Shifts
Roura-Pascual, N; Suarez, AV; Gomez, C; Pons, P; Touyama, Y; Wild, AL; Peterson, AT	Geographical potential of Argentine ants (Linepithema humile Mayr) in the face of global climate change	PROCEEDINGS OF THE ROYAL SOCIETY B-BIOLOGICAL SCIENCES	Web of Science	N	Model
Nenzen, HK; Araujo, MB	Choice of threshold alters projections of species range shifts under climate change	ECOLOGICAL MODELLING	Web of Science	N	Model
Julliard, R; Jiguet, F; Couvet, D	Common birds facing global changes: what makes a species at risk?	GLOBAL CHANGE BIOLOGY	Web of Science	N	No Range Shifts
Ohmann, JL; Gregory, MJ	Predictive mapping of forest composition and structure with direct gradient analysis and nearest-neighbor imputation in coastal Oregon, USA	CANADIAN JOURNAL OF FOREST RESEARCH	Web of Science	N	No Range Shifts
Hole, DG; Willis, SG; Pain, DJ; Fishpool, LD; Butchart, SHM; Collingham, YC; Rahbek, C; Huntley, B	Projected impacts of climate change on a continent-wide protected area network	ECOLOGY LETTERS	Web of Science	N	No Range Shifts
Inouye, DW	The ecological and evolutionary significance of frost in the context of climate change	ECOLOGY LETTERS	Web of Science	N	No Range Shifts
Coetzee, M; Craig, M; le Sueur, D	Distribution of African malaria mosquitoes belonging to the Anopheles gambiae complex	PARASITOLOGY TODAY	Web of Science	N	Disease
Hayes, KR; Barry, SC	Are there any consistent predictors of invasion success?	BIOLOGICAL INVASIONS	Web of Science	N	No Range Shifts
Polley, HW; Briske, DD; Morgan, JA; Wolter, K; Bailey, DW; Brown, JR	Climate Change and North American Rangelands: Trends, Projections, and Implications	RANGELAND ECOLOGY & MANAGEMENT	Web of Science	N	No Range Shifts
Hartley, S; Kunin, WE	Scale dependency of rarity, extinction risk, and conservation priority	CONSERVATION BIOLOGY	Web of Science	N	No Range Shifts
Townsend, AR; Cleveland, CC; Asner, GP; Bustamante, MMC	Controls over foliar N : P ratios in tropical rain forests	ECOLOGY	Web of Science	N	No Range Shifts
Sutherst, RW; Maywald, G	A climate model of the red imported fire ant, Solenopsis invicta Buren (Hymenoptera : Formicidae): Implications for invasion of new regions, particularly Oceania	ENVIRONMENTAL ENTOMOLOGY	Web of Science	N	No Range Shifts
Galil, BS	Taking stock: inventory of alien species in the Mediterranean sea	BIOLOGICAL INVASIONS	Web of Science	N	No Range Shifts
Bateman, IJ; Harwood, AR; Mace, GM; Watson, RT; Abson, DJ; Andrews, B; Binner, A; Crowe, A; Day, BH; Dugdale, S; Fezzi, C; Foden, J; Hadley, D; Haines-Young, R; Hulme, M; Kontoleon, A; Lovett, AA; Munday, P; Pascual, U; Paterson, J; Perino, G; Sen, A; Siriwardena, G; van Soest, D; Termansen, M	Bringing Ecosystem Services into Economic Decision-Making: Land Use in the United Kingdom	SCIENCE	Web of Science	N	No Range Shifts
Hobbie, SE; Chapin, FS	Response of tundra plant biomass, aboveground production, nitrogen, and CO(2) flux to experimental warming	ECOLOGY	Web of Science	N	No Range Shifts
Bergeron, Y; Gauthier, S; Flannigan, M; Kafka, V	Fire regimes at the transition between mixedwood and coniferous boreal forest in Northwestern Quebec	ECOLOGY	Web of Science	N	No Range Shifts
Chapin, FS; BretHarte, MS; Hobbie, SE; Zhong, HL	Plant functional types as predictors of transient responses of arctic vegetation to global change	JOURNAL OF VEGETATION SCIENCE	Web of Science	N	No Range Shifts
Brooker, RW	Plant-plant interactions and environmental change	NEW PHYTOLOGIST	Web of Science	N	No Range Shifts
Donald, PF; Evans, AD	Habitat connectivity and matrix restoration: the wider implications of agri-environment schemes	JOURNAL OF APPLIED ECOLOGY	Web of Science	N	No Range Shifts
Preston, CD; Hill, MO	The geographical relationships of British and Irish vascular plants	BOTANICAL JOURNAL OF THE LINNEAN SOCIETY	Web of Science	N	No Range Shifts
Roy, K; Jablonski, D; Valentine, JW; Rosenberg, G	Marine latitudinal diversity gradients: Tests of causal hypotheses	PROCEEDINGS OF THE NATIONAL ACADEMY OF SCIENCES OF THE UNITED STATES OF AMERICA	Web of Science	N	No Range Shifts
Kueppers, LM; Snyder, MA; Sloan, LC; Zavaleta, ES; Fulfrost, B	Modeled regional climate change and California endemic oak ranges	PROCEEDINGS OF THE NATIONAL ACADEMY OF SCIENCES OF THE UNITED STATES OF AMERICA	Web of Science	N	Model
Marra, PP; Francis, CM; Mulvihill, RS; Moore, FR	The influence of climate on the timing and rate of spring bird migration	OECOLOGIA	Web of Science	N	No Range Shifts
Pyankov, VI; Gunin, PD; Tsoog, S; Black, CC	C-4 plants in the vegetation of Mongolia: their natural occurrence and geographical distribution in relation to climate	OECOLOGIA	Web of Science	N	No Range Shifts
Kramer, K; Degen, B; Buschbom, J; Hickler, T; Thuiller, W; Sykes, MT; de Winter, W	Modelling exploration of the future of European beech (Fagus sylvatica L.) under climate change-Range, abundance, genetic diversity and adaptive response	FOREST ECOLOGY AND MANAGEMENT	Web of Science	N	Model
Zuckerberg, B; Bonter, DN; Hochachka, WM; Koenig, WD; DeGaetano, AT; Dickinson, JL	Climatic constraints on wintering bird distributions are modified by urbanization and weather	JOURNAL OF ANIMAL ECOLOGY	Web of Science	N	Seasonal
Welk, E; Schubert, K; Hoffmann, MH	Present and potential distribution of invasive garlic mustard (Alliaria petiolata) in North America	DIVERSITY AND DISTRIBUTIONS	Web of Science	N	Model
Munday, PL; Dixson, DL; Donelson, JM; Jones, GP; Pratchett, MS; Devitsina, GV; Doving, KB	Ocean acidification impairs olfactory discrimination and homing ability of a marine fish	PROCEEDINGS OF THE NATIONAL ACADEMY OF SCIENCES OF THE UNITED STATES OF AMERICA	Web of Science	N	No Range Shifts
Mayle, FE; Beerling, DJ; Gosling, WD; Bush, MB	Responses of Amazonian ecosystems to climatic and atmospheric carbon dioxide changes since the last glacial maximum	PHILOSOPHICAL TRANSACTIONS OF THE ROYAL SOCIETY B-BIOLOGICAL SCIENCES	Web of Science	N	Wrong time
Isaak, DJ; Young, MK; Nagel, DE; Horan, DL; Groce, MC	The cold-water climate shield: delineating refugia for preserving salmonid fishes through the 21st century	GLOBAL CHANGE BIOLOGY	Web of Science	N	No Range Shifts
Jandl, R; Lindner, M; Vesterdal, L; Bauwens, B; Baritz, R; Hagedorn, F; Johnson, DW; Minkkinen, K; Byrne, KA	How strongly can forest management influence soil carbon sequestration?	GEODERMA	Web of Science	N	No Range Shifts
Przeslawski, R; Ahyong, S; Byrne, M; Worheide, G; Hutchings, P	Beyond corals and fish: the effects of climate change on noncoral benthic invertebrates of tropical reefs	GLOBAL CHANGE BIOLOGY	Web of Science	N	No Range Shifts
Graham, CH; Elith, J; Hijmans, RJ; Guisan, A; Peterson, AT; Loiselle, BA	The influence of spatial errors in species occurrence data used in distribution models	JOURNAL OF APPLIED ECOLOGY	Web of Science	N	No Range Shifts
Faleiro, FV; Machado, RB; Loyola, RD	Defining spatial conservation priorities in the face of land-use and climate change	BIOLOGICAL CONSERVATION	Web of Science	N	Model
Nordlie, FG	Physicochemical environments and tolerances of cyprinodontoid fishes found in estuaries and salt marshes of eastern North America	REVIEWS IN FISH BIOLOGY AND FISHERIES	Web of Science	N	No Range Shifts
Reyer, CPO; Leuzinger, S; Rammig, A; Wolf, A; Bartholomeus, RP; Bonfante, A; de Lorenzi, F; Dury, M; Gloning, P; Abou Jaoude, R; Klein, T; Kuster, TM; Martins, M; Niedrist, G; Riccardi, M; Wohlfahrt, G; de Angelis, P; de Dato, G; Francois, L; Menzel, A; Pereira, M	A plant's perspective of extremes: terrestrial plant responses to changing climatic variability	GLOBAL CHANGE BIOLOGY	Web of Science	N	No Range Shifts
Feeley, KJ; Malhi, Y; Zelazowski, P; Silman, MR	The relative importance of deforestation, precipitation change, and temperature sensitivity in determining the future distributions and diversity of Amazonian plant species	GLOBAL CHANGE BIOLOGY	Web of Science	N	Model
Dunn, RR; Harris, NC; Colwell, RK; Koh, LP; Sodhi, NS	The sixth mass coextinction: are most endangered species parasites and mutualists?	PROCEEDINGS OF THE ROYAL SOCIETY B-BIOLOGICAL SCIENCES	Web of Science	N	No Range Shifts
Sharma, S; Jackson, DA; Minns, CK; Shuter, BJ	Will northern fish populations be in hot water because of climate change?	GLOBAL CHANGE BIOLOGY	Web of Science	N	Model
Croxall, JP; Butchart, SHM; Lascelles, B; Stattersfield, AJ; Sullivan, B; Symes, A; Taylor, P	Seabird conservation status, threats and priority actions: a global assessment	BIRD CONSERVATION INTERNATIONAL	Web of Science	N	No Range Shifts
Koehn, JD	Carp (Cyprinus carpio) as a powerful invader in Australian waterways	FRESHWATER BIOLOGY	Web of Science	N	No Range Shifts
Laube, J; Sparks, TH; Estrella, N; Hofler, J; Ankerst, DP; Menzel, A	Chilling outweighs photoperiod in preventing precocious spring development	GLOBAL CHANGE BIOLOGY	Web of Science	N	No Range Shifts
Lassalle, G; Rochard, E	Impact of twenty-first century climate change on diadromous fish spread over Europe, North Africa and the Middle East	GLOBAL CHANGE BIOLOGY	Web of Science	N	Model
Schob, C; Kammer, PM; Choler, P; Veit, H	Small-scale plant species distribution in snowbeds and its sensitivity to climate change	PLANT ECOLOGY	Web of Science	N	No Range Shifts
Corlett, RT; Westcott, DA	Will plant movements keep up with climate change?	TRENDS IN ECOLOGY & EVOLUTION	Web of Science	N	No Range Shifts
DIDDEN, WAM	ECOLOGY OF TERRESTRIAL ENCHYTRAEIDAE	PEDOBIOLOGIA	Web of Science	N	No Range Shifts
Jump, AS; Matyas, C; Penuelas, J	The altitude-for-latitude disparity in the range retractions of woody species	TRENDS IN ECOLOGY & EVOLUTION	Web of Science	N	Model
Pflaumann, U; Duprat, J; Pujol, C; Labeyrie, LD	SIMMAX: A modern analog technique to deduce Atlantic sea surface temperatures from planktonic foraminifera in deep-sea sediments	PALEOCEANOGRAPHY	Web of Science	N	No Range Shifts
McPherson, JM; Jetz, W	Effects of species' ecology on the accuracy of distribution models	ECOGRAPHY	Web of Science	N	No Range Shifts
Britton, JR; Cucherousset, J; Davies, GD; Godard, MJ; Copp, GH	Non-native fishes and climate change: predicting species responses to warming temperatures in a temperate region	FRESHWATER BIOLOGY	Web of Science	N	Model
Schnitzer, SA	A mechanistic explanation for global patterns of liana abundance and distribution	AMERICAN NATURALIST	Web of Science	N	No Range Shifts
Chown, SL; Gremmen, NJM; Gaston, KJ	Ecological biogeography of southern ocean islands: Species-area relationships, human impacts, and conservation	AMERICAN NATURALIST	Web of Science	N	No Range Shifts
Coudun, C; Gegout, JC; Piedallu, C; Rameau, JC	Soil nutritional factors improve models of plant species distribution: an illustration with Acer campestre (L.) in France	JOURNAL OF BIOGEOGRAPHY	Web of Science	N	No Range Shifts
Gotelli, NJ; Graves, GR; Rahbek, C	Macroecological signals of species interactions in the Danish avifauna	PROCEEDINGS OF THE NATIONAL ACADEMY OF SCIENCES OF THE UNITED STATES OF AMERICA	Web of Science	N	No Range Shifts
Kremer, A; Ronce, O; Robledo-Arnuncio, JJ; Guillaume, F; Bohrer, G; Nathan, R; Bridle, JR; Gomulkiewicz, R; Klein, EK; Ritland, K; Kuparinen, A; Gerber, S; Schueler, S	Long-distance gene flow and adaptation of forest trees to rapid climate change	ECOLOGY LETTERS	Web of Science	N	No Range Shifts
Hamann, A; Wang, TL	Models of climatic normals for genecology and climate change studies in British Columbia	AGRICULTURAL AND FOREST METEOROLOGY	Web of Science	N	Model
MATTHEWS, WJ; ZIMMERMAN, EG	POTENTIAL EFFECTS OF GLOBAL WARMING ON NATIVE FISHES OF THE SOUTHERN GREAT-PLAINS AND THE SOUTHWEST	FISHERIES	Web of Science	N	Model
Gomez-Mendoza, L; Arriaga, L	Modeling the effect of climate change on the distribution of oak and pine species of Mexico	CONSERVATION BIOLOGY	Web of Science	N	Model
Pacala, SW; Canham, CD; Saponara, J; Silander, JA; Kobe, RK; Ribbens, E	Forest models defined by field measurements: Estimation, error analysis and dynamics	ECOLOGICAL MONOGRAPHS	Web of Science	N	No Range Shifts
Garcia-Solache, MA; Casadevall, A	Global Warming Will Bring New Fungal Diseases for Mammals	MBIO	Web of Science	N	No Range Shifts
Midgley, GF; Hughes, GO; Thuiller, W; Rebelo, AG	Migration rate limitations on climate change-induced range shifts in Cape Proteaceae	DIVERSITY AND DISTRIBUTIONS	Web of Science	N	Model
van Herk, CM; Aptroot, A; van Dobben, HF	Long-tern monitoring in the Netherlands suggests that lichens respond to global warming	LICHENOLOGIST	Web of Science	N	No Range Shifts
Svenning, JC; Skov, F	Could the tree diversity pattern in Europe be generated by postglacial dispersal limitation?	ECOLOGY LETTERS	Web of Science	N	Model
Almodovar, A; Nicola, GG; Ayllon, D; Elvira, B	Global warming threatens the persistence of Mediterranean brown trout	GLOBAL CHANGE BIOLOGY	Web of Science	N	No Range Shifts
Feeley, KJ; Silman, MR	Modelling the responses of Andean and Amazonian plant species to climate change: the effects of georeferencing errors and the importance of data filtering	JOURNAL OF BIOGEOGRAPHY	Web of Science	N	Model
Calosi, P; Bilton, DT; Spicer, JI; Votier, SC; Atfield, A	What determines a species' geographical range? Thermal biology and latitudinal range size relationships in European diving beetles (Coleoptera: Dytiscidae)	JOURNAL OF ANIMAL ECOLOGY	Web of Science	N	No Range Shifts
Sage, JM; Sainis, S; Bergeman, T; DeMille, D	Optical production of ultracold polar molecules	PHYSICAL REVIEW LETTERS	Web of Science	N	No Range Shifts
Both, C; van Asch, M; Bijlsma, RG; van den Burg, AB; Visser, ME	Climate change and unequal phenological changes across four trophic levels: constraints or adaptations?	JOURNAL OF ANIMAL ECOLOGY	Web of Science	N	No Range Shifts
Daly, C; Conklin, DR; Unsworth, MH	Local atmospheric decoupling in complex topography alters climate change impacts	INTERNATIONAL JOURNAL OF CLIMATOLOGY	Web of Science	N	No Range Shifts
Matson, P; Lohse, KA; Hall, SJ	The globalization of nitrogen deposition: Consequences for terrestrial ecosystems	AMBIO	Web of Science	N	No Range Shifts
Williams, P; Hannah, L; Andelman, S; Midgley, G; Araujo, M; Hughes, G; Manne, L; Martinez-Meyer, E; Pearson, R	Planning for climate change: Identifying minimum-dispersal corridors for the Cape proteaceae	CONSERVATION BIOLOGY	Web of Science	N	Model
Trudgill, DL; Honek, A; Li, D; Van Straalen, NM	Thermal time - concepts and utility	ANNALS OF APPLIED BIOLOGY	Web of Science	N	No Range Shifts
Chevaldonne, P; Lejeusne, C	Regional warming-induced species shift in north-west Mediterranean marine caves	ECOLOGY LETTERS	Web of Science	N	No Range Shifts
Rodriguez, JP; Brotons, L; Bustamante, J; Seoane, J	The application of predictive modelling of species distribution to biodiversity conservation	DIVERSITY AND DISTRIBUTIONS	Web of Science	N	No Range Shifts
Boulangeat, I; Gravel, D; Thuiller, W	Accounting for dispersal and biotic interactions to disentangle the drivers of species distributions and their abundances	ECOLOGY LETTERS	Web of Science	N	Model
Osland, MJ; Enwright, N; Day, RH; Doyle, TW	Winter climate change and coastal wetland foundation species: salt marshes vs. mangrove forests in the southeastern United States	GLOBAL CHANGE BIOLOGY	Web of Science	N	Model
Eskildsen, A; le Roux, PC; Heikkinen, RK; Hoye, TT; Kissling, WD; Poyry, J; Wisz, MS; Luoto, M	Testing species distribution models across space and time: high latitude butterflies and recent warming	GLOBAL ECOLOGY AND BIOGEOGRAPHY	Web of Science	N	No Range Shifts
Humphries, MM; Umbanhowar, J; McCann, KS	Bioenergetic prediction of climate change impacts on northern mammals	INTEGRATIVE AND COMPARATIVE BIOLOGY	Web of Science	N	No Range Shifts
Copeland, JH; Pielke, RA; Kittel, TGF	Potential climatic impacts of vegetation change: A regional modeling study	JOURNAL OF GEOPHYSICAL RESEARCH-ATMOSPHERES	Web of Science	N	No Range Shifts
Laurance, WF; Goosem, M; Laurance, SGW	Impacts of roads and linear clearings on tropical forests	TRENDS IN ECOLOGY & EVOLUTION	Web of Science	N	No Range Shifts
Liu, CR; White, M; Newell, G	Selecting thresholds for the prediction of species occurrence with presence-only data	JOURNAL OF BIOGEOGRAPHY	Web of Science	N	No Range Shifts
Sinclair, SJ; White, MD; Newell, GR	How Useful Are Species Distribution Models for Managing Biodiversity under Future Climates?	ECOLOGY AND SOCIETY	Web of Science	N	No Range Shifts
[truncated: 10,279 more rows]
