# Supplementary material for: Climate change and the global redistribution of biodiversity: substantial variation in empirical support for expected range shifts
Source: Environ Evid. 2023 Apr 11;12:7. doi: 10.1186/s13750-023-00296-0 (PMC11378804; doi:10.1186/s13750-023-00296-0)
Supplement: Supplementary file 3 — Additional file 3: Database of species range shifts compiled for this review from articles meeting all inclusion criteria. The database, including study area shapefiles, will also be available for download from the USGS at https://doi.org/10.5066/P99VP2TW. [file 13750_2023_296_MOESM3_ESM.xlsx]

## Sheet: Paper ID
Paper ID	Origin	Author	Title	Year	Journal	DOI
1	Opportunistic	Currie et al	Climate change is not a major driver of shifts in the geographical distributions of North American birds	2017	Global Ecology and Biogeography	10.1111/geb.12538
2	Opportunistic	Kelly and Goulden	Rapid shifts in plant distribution with recent climate change	2008	PNAS	10.1073/pnas.0802891105
5	Opportunistic	Morelli et al	Anthropogenic refugia ameliorate the severe climate-related decline of a montane mammal along its trailing edge	2012	Proceedings of the Royal Society B	10.1098/rspb.2012.1301
6	Opportunistic	Sultaire et al	Climate change surpasses land-use change in the contracting range boundary of a winter-adapted mammal	2016	Proceedings of the Royal Society B	10.1098/rspb.2015.3104
7	Web of Science	Perry et al	Climate Change and Distribution Shifts in Marine Fishes	2005	Science	10.1126/science.1111322
8	Web of Science	Lenoir et al	A Significant Upward Shift in Plant Species Optimum Elevation During the 20th Century	2008	Science	10.1126/science.1156831
9	Web of Science	Moritz et al	Impact of a century of climate change on small-mammal communities in Yosemite National Park, USA	2008	Science	10.1126/science.1163428
10	Web of Science	Parmesan et al	Poleward shifts in geographical ranges of butterfly species associated with regional warming	1999	Nature	10.1038/21181
14	Web of Science	Hitch and Leberg	Breeding distributions of north American bird species moving north as a result of climate change	2007	Conservation Biology	10.1111/j.1523-1739.2006.00609.x
15	Web of Science	Tingley et al	The push and pull of climate change causes heterogeneous shifts in avian elevational ranges	2012	Global Change Biology	10.1111/j.1365-2486.2012.02784.x
16	Web of Science	Walther et al	An ecological 'footprint' of climate change	2005	Proceedings of the Royal Society B - Biological Sciences	10.1098/rspb.2005.3119
18	Web of Science	Dulvy et al	Climate change and deepening of the North Sea fish assemblage: a biotic indicator of warming seas	2008	Journal of Applied Ecology	10.1111/j.1365-2664.2008.01488.x
22	Web of Science	Battisti et al	Expansion of geographic range in the pine processionary moth caused by increased winter temperatures	2005	Ecological Applications	10.1890/04-1903
26	Web of Science	Mueter and Litzow	Sea ice retreat alters the biogeography of the Bering Sea continental shelf	2008	Ecological Applications	10.1890/07-0564.1
27	Web of Science	Pinsky et al	Marine Taxa Track Local Climate Velocities	2013	Science	10.1126/science.1239352
30	Web of Science	Wilson et al	Changes to the elevational limits and extent of species ranges associated with climate change	2005	Ecology Letters	10.1111/j.1461-0248.2005.00824.x
35	Web of Science	Nye et al	Changing spatial distribution of fish stocks in relation to climate and population size on the Northeast United States continental shelf	2009	Marine Ecology Progress Series	10.3354/meps08220
36	Web of Science	Jepsen et al	Climate change and outbreaks of the geometrids Operophtera brumata and Epirrita autumnata in subarctic birch forest: evidence of a recent outbreak range expansion	2008	Journal of Animal Ecology	10.1111/j.1365-2656.2007.01339.x
37	Web of Science	Thomas et al	Ecological and evolutionary processes at expanding range margins	2001	Nature	10.1038/35079066
40	Web of Science	Crimmins et al	Changes in Climatic Water Balance Drive Downhill Shifts in Plant Species' Optimum Elevations	2011	Science	10.1126/science.1199040
41	Web of Science	Lindgren et al	Impact of climatic change on the northern latitude limit and population density of the disease-transmitting European tick Ixodes ricinus	2000	Environmental Health Perspectives	10.1289/ehp.00108119
43	Web of Science	Hickling et al	A northward shift of range margins in British Odonata	2005	Global Change Biology	10.1111/j.1365-2486.2005.00904.x
44	Web of Science	Maclean et al	Climate change causes rapid changes in the distribution and site abundance of birds in winter	2008	Global Change Biology	10.1111/j.1365-2486.2008.01666.x
46	Web of Science	Lehikoinen et al	Rapid climate driven shifts in wintering distributions of three common waterbird species	2013	Global Change Biology	10.1111/gcb.12200
48	Web of Science	Penuelas and Boada	A global change-induced biome shift in the Montseny mountains (NE Spain)	2003	Global Change Biology	10.1046/j.1365-2486.2003.00566.x
49	Web of Science	Yamano et al	Rapid poleward range expansion of tropical reef corals in response to rising sea surface temperatures	2011	Geophysical Research Letters	10.1029/2010GL046474
50	Web of Science	Franco et al	Impacts of climate warming and habitat loss on extinctions at species' low-latitude range boundaries	2006	Global Change Biology	10.1111/j.1365-2486.2006.01180.x
51	Web of Science	Raxworthy et al	Extinction vulnerability of tropical montane endemism from warming and upslope displacement: a preliminary appraisal for the highest massif in Madagascar	2008	Global Change Biology	10.1111/j.1365-2486.2008.01596.x
52	Web of Science	Hill et al	Impacts of landscape structure on butterfly range expansion	2001	Ecology Letters	10.1046/j.1461-0248.2001.00222.x
53	Web of Science	Kullman	Rapid recent range-margin rise of tree and shrub species in the Swedish Scandes	2002	Journal of Ecology	10.1046/j.0022-0477.2001.00630.x
56	Web of Science	Foden et al	A changing climate is eroding the geographical range of the Namib Desert tree Aloe through population declines and dispersal lags	2007	Diversity and Distributions	10.1111/j.1472-4642.2007.00391.x
59	Web of Science	Konvicka et al	Uphill shifts in distribution of butterflies in the Czech Republic: effects of changing climate detected on a regional scale	2003	Global Ecology and Biogeography	10.1046/j.1466-822X.2003.00053.x
60	Web of Science	Chen et al	Elevation increases in moth assemblages over 42 years on a tropical mountain	2009	Ecology Letters	10.1073/pnas.0809320106
69	Web of Science	Lesica and McCune	Decline of arctic-alpine plants at the southern margin of their range following a decade of climatic warming	2004	Journal of Vegetation Science	10.1658/1100-9233(2004)015[0679:DOAPAT]2.0.CO;2
70	Web of Science	Stewart et al	Revisiting the past to foretell the future: summer temperature and habitat area predict pika extirpations in California	2015	Journal of Biogeography	10.1111/jbi.12466
71	Web of Science	Freeman and Class Freeman	Rapid upslope shifts in New Guinean birds illustrate strong distributional responses of tropical montane species to global warming	2014	Proceedings of the National Academy of Sciences of the United States of America	10.1073/pnas.1318190111
72	Web of Science	Klanderud and Birks	Recent increases in species richness and shifts in altitudinal distributions of Norwegian mountain plants	2003	Holocene	10.1191/0959683603hl589ft
73	Web of Science	La Sorte and Thompson	Poleward shifts in winter ranges of North American birds	2007	Ecology Letters	10.1890/06-1072.1
74	Web of Science	Morueta-Holme et al	Strong upslope shifts in Chimborazo's vegetation over two centuries since Humboldt	2015	Proceedings of the National Academy of Sciences of the United States of America	10.1073/pnas.1509938112
75	Web of Science	Zuckerberg et al	Poleward shifts in breeding bird distributions in New York State	2009	Global Change Biology	10.1111/j.1365-2486.2009.01878.x
76	Web of Science	Hiddink et al	Temperature tracking by North Sea benthic invertebrates in response to climate change	2015	Global Change Biology	10.1111/gcb.12726
77	Web of Science	Telwala et al	Climate-Induced Elevational Range Shifts and Increase in Plant Species Richness in a Himalayan Biodiversity Epicentre	2013	PLOS One	10.1371/journal.pone.0057103
78	Web of Science	Frei et al	Plant species' range shifts in mountainous areas-all uphill from here?	2010	Botanica Helvetica	10.1007/s00035-010-0076-y
79	Web of Science	Rowe et al	Range dynamics of small mammals along an elevational gradient over an 80-year interval	2010	Global Change Biology	10.1111/j.1365-2486.2009.02150.x
80	Web of Science	Comte et al	Do stream fish track climate change? Assessing distribution shifts in recent decades	2013	Ecography	10.1111/j.1600-0587.2013.00282.x
81	Web of Science	Rivadeneira et al	Shifts in southern endpoints of distribution in rocky intertidal species along the south-eastern Pacific coast	2005	Journal of Biogeography	10.1111/j.1365-2699.2004.01133.x
82	Web of Science	Puce et al	Long-term changes in hydroid (Cnidaria, Hydrozoa) assemblages: effect of Mediterranean warming?	2009	Marine Ecology - An Evolutionary Perspective	10.1111/j.1439-0485.2009.00283.x
84	Web of Science	Lenoir et al	Forest plant community changes during 1989-2007 in response to climate warming in the Jura Mountains (France and Switzerland)	2010	Journal of Vegetation Science	10.1111/j.1654-1103.2010.01201.x
85	Web of Science	Wethey and Woodin	Ecological hindcasting of biogeographic responses to climate change in the European intertidal zone	2008	Hydrobiologia	10.1007/s10750-008-9338-8
86	Web of Science	Le Roux and McGeoch	Rapid range expansion and community reorganization in response to warming	2008	Global Change Biology	10.1111/j.1365-2486.2008.01687.x
89	Web of Science	Gillings et al	Directionality of recent bird distribution shifts and climate change in Great Britain	2015	Global Change Biology	10.1111/gcb.12823
90	Web of Science	Boisvert-Marsh et al	Shifting with climate? Evidence for recent changes in tree species distribution at high latitudes	2014	Ecosphere	10.1890/ES14-00111.1
94	Web of Science	Virkkala and Lehikoinen	Patterns of climate-induced density shifts of species: poleward shifts faster in northern boreal birds than in southern birds	2014	Global Change Biology	10.1111/gcb.12573
98	Web of Science	Breed et al	Climate-driven changes in northeastern US butterfly communities	2013	Nature Climate Change	10.1038/NCLIMATE1663
99	Web of Science	Linares et al	Interacting effects of changes in climate and forest cover on mortality and growth of the southernmost European fir forests	2009	Global Ecology and Biogeography	10.1111/j.1466-8238.2009.00465.x
100	Web of Science	Lawson et al	Local and landscape management of an expanding range margin under climate change	2012	Journal of Applied Ecology	10.1111/j.1365-2664.2011.02098.x
101	Web of Science	Davidson et al	Declines of the California red-legged frog: Climate, UV-B, habitat, and pesticides hypotheses	2001	Ecological Applications	10.1890/1051-0761(2001)011[0464:DOTCRL]2.0.CO;2
103	Web of Science	Rowe et al	Spatially heterogeneous impact of climate change on small mammals of montane California	2015	Proceedings of the Royal Society B - Biological Sciences	10.1098/rspb.2014.1857
104	Web of Science	Jore et al	Multi-source analysis reveals latitudinal and altitudinal shifts in range of Ixodes ricinus at its northern distribution limit	2011	Parasites and Vectors	10.1186/1756-3305-4-84
106	Web of Science	Penuelas et al	Migration, invasion and decline: changes in recruitment and forest structure in a warming-linked shift of European beech forest in Catalonia (NE Spain)	2007	Ecography	10.1111/j.2007.0906-7590.05247.x
107	Web of Science	Poloczanska et al	Little change in the distribution of rocky shore faunal communities on the Australian east coast after 50 years of rapid warming	2011	Journal of Experimental Marine Biology and Ecology	10.1016/j.jembe.2011.02.018
108	Web of Science	Felde et al	Upward shift in elevational plant species ranges in Sikkilsdalen, central Norway	2012	Ecography	10.1111/j.1600-0587.2011.07057.x
110	Web of Science	Becker et al	Altitudinal distribution of alien plant species in the Swiss Alps	2005	Perspectives in Plany Ecology Evolution and Systematics	10.1016/j.ppees.2005.09.006
111	Web of Science	Pitt et al	Climate-driven range changes in Tasmanian intertidal fauna	2010	Marine and Freshwater Research	10.1071/MF09225
112	Google Scholar	Stebbing et al	Immigration of southern fish species to south-west England linked to warming of the North Atlantic (1960–2001)	2002	Journal of the Marine Biological Association of the United Kingdom	10.1017/S0025315402005325
113	Google Scholar	Parmesan	Climate and species' range	1996	Nature	10.1038/382765a0
116	Google Scholar	Pöyry et al	Species traits explain recent range shifts of Finnish butterflies	2009	Global Change Biology	10.1111/j.1365-2486.2008.01789.x
117	Review(Parmesan, 2006)	Beare et al	Long-term increases in prevalence of North Sea fishes having southern biogeographic affinities	2004	Marine Ecology Progress Series	10.3354/meps284269
121	Review(Hughes, 2000)	Veit et al	Apex marine predator declines ninety percent in association with changing oceanic climate.	2003	Global Change Biology	10.1046/j.1365-2486.1997.d01-130.x
124	Review(Walther, 2002)	Meshinev et al	Influence of warming on timberline rising: a case study on Pinus peuce Griseb. in Bulgaria.	2000	Phytocoenologia	10.1127/phyto/30/2000/431
128	Review(Walther, 2010)	Herbert et al	Influence of recruitment and temperature on distribution of intertidal barnacles in the English Channel	2007	Journal of the Marine Biological Association of the United Kingdom	10.1017/S0025315407052745
135	Review(Richardson, 2008)	Lindley et al	Variations in the distributions of Centropages chierchiae and Temora stylifera (Copepoda: Calanoida) in the north-eastern Atlantic Ocean and western European shelf waters	2005	ICES Journal of Marine Science
136	Review(Sunday et al, 2012)	Chen et al	Asymmetric boundary shifts of tropical montane Lepidoptera over four decades of climate warming	2010	Global Ecology and Biogeography	10.1111/j.1466-8238.2010.00594.x
139	Review(Hughes, 2000)	Johnson	Pioneering and natural expansion of breeding distributions in western North American birds	1994	Studies in Avian Biology	n/a
143	Review(ICES, 2008)	Wynn et al	Climate-driven range expansion of a critically endangered top predator in northeast Atlantic waters	2007	Biology Letters	10.1098/rsbl.2007.0162
146	Review(Przeslawski et al, 2012)	Last et al	Long-term shifts in abundance and distribution of a temperate fish fauna: a response to climate change and fishing practices	2010	Global Ecology and Biogeography	10.1111/j.1466-8238.2010.00575.x
147	Review(Przeslawski et al, 2012)	Zengling et al	Effect of global warming on the distribution of Lucifer intermedius and L. hanseni (Decapoda) in the Changjiang estuary	2009	Progress in Natural Science	10.1016/j.pnsc.2008.12.008
149	Review (Poyry et al, 2009)	Brommer	The range margins of northern birds shift polewards	2004	Annales Zoologici Fennici	n/a
150	Review (Lenoir et al, 2010)	Archaux	Breeding upwards when climate is becoming warmer: no bird response in the French Alps	2010	Ibis	10.1111/j.1474-919X.2004.00246.x
152	Review (Lenoir et al, 2010)	Parolo and Rossi	Upward migration of vascular plants following a climate warming trend in the Alps	2008	Basic and Applied Ecology	10.1016/j.baae.2007.01.005
153	Review (Lenoir et al, 2010)	Tryjanowski	Uphill shifts in the distribution of the white stork Ciconia ciconia in southern Poland: the importance of nest quality	2005	Diversity and Distributions	10.1111/j.1366-9516.2005.00140.x
156	Review (McCarty, 2001)	Frey	Response of a Mammalian Faunal Element to Climatic Changes	1992	Journal of Mammalogy	10.2307/1381864
161	Review(Hawkes et al 2009)	Salvadeo et al	Climate Change and a Poleward Shift in the distribution of the Pacific White-Sided dolphin in the Northeastern Pacific	2010	Endangered Species Research	10.3354/esr00252
169	Review(Walther, 2004)	Vesperinas et al	The expansion of thermophilic plants in the Iberian Peninsula as a sign of climatic change	2001	In book: "Fingerprints of Climate Change"	10.1007/978-1-4419-8692-4_11
170	Review (Cannon, 1998)	Kleukers et al	The recent expansion of Conocephalus discolor (Thunberg) (Orthoptera:Tettigoniidae) in Western Europe	1996	Entomologist's Gazette	n/a
179	Review (Wassmann et al, 2011)	Fleischer et al	Atlantic snake pipefish (Entelurus aequoreus) extends its northward distribution range to Svalbard (Arctic Ocean).	2007	Polar Biology	10.1007/s00300-007-0322-y
180	Review (Wassmann et al, 2011)	Mecklenburg et al	Russian-American long-term census on the Arctic: benthic fishes trawled in the Chukchi Sea and Bering Strait, August 2004.	2007	Northwestern Naturalist	10.1898/1051-1733(2007)88[168:RLCOTA]2.0.CO;2
184	Review (Johnson et al, 2011)	Johnson et al	Range extension of the long-spined sea urchin (Centrostephanus rodgersii) in eastern Tasmania: assessment of potential threats to fisheries	2005	FRDC	n/a
185	Review (Anker-Nilssen, 2008)	Kirby et al	Climate effects and benthic-pelagic coupling in the North Sea	2007	Marine Ecology Progress Series	10.3354/meps330031
187	Review (Ott, 2010)	Goffart	Southern dragonflies expanding in Wallonia (south Belgium): a consequence of global warming?	2010	BioRisk	10.3897/biorisk.5.845
188	Review (Root et al, 2003)	Prop et al	The spring range of barnacle geese Branta leucopsis in relation to changes in land management and climate	1998	Biological Conservation	10.1016/S0006-3207(98)00029-9
190	Review (Anker-Nilssen, 2008)	Hedger et al	Analysis of the spatial distributions of mature cod (Gadus morhua) and haddock (melanogrammus aeglefinus) abundance in the North Sea (1980-1999) using generalised additive models	2004	Fisheries Research	10.1016/j.fishres.2004.07.002
191	Review (Ott, 2010)	Termaat et al	Changes in the range of dragonflies in the Netherlands and the possible role of temperature change	2010	BioRisk	10.3897/biorisk.5.847
192	Review (Ott, 2010)	Khrokalo	Expansion of Crocothemis erythraea in Ukraine	2010	BioRisk	10.3897/biorisk.5.851
193	Review (Ott, 2010)	Beatty et al	Dragonfly and Damselfly (Insecta, Odonata) Distributions in Ontario, Canada: Investigating the Influence of Climate Change	2010	BioRisk	10.3897/biorisk.5.852
195	Review (Booth et al, 2010)	Byrkjedal et al	Northward range extensions of some mesopelagic fishes in the northeastern Atlantic	2004	Sarsia North Atlantic Marine Science	10.1080/00364820410009265
198	Review (Battisti et al, 2006)	Karban and Strauss	Physiological tolerance, climate change, and a northward range shift in the spittlebug, Philaenus spumarius	2004	Ecological Entomology	10.1111/j.1365-2311.2004.00576.x
208	Review (Hughes, 2000)	Davis and Callahan	Post-pleistocene dispersal in the Mexican vole (Microtus mexicanus): an example of an apparent trend in the distribution of southwestern mammals	1992	The Great Basin Naturalist	n/a
213	Review (Musolin, 2007)	Yukawa et al	Distribution range shift of two allied species, Nezara viridula and N. antennata (Hemiptera: Pentatomidae), in Japan, possibly due to global warming	2007	Applied Entomology and Zoology	10.1303/aez.2007.205
214	Review (Grytnes et al, 2014)	Vittoz et al	One century of vegetation change on Isla Persa, a nunatak in the Bernina massif in the Swiss Alps	2008	Journal of Vegetation Science	10.3170/2008-8-18434
217	Review (Last et al, 2011)	Stuart-Smith et al	Stability in temperate reef communities over a decadal time scale despite concurrent ocean warming	2009	Global Change Biology	10.1111/j.1365-2486.2009.01955.x
219	Review (Poloczanska et al, 2016)	Lloyd et al	Ocean warming alters species abundance patterns and increases species diversity in an African sub-tropical reef-fish community	2011	Fisheries Oceanography	10.1111/j.1365-2419.2011.00610.x
221	Review (Poloczanska et al, 2016)	Engelhard et al	Climate change and fishing: a century of shifting distribution in North Sea cod	2013	Global Change Biology	10.1111/gcb.12513
222	Review (Poloczanska et al, 2016)	Yemane et al	Assessing changes in the distribution and range size of demersal fish populations in the Benguela Current Large Marine Ecosystem	2014	Reviews in Fish Biology and Fisheries	10.1007/s11160-014-9357-7
227	Google Scholar	Pateman et al	Temperature-Dependent Alterations in Host Use Drive Rapid Range Expansion in a Butterfly	2012	Science	10.1126/science.1216980
232	Review (Lenoir et al, 2014)	Beare et al	An increase in the abundance of anchovies and sardines in the north-western North Sea since 1995	2004	Global Change Biology	10.1111/j.1529-8817.2003.00790.x
233	Review (Lenoir et al, 2014)	Bergamini et al	An elevational shift of cryophilous bryophytes in the last century – an effect of climate warming?	2009	Diversity and Distributions	10.1111/j.1472-4642.2009.00595.x
234	Review (Lenoir et al, 2014)	Brommer et al	The breeding ranges of central European and Arctic bird species move poleward	2012	PLOS One	10.1371/journal.pone.0043648
235	Review (Lenoir et al, 2014)	Brusca et al	Dramatic response to climate change in the southwest: Robert Whittaker’s 1963 Arizona Mountain plant transect revisited	2013	Ecology and Evolution	10.1002/ece3.720
236	Review (Lenoir et al, 2014)	Cannone and Pignatti	Ecological responses of plant species and communities to climate warming: upward shift or range filling processes	2014	Climatic Change	10.1007/s10584-014-1065-8
237	Review (Lenoir et al, 2014)	Chirima et al	Changing distributions of larger ungulates in the Kruger National Park from ecological aerial survey data.	2011	Koedoe	10.4102/koedoe.v54i1.1009
239	Review (Lenoir et al, 2014)	Forero-Medina et al	Elevational ranges of birds on a tropical montane gradient lag behind warming temperatures.	2011	PLOS One	10.1371/journal.pone.0028535
240	Review (Lenoir et al, 2014)	Groom	Some poleward movement of British native vascular plants is occurring, but the fingerprint of climate change is not evident	2013	PeerJ	10.7717/peerj.77
241	Review (Lenoir et al, 2014)	Harris et al	Using diverse data sources to detect elevational range changes of birds on Mount Kinabalu, Malaysian Borneo	2012	The Raffles Bulletin of Zoology	n/a
242	Review (Lenoir et al, 2014)	Hockey et al	Interrogating recent range changes in South African birds: confounding signals from land use and climate change present a challenge for attribution	2011	Diversity and Distributions	10.1111/j.1472-4642.2010.00741.x
243	Review (Lenoir et al, 2014)	Jump et al	Rapid altitudinal migration of mountain plants in Taiwan and its implications for high altitude biodiversity	2011	Ecography	10.1111/j.1600-0587.2011.06984.x
244	Review (Lenoir et al, 2014)	Kopp and Cleland	Shifts in plant species elevational range limits and abundances observed over nearly five decades in a western North America mountain range	2013	Journal of Vegetation Science	10.1111/jvs.12072
245	Review (Lenoir et al, 2014)	Moreno-Rueda et al	Northward shifts of the distributions of Spanish reptiles in association with climate change	2011	Conservation Biology	10.1111/j.1523-1739.2011.01793.x
246	Review (Lenoir et al, 2014)	Myers et al	Climate-induced changes in the small mammal communities of the Northern Great Lakes Region	2009	Global Change Biology	10.1111/j.1365-2486.2009.01846.x
247	Review (Lenoir et al, 2014)	Orensanz et al	Contraction of the geographic range of distribution of snow crab (Chionoecetes opilio) in the eastern Bering Sea: an environmental ratchet?	2004	California Cooperative Oceanic Fisheries Investigations Reports	n/a
248	Review (Lenoir et al, 2014)	Popy et al	A weak upward elevational shift in the distributions of breeding birds in the Italian Alps	2009	Journal of Biogeography	10.1111/j.1365-2699.2009.02197.x
249	Review (Lenoir et al, 2014)	Rogers-Bennett	Is climate change contributing to range reductions and localized extinctions in northern (Haliotis kamtschatkana) and flat (Haliotis walallensis) abalones?	2007	Bulletin of Marine Science	n/a
250	Review (Lenoir et al, 2014)	Tougou et al	Some like it hot! Rapid climate change promotes changes in distribution ranges of Nezara viridula and Nezara antennata in Japan	2009	Entomologia Experimentalis et Applicata	10.1111/j.1570-7458.2008.00818.x
251	Review (Lenoir et al, 2014)	Worm and Tittensor	Range contraction in large pelagic predators	2011	PNAS	10.1073/pnas.1102353108
252	Review (Wiens, 2016)	Dieker et al	Two high-mountain burnet moth species (Lepidoptera, Zygaenidae) react differently to the global change drivers climate and land-use	2011	Biological Conservation	10.1016/j.biocon.2011.07.018
254	Review (Wiens, 2016)	Menendez et al	Climate change and elevational range shifts: evidence from dung beetles in two European mountain ranges	2013	Global Ecology and Biogeography	10.1111/geb.12142
255	Review (Wiens, 2016)	Rubal et al	Increasing sea surface temperature and range shifts of intertidal gastropods along the Iberian Peninsula	2013	Journal of Sea Research	10.1016/j.seares.2012.12.003
263	Review (Beever et al, 2011)	Larrucea and Brussard	Shift in location of pygmy rabbit (Brachylagus idahoensis) habitat in response to changing environments.	2008	Journal of Arid Environments	10.1016/j.jaridenv.2008.04.002
264	Review (Hawkins et al, 2008)	Simkanin et al	Using historical data to detect temporal changes in the abundances of intertidal species on Irish shores	2005	Journal of the Marine Biological Association of the United Kingdom	10.1017/S0025315405012506
265	Review (Cullingham et al, 2011)	Carroll et al	Effects of climate change on range expansion by the mountain pine beetle in British Columbia	2004	Mountain Pine Beetle Symposium: Challenges and Solutions	n/a
267	Review (Sorte et al, 2010)	Edward et al	Change in the distribution of a member of the strand line community: the seaweed fly (Diptera: Coelopidae).	2007	Ecological Entemology	10.1111/j.1365-2311.2007.00919.x
268	Review (Sorte et al, 2010)	Harris et al	A major increase in snake pipefish (Entelurus aequoreus) in northern European seas since 2003: potential implications for seabird breeding success.	2006	Marine Biology	10.1007/s00227-006-0534-7
271	Review (Sorte et al, 2010)	Taylor and Wilson	Recent increase and southern expansion of the Adelie penguin populations in the Ross Sea, Antarctica, related to climatic warming	1989	New Zealand Journal of Ecology	n/a
274	Review (Chen et al, 2011)	Peterson	Subtle recent distributional shifts in Great Plains bird species	2003	The Southwestern Naturalist	10.1894/0038-4909(2003)048<0289:SRDSIG>2.0.CO;2
275	Review (Chen et al, 2011)	Holzinger et al	Changes in plant species richness over the last century in the eastern Swiss Alps: elevational gradient, bedrock effects and migration rates	2008	Plant Ecology	10.1007/s11258-007-9314-9
276	Review (Maclean and Beissinger, 2017)	Alofs et al	Ontario freshwater fishes demonstrate differing range-boundary shifts in a warming climate	2013	Diversity and Distributions	10.1111/ddi.12130
277	Review (Maclean and Beissinger, 2017)	Auer and King	Ecological and life-history traits explain recent boundary shifts in elevation and latitude of western North American songbirds	2014	Global Ecology and Biogeography	10.1111/geb.12174
278	Review (Maclean and Beissinger, 2017)	Betzholtz et al	With that diet, you will go far: trait-based analysis reveals a link between rapid range expansion and a nitrogen-favoured diet	2013	Proceedings of the Royal Society B	10.1098/rspb.2012.2305
281	Review (Maclean and Beissinger, 2017)	Jimenez-Alfaro et al	Decline of dry grassland specialists in Mediterranean high-mountain communities influenced by recent climate warming	2014	Journal of Vegetation Science	10.1111/jvs.12198
282	Review (Maclean and Beissinger, 2017)	Reif and Flousek	The role of species' ecological traits in climatically driven altitudinal range shifts of central European Birds	2012	Oikos	10.1111/j.1600-0706.2011.20008.x
283	Review (Maclean and Beissinger, 2017)	Wolf et al	Altitudinal shifts of the native and introduced flora of California in the context of 20th-century warming	2016	Global Ecology and Biogeography	10.1111/geb.12423
287	Web of Science	Sabates et al	Sea warming and fish distribution: the case of the small pelagic fish, Sardinella aurita, in the western Mediterranean	2006	Global Change Biology	10.1111/j.1365-2486.2006.01246.x
290	Web of Science	Pavon-Jordan et al	Climate-driven changes in winter abundance of a migratory waterbird in relation to EU protected areas	2015	Diversity and Distributions	10.1111/ddi.12300
299	Snowball (Jore et al, 2014)	Jaenson et al	Changes in the geographical distribution and abundance of the tick Ixodes ricinus during the past 30 years in Sweden	2012	Parasites and Vectors	10.1186/1756-3305-5-8
300	Snowball (Poulard and Blanchard, 2005)	Desaunay et al	Changes in the occurrence and abundance of northern/southern flatfishes over a 20-year period in a coastal nursery area (Bay of Vilaine) and on the eastern continental shelf of the Bay of Biscay	2006	Scientia Marina	10.3989/scimar.2006.70s1193
301	Snowball (Currie and Venne, 2017)	Mason et al	Geographical range margins of many taxonomic groups continue to shift polewards	2015	Biological Journal of the Linnean Society	10.1111/bij.12574
302	Snowball (Currie and Venne, 2017)	Melles et al	Expanding northward: influence of climate change, forest connectivity, and population processes on a threatenedspecies’ range shift	2010	Global Change Biology	10.1111/j.1365-2486.2010.02214.x
304	Snowball (Sykes et al, 2005)	Banuelos et al	Modelling the distribution of Ilex aquifolium at the north-eastern edge of its geographical range.	2005	Nordic Journal of Botany	10.1111/j.1756-1051.2003.tb00374.x
306	Snowball (Pavon-Jordan et al, 2015)	Svazas et al	Changes in Numbers and Distribution of Wintering Waterfowl Populations in Lithuania in the 20th Century	2001	Acta Zoologica Lituanica	10.1080/13921657.2001.10512456
307	Review (Cheung et al, 2012)	Blanchard and Vandermeirsch	Warming and exponential abundance increase of the subtropical fish Capros aper in the Bay of Biscay (1973–2002)	2005	Comptes Rendus Biologies	10.1016/j.crvi.2004.12.006
308	Review (Cheung et al, 2012)	Engelhard et al	Nine decades of North Sea sole and plaice distribution	2011	ICES Journal of Marine Science	10.1093/icesjms/fsr031
309	Snowball (Reif and Flousek, 2014)	Materna et al	The vertical distribution, density and the development of the tick Ixodes ricinus in mountain areas influenced by climate changes (The Krkonoše Mts., Czech Republic)	2008	Interational Journal of Medical Microbiology	10.1016/j.ijmm.2008.05.004
312	Snowball (Grenouillet and Comte, 2014)	D'Andrea et al	Climate change, anthropogenic disturbance and the northward range expansion of Lactuca serriola (Asteraceae)	2009	Journal of Biogeography	10.1111/j.1365-2699.2008.02060.x
318	Snowball (Reif and Flousek, 2014)	Reif et al	Contrasting effects of climatic and habitat changes on birds with northern range limits in central Europe as revealed by an analysis of breeding bird distribution in the Czech Republic	2010	Acta Ornithologica	10.3161/000164510X516128
319	Snowball (Nicastro et al, 2013)	Berke et al	Range shifts and species diversity in marine ecosystem engineers: patterns and predictions for European sedimentary habitats	2010	Global Ecology and Biogeography	10.1111/j.1466-8238.2009.00509.x
320	Snowball (Nicastro et al, 2013)	Jones et al	Climate change and historical biogeography of the barnacle Semibalanus balanoides	2012	Global Ecology and Biogeography	10.1111/j.1466-8238.2011.00721.x
321	Snowball (Breed et al, 2013)	Finkbeiner et al	The role of environmental factors in the northeastern range expansion of Papilio cresphontes Cramer (Papilionidae)	2011	Journal of the Lepidopterists' Society	10.18473/lepi.v65i2.a4
323	Snowball (Clarke et al, 2002)	Quero	Changes in the Euro-Atlantic fish species composition resulting from fishing and ocean warming	1997	Italian Journal of Zoology	10.1080/11250009809386873
324	Snowball (Conrad et al, 2004)	Conrad et al	Long-term decline in abundance and distribution of the garden tiger moth (Arctia caja) in Great Britain	2002	Biological Conservation	10.1016/S0006-3207(01)00258-0
326	Snowball (Canonne et al, 2007)	Bahn and Korner	Recent Increases in Summit Flora Caused by Warming in the Alps	2002	In book: Alpine Biodiversity in Europe, pp 437-441	10.1007/978-3-642-18967-8_27
327	Snowball (Mieszowska et al, 2005)	Southward and Crisp	Recent changes in the distribution of the intertidal barnacles Chthamalus stellatus Poli and Balanus balanoides in the British Isles	1954	Journal of Animal Ecology	n/a
334	Snowball (Simkanin et al, 2005)	Southward	Forty Years of Changes in Species Composition and Population Density of Barnacles on a Rocky Shore Near Plymouth	1991	Journal of the Marine Biological Association of the United Kingdom	10.1017/S002531540005311X
336	Review (Musolin, 2007)	Connolly and Roughgarden	A range extension for the volcano barnacle, Tetraclita rubescens	1998	California Fish and Game	n/a
340	Snowball (Rubal et al, 2013)	Mieszkowska et al	Long-term changes in the geographic distribution and population structures of Osilinus lineatus (Gastropoda: Trochidae) in Britain and Ireland	2007	Journal of the Marine Biological Association of the United Kingdom	10.1017/S0025315407053799
342	Snowball (Dieker et al, 2011)	Drees et al	Poleward range expansion without a southern contraction in the ground beetle Agonum viridicupreum (Coleoptera, Carabidae)	2011	ZooKeys	10.3897/zookeys.100.1535
344	Snowball (leRoux and McGeoch, 2008)	Scott and Kirkpatrick	Changes in Subantarctic Heard Island Vegetation at Sites Occupied by Poa annua, 1987–2000	2005	Arctic, Antarctic, and Alpine Research	10.1657/1523-0430(2005)037[0366:CISHIV]2.0.CO;2
348	Web of Science	Sagarin et al	CLIMATE-RELATED CHANGE IN AN INTERTIDAL COMMUNITY OVER SHORT AND LONG TIME SCALES	1999	Ecological Monographs	10.1890/0012-9615(1999)069[0465:CRCIAI]2.0.CO;2
349	Snowball (Myers et al, 2009)	Bowman et al	Northern range boundary dynamics of southern flying squirrels: evidence of an energetic bottleneck	2005	Canadian Journal of Zoology	10.1139/z05-144
352	Review (Parr, 2010)	Ward and Mill	Distribution of the Banded Demoiselle Calopteryx splendens (Harris) in northern England: an example of range expansion?	2003	Journal of the British Dragonfly Society	n/a
354	Snowball (Moreno-Rueda et al, 2011)	Carrillo et al	Northward expansion of a desert bird: effects of climate change?	2007	Ibis	n/a
355	Lenoir	Angelo and Daehler	Upward expansion of fire-adapted grasses along a warming tropical elevation gradient	2013	Ecography	10.1111/j.1600-0587.2012.07754.x
356	Snowball (Harris et al, 2012)	Seimon et al	Upward range extension of Andean anurans and chytridiomycosis to extreme elevations in response to tropical deglaciation	2006	Global Change Biology	10.1111/j.1365-2486.2006.01278.x
360	Lenoir	Asher et al	British butterfly distributions and the 2010 target	2011	Journal of Insect Conservation	10.1007/s10841-010-9346-7
361	Lenoir	Mair et al	Temporal variation in responses of species to four decades of climate warming	2012	Global Change Biology	10.1111/j.1365-2486.2012.02730.x
362	Lenoir	Grewe et al	Recent range shifts of European dragonflies provide support for an inverse relationship between habitat predictability and dispersal	2013	Global Ecology and Biogeography	10.1111/geb.12004
363	Lenoir	Fox et al	Moths count: recording moths for conservation in the UK	2011	Journal of Insect Conservation	10.1007/s10841-010-9309-z
364	Lenoir	Bassler et al	Insects overshoot the expected upslope shift caused by climate warming	2014	Plos One	10.1371/journal.pone.0065842
365	Lenoir	Kwon et al	Northward range shifts in Korean Butterflies	2014	Climatic Change	10.1007/s10584-014-1212-2
366	Lenoir	Fei et al	Divergence of species responses to climate change	2017	Science Advances	10.1126/sciadv.1603055
367	Lenoir	Kurihara et al	Area-specific temporal changes of species composition and species-specific range shifts in rocky-shore mollusks associated with warming Kuroshio Current	2011	Marine Biology	10.1007/s00227-011-1717-4
368	Lenoir	Virkkala et al	Matching trends between recent distributional changes of northern-boreal birds and species-climate model predictions	2014	Biological Conservation	10.1016/j.biocon.2014.01.041
369	Lenoir	Baur and Baur	Snails keep the pace: shift in upper elevation limit on mountain slopes as a response to climate warming	2013	Canadian Journal of Zoology	10.1139/cjz-2013-0036
370	Lenoir	Paprocki et al	Regional distribution shifts help explain local changes in wintering raptor abundance: Implications for interpreting population trends	2014	Plos One	10.1371/journal.pone.0086814
371	Lenoir	Hsieh et al	Spatial analysis shows that fishing enhances the climatic sensitivity of marine fishes	2008	Canadian Journal of Fisheries and Aquatic Sciences	10.1139/F08-017
372	Lenoir	Beever et al	Contemporary climate change alters the pace and drivers of extinction	2011	Global Change Biology	10.1111/j.1365-2486.2010.02389.x
373	Lenoir	Nicolas et al	Impact of global warming on European tidal estuaries: some evidence of northward migration of estuarine fish species	2011	Regional Environmental Change	10.1007/s10113-010-0196-3
374	Lenoir	Sheldon	Possible climate-induced shift of stoneflies in a southern Appalachian catchment	2012	Freshwater Science	10.1899/11-135.1
377	Lenoir	Delava et al	The rapid northward shift of the range margin of a Mediterranean parasitoid insect (Hymenoptera) associated with regional climate warming	2014	Journal of Biogeography	10.1111/jbi.12314
378	Lenoir	Dobbertin et al	The upward shift in altitiude of pine mistletoe (Viscum album ssp. austriacum) in Switzerland--the result of climate warming?	2005	International Journal of Biometeorology	10.1007/s00484-005-0263-5
379	Lenoir	Kawakami et al	Northward expansion and climatic factors affecting the distribution limits of Cheilomenes sexmaculata (Coleoptera: Coccinellidae) in Japan	2014	Applied Entomology and Zoology	10.1007/s13355-013-0224-0
382	Lenoir	Botts et al	Observed range dynamics of South African amphibians under conditions of global change	2015	Austral Ecology	10.1111/aec.12215
383	Lenoir	Mathisen et al	Fifty years of tree line change in the Khibiny Mountains, Russia: advantages of combined remote sensing and dendroecological approaches	2014	Applied Vegetation Science	10.1111/avsc.12038
384	Lenoir	Hofgaard et al	Latitudinal forest advance in northernmost Norway since the early 20th century	2013	Journal of Biogeography	10.1111/jbi.12053
385	Lenoir	Kullman and Oberg	Post-Little Ice Age tree line rise and climate warming in the Swedish Scandes: a landscape ecological perspective	2009	Journal of Ecology	10.1111/j.1365-2745.2009.01488.x
386	Lenoir	Peron et al	Interdecadal changes in at-sea distribution and abundance of subantarctic seabirds along a latitudinal gradient in the Southern Indian Ocean	2010	Global Change Biology	10.1111/j.1365-2486.2010.02169.x
391	Lenoir	Wu	Can changes in the distribution of lizard species over the past 50 years be attributed to climate change?	2016	Theoretical and Applied Climatology	10.1007/s00704-015-1553-4
392	Lenoir	Moskwik	Recent elevational range expansions in plethodontid salamanders (Amphibia: Plethodontidae) in the southern Appalachian Mountains	2014	Journal of Biogeography	doi.org/10.1111/jbi.12352
396	Lenoir	Rumpf et al	Range dynamics of mountain plants decrease with elevation	2018	PNAS	https://drive.google.com/drive/u/0/folders/1cPQkWlPC0lyoGCqYE1P6tYBAttrJQ1U9
397	Lenoir	Tayleur et al	Swedish birds are tracking temperature but not rainfall: evidence from a decade of abundance changes	2015	Global Ecology and Biogeography	10.1111/geb.12308
398	Lenoir	Wu	Detecting and attributing the effects of climate change on the distributions of snake species over the past 50 years	2016	Environmental Management	10.1007/s00267-015-0600-3
399	Lenoir	Rappole et al	Range change among new world tropical and subtropical birds	2011	Bonner Zoologische Monographien	n/a
400	Lenoir	Stafford et al	A visual method to identify significant latitudinal changes in species' distributions	2013	Ecological Informatics	10.1016/j.ecoinf.2013.03.003
401	Lenoir	Valimaki et al	Velocity of density shifts in Finnish landbird species depends on their migration ecology and body mass	2016	Oecologia	10.1007/s00442-015-3525-x
402	Lenoir	Wu and Shi	Attribution index for changes in migratory bird distributions: the role of climate change over the past 50 years in China	2016	Ecological Informatics	10.1016/j.ecoinf.2015.11.013
404	Lenoir	Kuhn et al	Early signs of range disjunction of submountainous plant species: an unexplored consequence of future and contemporary climate changes	2016	Global Change Biology	10.1111/gcb.13243
405	Lenoir	Pernollet et al	Regional changes in the elevational distribution of the Alpine Rock Ptarmigan Lagopus muta helvetica in Switzerland	2015	Ibis	10.1111/ibi.12298
406	Lenoir	Pyke et al	Effects of climate change on phenologies and distributions of bumble bees and the plants they visit	2016	Ecosphere	10.1002/ecs2.1267
407	Lenoir	Kuletz et al	Changes in the distribution and abundance of albatrosses in the eastern Bering Sea: 1975-2010	2014	Deep Sea Research Part II	10.1016/j.dsr2.2014.05.006
408	Lenoir	Wells et al	Range collapse in the Diana fritillary, Speyeria diana (Nymphalidae)	2014	Insect Conservation and Diversity	10.1111/icad.12059
410	Lenoir	Landa et al	Recruitment, distribution boundary and habitat temperature of an arcto-boreal gadoid in a climatically changing environment: a case study on Northeast Arctic haddock (Melanogrammus aeglefinus)	2014	Fisheries Oceanography	10.1111/fog.12085
411	Lenoir	Merrill et al	Combined effects of climate and biotic interaction on the elevational range of a phytophagous insect	2008	Journal of Animal Ecology	10.1111/j.1365-2656.2007.01303.x
413	Lenoir	Monahan and Hijmans	Ecophysiological constraints shape autumn migratory response to climate change in the North American field sparrow	2008	Biology Letters	10.1098/rsbl.2008.0154
414	Lenoir	Massimino et al	The geographical range of British birds expands during 15 years of warming	2015	Bird Study	10.1080/00063657.2015.1089835
415	Lenoir	Riley et al	Range expansion of Aratus pisonii (Mangrove tree crab) into novel vegetative habitats	2014	Southeastern Naturalist	10.1656/058.013.0405
418	Lenoir	Hsieh et al	Climate-driven changes in abundance and distribution of larvae of oceanic fishes in the southern California region	2009	Global Change Biology	10.1111/j.1365-2486.2009.01875.x
420	Lenoir	Kerby et al	Wondering about wandering whiting: distribution of North Sea whiting between the 1920s and 2000s	2013	Fisheries Research	10.1016/j.fishres.2013.02.012
421	Lenoir	Dou et al	Climate change impacts population dynamics and distribution shift of moose (Alces alces) in Heilongjiang Province of China	2013	Ecological Research	10.1007/s11284-013-1054-9
423	Lenoir	Gutierrez et al	Functional traits help to explain half-century long shifts in pollinator distributions	2016	Scientific Reports	10.1038/srep24451
424	Lenoir	Ambrosini et al	Climate change and the long-term northward shift in the African wintering range of the barn swallow Hirundo rustica	2011	Climate Research	10.3354/cr01025
425	Lenoir	Perissinotto et al	Southward expansion in beetle and butterfly ranges in South Africa	2011	African Entomology	n/a
431	Lenoir	Overholtz et al	Impacts of interannual environmental forcing and climate change on the distribution of Atlantic mackeral on the U.S. northeast continental shelf	2011	Marine and Coastal Fisheries	10.1080/19425120.2011.578485
432	Lenoir	Moret et al	Climate warming effects in the tropical Andes: first evidence for upslope shifts of Carabidae (Coleoptera) in Ecuador	2016	Insect Conservation and Diversity	10.1111/icad.12173
433	Lenoir	Martinet et al	Forward to the north: two Euro-Mediterranean bumblebee species now cross the Arctic Circle	2015	Annales de la Société entomologique de France	n/a
434	Lenoir	Leidenberger et al	Ecology and distribution of the isopod genus Idotea in the Baltic Sea: key species in a changing environment	2012	Journal of Crustacean Biology	10.1163/193724012X626485
436	Lenoir	Weinberg	Bathymetric shift in the distribution of Atlantic surfclams: response to warmer ocean temperature	2005	ICES Journal of Marine Science	10.1016/j.icesjms.2005.04.020
437	Lenoir	Juvik et al	The upper limits of vegetation of Mauna Loa, Hawaii: a 50th anniversary reassessment	2011	Ecology	10.1890/10-0341.1
439	Lenoir	Ash et al	Tracking lags in historical plants species' shifts in relation to regional climate change	2017	Global Change Biology	10.1111/gcb.13429
440	Lenoir	Agnihotri et al	Climate change-driven shifts in elevation and ecophysiological traits of Himalayan plants during the past century	2017	Current Science	n/a
441	Lenoir	Forsman et al	Faster poleward range shifts in moths with more variable colour patterns	2016	Scientific Reports	10.1038/srep36265
442	Lenoir	Molina-Martinez et al	Changes in butterfly distributions and species assemblages on a Neotropical mountain range in response to global warming and anthropogenic land use	2016	Diversity and Distributions	10.1111/ddi.12473
443	Lenoir	Huang et al	Multidirectional abundance shifts among North American birds and the relative influence of multifaceted climate factors	2017	Global Change Biology	10.1111/gcb.13683
444	Lenoir	Chivers et al	Mismatch between marine plankton range movements and the velocity of climate change	2017	Nature Communications	10.1038/ncomms14434
445	Lenoir	Buntgen et al	Elevational range shifts in four mountain ungulate species from the Swiss Alps	2017	Ecosphere	10.1002/ecs2.1761
446	Lenoir	Sittaro et al	Tree range expansion in eastern North America fails to keep pace with climate warming at northern range limits	2017	Global Change Biology	10.1111/gcb.13622
447	Lenoir	Wen et al	Heterogenous distributional responses to climate warming: evidence from rodents along a subtropical elevational gradient	2017	BMC Ecology	10.1186/s12898-017-0128-x
448	Lenoir	Biella et al	Distribution patterns of the cold adapted bumblebee Bombus alpinus in the Alps and hints of an uphill shift (Insecta: Hymenoptera: Apidae)	2017	Journal of Insect Conservation	10.1007/s10841-017-9983-1
449	Lenoir	Wright et al	Upward shift in recruitment of high-elevation tree species in the northern Sierra Nevada, California	2016	California Fish and Game	n/a
450	Lenoir	DeLuca and King	Montane birds shift downslope despite recent warming in the northern Appalachian Mountains	2017	Journal of Ornithology	10.1007/s10336-016-1414-7
451	Lenoir	Hernandez et al	Exploring range shifts of contrasting tree species across a bioclimatic transition zone	2017	European Journal of Forest Research	10.1007/s10342-017-1047-2
454	Lenoir	Campos-Cerqueira and Aide	Lowland extirpation of anuran populations on a tropical mountain	2017	PeerJ	10.7717/peerj.4059
455	Lenoir	Campos-Cerqueira et al	Have bird distributions shifted along an elevational gradient on a tropical mountain?	2017	Ecology and Evolution	10.1002/ece3.3520
456	Lenoir	Virkkala and Lehikoinen	Birds on the move in the face of climate change: high species turnover in northern Europe	2017	Ecology and Evolution	10.1002/ece3.3328
457	Lenoir	Coals et al	Elevation patterns of plant diversity and recent altitudinal range shifts in Sinai's high-mountain flora	2018	Journal of Vegetation Science	10.1111/jvs.12618
458	Lenoir	Kirchman and Keuren	Altitudinal range shifts of birds at the southern periphery of the boreal forest: 40 years of change in the Adirondack mountains	2017	The Wilson Journal of Ornithology	10.1676/16-164.1
459	Lenoir	Bhatta et al	Downhill shift of alpine plant assemblages under contemporary climate and land-use changes	2018	Ecosphere	10.1002/ecs2.2084
460	Lenoir	Koide et al	An upward elevation shift of native and non-native vascular plants over 40 years on the island of Hawai'i	2017	Journal of Vegetation Science	10.1111/jvs.12549
461	Lenoir	Czortek et al	Climate change, tourism nd historical grazing influence the distribution of Carex lachenalii Schkuhr-- a rare arctic-alpine species in the Tatra Mountains	2018	Science of the Total Environment	10.1016/j.scitotenv.2017.10.001
463	Lenoir	Ottosen et al	Distribution and timing of spawning Faroe Plateau cod in relation to warming spring temperatures	2018	Fisheries Research	10.1016/j.fishres.2017.10.022
464	Lenoir	Hale et al	Subtidal benthic invertebrates shifting northward along the US Atlantic Coast	2017	Estuaries and Coasts	10.1007/s12237-017-0236-z
466	Lenoir	Zhang et al	Geographic chacteristics of sable (Martes zibellina) distribution over time in Northeast China	2017	Ecology and Evolution	10.1002/ece3.2983
467	Lenoir	Urli et al	Inferring shifts in tree species distribution using asymmetric distribution curves: a case study in the Iberian mountains	2014	Journal of Vegetation Science	10.1111/jvs.12079
468	Lenoir	Hernandez et al	Assessing changes in species distribution from sequential large scale forest inventories	2014	Annals of Forest Science	10.1007/s13595-013-0308-6
469	Lenoir	Virtanen et al	Recent vegetation changes at the high-latitude tree line ecotone are controlled by geomorphological disturbance, productivity and diversity	2010	Global Ecology and Biogeography	10.1111/j.1466-8238.2010.00570.x
471	Opportunistic	Platts et al	Habitat availability explains variation in climate-driven range shifts across multiple taxonomic groups	2019	Scientific Reports	n/a
473	Scopus	Marion and Bergerot	Northern range shift may be due to increased competition induced by protection of species rather than to climate change alone	2018	Ecology and Evolution	10.1002/ece3.4348
474	Scopus	Walther et al	Palms tracking climate change	2007	Global Ecology and Biogeography	10.1111/j.1466-8238.2007.00328.x
475	Scopus	Lindholm et al	Climate-driven range retraction of an arctic freshwater crustacean	2012	Freshwater Biology	10.1111/fwb.12030
476	Scopus	Wu	Detection and attribution of the effects of climate change on bat distributions over the last 50 years	2016	Climatic Change	10.1007/s10584-015-1543-7
477	Scopus	Sun et al	The Common Koel Eudynamys scolopaceus in Northern China, New Distributional Information, and a Brief Review of Range Extensions of Cuckoos in China	2018	Ornithological Science	10.2326/osj.17.217
486	Scopus	Freeman et al	Climate change causes upslope shifts and mountaintop extirpations in a tropical bird community	2018	PNAS	10.1073/pnas.1804224115
487	Scopus	Hargrove and Rotenberry	Breeding success at the range margin of a desert species: Implications for a climate-induced elevational shift	2011	Oikos	10.1111/j.1600-0706.2011.19284.x
488	Scopus	Enriquez-Urzelai et al	Are amphibians tracking their climatic niches in response to climate warming? A test with Iberian amphibians	2019	Climatic Change	10.1007/s10584-019-02422-9
489	Scopus	Birkett et al	Linking species thermal tolerance to elevational range shifts in upland dung beetles	2018	Ecography	10.1111/e c og.03 458
493	Scopus	Kristin et al	Did the northern range of distribution of two tropical orthopterans (Insecta) change recently?	2007	Polish Journal of Ecology	n/a
496	Scopus	Wu	Detecting and attributing the effect of climate change on the changes in the distribution of Qinghai-Tibet plateau large mammal species over the past 50 years	2015	Mammal Research	10.1007/s13364-015-0235-z
500	Scopus	McClure et al	Climate change and the decline of a once common bird	2012	Ecology and Evolution	https://drive.google.com/drive/folders/1oZ79r9uM14qoq741An7Vy6KNTNrBZ0Aa
504	Scopus	Roberts et al	Latitudinal range shifts in Australian flying-foxes: a re-evaluation	2011	Austral Ecology	10.1111/j.1442-9993.2011.02243.x
506	Scopus	Diefenbach et al	Evidence for Range Contraction of Snowshoe Hare in Pennsylvania	2016	Northeastern Naturalist	10.1656/045.023.0205
507	Scopus	Choi et al	Significant decrease in local butterfly community during the last 15 years in a calcareous hill of the middle Korea	2017	Entomological Research
510	Scopus	Biondi et al	Nitrophilous and ruderal species as indicators of climate change. Case study from the Italian Adriatic coast	2012	Plant Biosystems
516	Scopus	Guida et al	Assessing historical and future habitat models for four conservation-priority Mojave Desert species	2019	Journal of Biogeography
517	Scopus	Kumschick et al	Rapid spread of the wasp spider Argiope bruennichi across Europe: A consequence of climate change?	2011	Climatic Change
523	Opportunistic	Merker and Chandler	Identifying global hotspots of avian trailing-edge population diversity	2020	Global Ecology and Conservation	https://doi.org/10.1016/j.gecco.2020.e00915
526	Scopus	Cheng W., Kendrick R.C., Guo F., Xing S., Tingley M.W., Bonebrake T.C.	Complex elevational shifts in a tropical lowland moth community following a decade of climate change	2019	Diversity and Distributions	10.1111/ddi.12864
527	Scopus	Warren R.J., Chick L.	Upward ant distribution shift corresponds with minimum, not maximum, temperature tolerance	2013	Global Change Biology	10.1111/gcb.12169
530	Scopus	Wason J.W., Dovciak M., Beier C.M., Battles J.J.	Tree growth is more sensitive than species distributions to recent changes in climate and acidic deposition in the northeastern United States	2017	Journal of Applied Ecology	10.1111/1365-2664.12899
536	Scopus	David M Latham A.	Evidence of Raccoon, Procyon lotor, range extension in northern Alberta	2008	Canadian Field-Naturalist
539	Scopus	Catling P.M.	Climate warming as an explanation for the recent northward range extension of two dragonflies, pachydiplax longipennis and perithemis tenera, into the Ottawa Valley, Eastern Ontario	2016	Canadian Field-Naturalist	10.22621/cfn.v130i2.1846
542	Web of Science	Morchon et al	Heartworm disease (Dirofilaria immitis) and their vectors in Europe - new distribution trends	2012	FRONTIERS IN PHYSIOLOGY	10.3389/fphys.2012.00196
545	Web of Science	Savage and Vellend	Elevational shifts, biotic homogenization and time lags in vegetation change during 40 years of climate warming	2015	ECOGRAPHY	10.1111/ecog.01131
552	Web of Science	Seabrook et al	Drought-driven change in wildlife distribution and numbers: a case study of koalas in south west Queensland	2011	WILDLIFE RESEARCH	10.1071/WR11064
562	Colandr	van Hal et al	How climate warming impacts the distribution and abundance of two small flatfish species in the North Sea	2010	JOURNAL OF SEA RESEARCH
564	Science Direct	Erauskin-Extramiana et al	Are shifts in species distribution triggered by climate change? A swordfish case study	2019	Deep-Sea Research Part II: Topical Studies in Oceanography
566	Google Scholar	Giersch et al	Climate-induced range contraction of a rare alpine aquatic invertebrate	2015	FRESHWATER SCIENCE
569	Colandr	Borges et al	Diversity, environmental requirements, and biogeography of bivalve wood-borers (Teredinidae) in European coastal waters	2014	FRONTIERS IN ZOOLOGY
578	Colandr	Tiitsaar et al	Distribution of butterflies (Lepidoptera : Papilionoidea) in Estonia: Results of a systematic mapping project reveal long-term trends	2019	ANNALES ZOOLOGICI FENNICI
582	Colandr	Delatorre	Implementing new northernmost records to modelling the distribution of Hypsiboas caingua (Anura: Hylidae) in South America	2014	BRAZILIAN JOURNAL OF BIOLOGY
584	Colandr	Macgregor et al	Climate-induced phenology shifts linked to range expansions in species with multiple reproductive cycles per year	2019	NATURE COMMUNICATIONS
587	Colandr	He et al	Upward elevation and northwest range shifts for alpine Meconopsis species in the Himalaya-Hengduan Mountains region	2019	ECOLOGY AND EVOLUTION
597	Colandr	Currie et al	A novel approach to assess distribution trends from fisheries survey data	2019	FISHERIES RESEARCH
602	Colandr	Bell et al	Disentangling the effects of climate, abundance, and size on the distribution of marine fish: an example based on four stocks from the Northeast US shelf	2015	ICES JOURNAL OF MARINE SCIENCE
604	Colandr	Takano et al	Detecting latitudinal and altitudinal expansion of invasive bamboo Phyllostachys edulis and Phyllostachys bambusoides (Poaceae) in Japan to project potential habitats under 1.5 degrees C-4.0 degrees C global warming	2017	ECOLOGY AND EVOLUTION
605	Colandr	Orio et al	Spatial contraction of demersal fish populations in a large marine ecosystem	2019	JOURNAL OF BIOGEOGRAPHY
609	Colandr	Borges et al	Biogeography of Wood-Boring Crustaceans (Isopoda: Limnoriidae) Established in European Coastal Waters	2014	PLOS ONE
613	Colandr	Gibson-Reinemer et al	Natural and anthropogenic barriers to climate tracking in river fishes along a mountain-plains transition zone	2017	DIVERSITY AND DISTRIBUTIONS
614	Colandr	Potts et al	Ocean warming, a rapid distributional shift, and the hybridization of a coastal fish species	2014	GLOBAL CHANGE BIOLOGY
619	Colandr	Becker-Scarpitta et al	Four decades of plant community change along a continental gradient of warming	2019	GLOBAL CHANGE BIOLOGY
633	Colandr	Bruge et al	Thermal Niche Tracking and Future Distribution of Atlantic Mackerel Spawning in Response to Ocean Warming	2016	FRONTIERS IN MARINE SCIENCE
634	Colandr	Hinder et al	Multi-decadal range changes vs. thermal adaptation for north east Atlantic oceanic copepods in the face of climate change	2014	GLOBAL CHANGE BIOLOGY
640	Colandr	Pinault and Hunter	New highland distribution records of multiple Anopheles species in the Ecuadorian Andes	2011	MALARIA JOURNAL	10.1186/1475-2875-10-236
642	Colandr	Hildrew et al	Persistence in the longitudinal distribution of lotic insects in a changing climate: a tale of two rivers	2017	Science of the Total Environment
643	Colandr	Orlov et al	New data on the distribution and size composition of the North Pacific spiny dogfish Squalus suckleyi (Girard, 1854)	2012	SCIENTIA MARINA
644	Colandr	McDonald et al	Using multiple-source occurrence data to identify patterns and drivers of decline in arid-dwelling Australian marsupials	2015	ECOGRAPHY	10.1111/ecog.01212
645	Colandr	Veale et al	Characteristics of the ichthyofauna of a temperate microtidal estuary with a reverse salinity gradient, including inter-decadal comparisons	2014	JOURNAL OF FISH BIOLOGY
646	Colandr	Nooten and Rehan	Historical changes in bumble bee body size and range shift of declining species	https://link.springer.com/content/pdf/10.1007/s10531-019-01893-7.pdf	10.1007/s10531-019-01893-7
647	Colandr	Voller et al	The pace of range expansion: a long-term study on the flightless ground beetle Carabus hortensis (Coleoptera: Carabidae)	2018	JOURNAL OF INSECT CONSERVATION
650	Colandr	Chust et al	Earlier migration and distribution changes of albacore in the Northeast Atlantic	2019	FISHERIES OCEANOGRAPHY
655	Colandr	Yang et al	Spatio-temporal distribution pattern of Calanus sinicus and its relationship with climate variability in the northern Yellow Sea	2018	ICES JOURNAL OF MARINE SCIENCE	10.1093/icesjms/fsx149
671	snowball (van Hal et al 2010)	van Keeken et al	Changes in the spatial distribution of North Sea plaice (Pleuronectes platessa) and implications for fisheries management	2007	JOURNAL OF SEA RESEARCH
672	snowball (Monleon and Lintz 2015)	Fellows and Goulden	Rapid vegetation distribution in Southern California during the early 2000s drought	2012	Journal of Geophysical Research	10.1029/2012JG002044
683	snowball (Kobiv and Kobiv )	Kobiv, Y	Response of rare alpine plant species to climate change in the Ukrainian Carpathians	2017	Folia Geobotanica	10.1007/s12224-016-9270-z
689	opportunistic	Barrows et al	Responding to increased aridity: Evidence for range shifts in lizards across a 50-year time span in Joshua Tree National Park	2020	Biological Conservation	10.1016/j.biocon.2020.108667
693	opportunistic	Bani et al	Winners and losers: How the elevational range of breeding birds on Alps has varied over the past four decades due to climate and habitat changes	2019	Ecology and Evolution	10.1002/ece3.4838
702	New Publication Alerts	Kanamori et al	Climate change shifts the spawning ground northward and extends the spawning period of chub mackerel in the western North Pacific	2019	Marine Ecology Progress Series	10.3354/meps13037
708	opportunistic	Hanberry and Hansen	Latitudinal range shifts of tree species in the United States across multi-decadal time scales	2015	Basic and Applied Ecology	10.1016/j.baae.2015.02.002
710	New Publication Alerts	Tombre et al	Northward range expansion in spring-staging barnacle geese is a response to climate change and population growth, mediated by individual experience	2019	Global Change Biology	10.1111/gcb.14793
711	New Publication Alerts	Abella et al	Persistence and turnover in desert plant communities during a 37-yr period of land use and climate change	2019	Ecological Monographs	10.1002/ecm.1390
725	New Publication Alerts	Wu et al	Reduced body sizes in climate-impacted Borneo moth assemblages are primarily explained by range shifts	2019	Nature Communications	10.1038/s41467-019-12655-y
728	New Publication Alerts	Bartlett et al	An insect invasion of Antarctica: the past, present and future distribution of Eretmoptera murphyi (Diptera, Chironomidae) on Signy Island	2019	Insect Conservation and Diversity	10.1111/icad.12389
729	New Publication Alerts	Spies et al	Genetic evidence of a northward range expansion in the eastern Bering Sea stock of Pacific cod	2019	Evolutionary Applications	10.1111/eva.12874
747	New Publication Alerts	Carosi et al	Endemic Freshwater Fish Range Shifts Related to Global Climate Changes: A Long-Term Study Provides Some Observational Evidence for the Mediterranean Area	2019	Water	10.3390/w11112349
751	New Publication Alerts	Boisvert-Marsh et al	Divergent responses to climate change and disturbance drive recruitment patterns underlying latitudinal shifts of tree species	2019	Journal of Ecology	10.1111/1365-2745.13149
754	New Publication Alerts	Bland and Lace	On Madeira, the success of the speckled wood butterfly (Pararge aegeria) has coincided with declining populations of the Madeiran speckled wood (Pararge xiphia): is the colonist to blame?	2020	Journal of Insect Conservation	10.1007/s10841-019-00209-y
757	New Publication Alerts	Espino et al	Geographical Range Extension of the Spotfin burrfish, Chilomycterus reticulatus (L. 1758), in the Canary Islands: A Response to Ocean Warming?	2019	Diversity-Basel	10.3390/d11120230
774	Snowball	Ramo et al.	Latitudinal-related variation in wintering population trends of Greylag Geese (Anser anser) along the Atlantic Flyway: A response to climate change?	2015	PLoS ONE	https://doi.org/10.1371/journal.pone.0140181
775	Snowball	Bodin et al.	Shifts of forest species along an elevational gradient in Southeast France: climate change or stand maturation?	2013	Journal of Vegetation Science	https://doi.org/10.1111/j.1654-1103.2012.01456.x
781	Snowball	Delgado et al	Concurrent changes in spatial distribution of the demersal community in response to climate variations in the southern Iberian coastal Large Marine Ecosystem	2018	Marine Ecology Progress Series	10.3354/meps12791
841	non-English snowball	Bustamante et al	Cambios en la Diversidad en Siete Comunidades de Anuros en los Andes de Ecuador	2005	Biotropica	10.1111/j.1744-7429.2005.00025.x			https://onlinelibrary.wiley.com/doi/abs/10.1111/j.1744-7429.2005.00025.x	Bustamante, M.R., Ron, S.R. & Coloma, L.A. (2005). Cambios en la diversidad en siete comunidades de anuros en los Andes de Ecuador. Biotropica, 37, 180–189.		Paper is in Spanish
842	non-English snowball	Quero et al	Les observations de poissons tropicaux et le rechauffement des eaux dans l’Atlantique europeen	1998	Oceanologica Acta	10.1016/S0399-1784(98)80021-2			https://www.sciencedirect.com/science/article/abs/pii/S0399178498800212	Quero, J.C., Du Buit, M.H. & Vayne, J.J. (1998). Les observations de poissons tropicaux et le rechauffement des eaux dans l’Atlantique europeen. Oceanol. Acta, 21, 345–351.		paper is in French

## Sheet: Study_Species Data
Paper ID	Study Period	Total Years Studied	Number of Taxa	Regularity of Sampling	Number of Sampling Periods	Grain	Resurveyedor or Opportunistic	Raw or Modeled	Temperature Variable Measured	Direction of Observed Change (Temp)	Precipitation Variable Measured	Direction of Observed Change (Precip)	Author Assessment of Nonclimate Drivers	Author Assessment of Sensitivity/Adaptive Capacity	Study Area	Hemisphere	Ecosystem Type	Habitat Type	lat1	long1	lat2	long2	lat3	long3	lat4	long4	Relevant Figure	Scientific Name Reorted in paper	Common Name	Subspecies or Population	Dimension	Observation Type	Parameter	Categorical Cahnge	Numeric Change	Unit	Found on Table/Pg	Conversion to km/dec	Comparison to Historical Variability	Supports Temperature Hypothesis?	Supports Precip Hypothesis?	Significant Association with Climate Signal?	Description of Climate Relationships	Notes	Start Year	End Year	kingdom	phylum	class
paperid	speriod	tyear	ntaxa	sample	nsample	grain	resurvey	raw	temp	tobsv	precip	pobsv	nonclim	evac	studyarea	hem	ecotype	habtype	lat1	long1	lat2	long2	lat3	long3	lat4	long4	fig.x	sciname	cname	subsp	dim	obsvt	param	catchange	nchange	unit	fig.y	kmdec	histvar	tsupport	psupport	climsig	climrel	notes	syear	eyear	kingdom	phylum	class
1	P1	29	21	irregular	unclear	fine	resurveyed	raw	A18	mixed	n/a	n/a	For North American passerine birds...[climate] apparently is not [a major driver of range shifts]. Rather, changes in species distributions in recent decades seem more likely to have been caused by other drivers such as land-cover change, meta-population dynamics, stochastic factors,etc.	NA	Contiguous US + southern Canada	northern	terrestrial	multiple	NA	NA	NA	NA	NA	NA	NA	NA	NA	Oreoscoptes montanus	Sage Thrasher	n/a	latitude	occupancy shift	leading edge	latitudinal increase	0.021	degrees lat/year	Table 3	23.31	yes	supports	not assessed	no		Used BBS routes	1980.5	2008.5	Metazoa	Chordata	Aves
1	P1	29	21	irregular	unclear	fine	resurveyed	raw	A18	mixed	n/a	n/a	For North American passerine birds...[climate] apparently is not [a major driver of range shifts]. Rather, changes in species distributions in recent decades seem more likely to have been caused by other drivers such as land-cover change, meta-population dynamics, stochastic factors,etc.	NA	Contiguous US + southern Canada	northern	terrestrial	multiple	NA	NA	NA	NA	NA	NA	NA	NA	NA	Toxostoma rufum	Brown Thrasher	n/a	latitude	occupancy shift	leading edge	no change	-0.004	degrees lat/year	Table 3	-4.44	no	fails to support: no change	not assessed	no		Used BBS routes	1980.5	2008.5	Metazoa	Chordata	Aves
1	P1	29	21	irregular	unclear	fine	resurveyed	raw	A18	mixed	n/a	n/a	For North American passerine birds...[climate] apparently is not [a major driver of range shifts]. Rather, changes in species distributions in recent decades seem more likely to have been caused by other drivers such as land-cover change, meta-population dynamics, stochastic factors,etc.	NA	Contiguous US + southern Canada	northern	terrestrial	multiple	NA	NA	NA	NA	NA	NA	NA	NA	NA	Baeolophus bicolor	Tufted Titmouse	n/a	latitude	occupancy shift	leading edge	latitudinal increase	0.045	degrees lat/year	Table 3	49.95	yes	supports	not assessed	yes	If temperatures change, and if species moveto minimize changes in their realized temperature niche,then the overlap of realized temperature niches in 1979–82and in 2007–10 (i.e. the curves in Fig. 1, panel A) must besignificantly greater than the overlap of temperatures on theearlier (1979–82) routes, observed in 1979–82 and in 2007–10 (Fig. 1, panel B)	Used BBS routes	1980.5	2008.5	Metazoa	Chordata	Aves
1	P1	29	21	irregular	unclear	fine	resurveyed	raw	A18	mixed	n/a	n/a	For North American passerine birds...[climate] apparently is not [a major driver of range shifts]. Rather, changes in species distributions in recent decades seem more likely to have been caused by other drivers such as land-cover change, meta-population dynamics, stochastic factors,etc.	NA	Contiguous US + southern Canada	northern	terrestrial	multiple	NA	NA	NA	NA	NA	NA	NA	NA	NA	Poecile carolinensis	Carolina Chickadee	n/a	latitude	occupancy shift	leading edge	no change	0.006	degrees lat/year	Table 3	6.66	no	fails to support: no change	not assessed	no		Used BBS routes	1980.5	2008.5	Metazoa	Chordata	Aves
1	P1	29	21	irregular	unclear	fine	resurveyed	raw	A18	mixed	n/a	n/a	For North American passerine birds...[climate] apparently is not [a major driver of range shifts]. Rather, changes in species distributions in recent decades seem more likely to have been caused by other drivers such as land-cover change, meta-population dynamics, stochastic factors,etc.	NA	Contiguous US + southern Canada	northern	terrestrial	multiple	NA	NA	NA	NA	NA	NA	NA	NA	NA	Helmitheros vermivorum	Worm-eating Warbler	n/a	latitude	occupancy shift	leading edge	no change	-0.014	degrees lat/year	Table 3	-15.54	no	fails to support: no change	not assessed	no		Used BBS routes	1980.5	2008.5	Metazoa	Chordata	Aves
1	P1	29	21	irregular	unclear	fine	resurveyed	raw	A18	mixed	n/a	n/a	For North American passerine birds...[climate] apparently is not [a major driver of range shifts]. Rather, changes in species distributions in recent decades seem more likely to have been caused by other drivers such as land-cover change, meta-population dynamics, stochastic factors,etc.	NA	Contiguous US + southern Canada	northern	terrestrial	multiple	NA	NA	NA	NA	NA	NA	NA	NA	NA	Protonotaria citrea	Prothonotary warbler	n/a	latitude	occupancy shift	leading edge	latitudinal increase	0.012	degrees lat/year	Table 3	13.32	yes	supports	not assessed	no		Used BBS routes	1980.5	2008.5	Metazoa	Chordata	Aves
1	P1	29	21	irregular	unclear	fine	resurveyed	raw	A18	mixed	n/a	n/a	For North American passerine birds...[climate] apparently is not [a major driver of range shifts]. Rather, changes in species distributions in recent decades seem more likely to have been caused by other drivers such as land-cover change, meta-population dynamics, stochastic factors,etc.	NA	Contiguous US + southern Canada	northern	terrestrial	multiple	NA	NA	NA	NA	NA	NA	NA	NA	NA	Vermivora chrysoptera	Golden-winged warbler	n/a	latitude	occupancy shift	leading edge	latitudinal increase	0.018	degrees lat/year	Table 3	19.98	yes	supports	not assessed	no		Used BBS routes	1980.5	2008.5	Metazoa	Chordata	Aves
1	P1	29	21	irregular	unclear	fine	resurveyed	raw	A18	mixed	n/a	n/a	For North American passerine birds...[climate] apparently is not [a major driver of range shifts]. Rather, changes in species distributions in recent decades seem more likely to have been caused by other drivers such as land-cover change, meta-population dynamics, stochastic factors,etc.	NA	Contiguous US + southern Canada	northern	terrestrial	multiple	NA	NA	NA	NA	NA	NA	NA	NA	NA	Sitta pusilla	Brown-headed nuthatch	n/a	latitude	occupancy shift	leading edge	latitudinal increase	0.045	degrees lat/year	Table 3	49.95	yes	supports	not assessed	no		Used BBS routes	1980.5	2008.5	Metazoa	Chordata	Aves
1	P1	29	21	irregular	unclear	fine	resurveyed	raw	A18	mixed	n/a	n/a	For North American passerine birds...[climate] apparently is not [a major driver of range shifts]. Rather, changes in species distributions in recent decades seem more likely to have been caused by other drivers such as land-cover change, meta-population dynamics, stochastic factors,etc.	NA	Contiguous US + southern Canada	northern	terrestrial	multiple	NA	NA	NA	NA	NA	NA	NA	NA	NA	Piranga olivacea	Scarlet tanager	n/a	latitude	occupancy shift	leading edge	latitudinal decrease	-0.015	degrees lat/year	Table 3	-16.65	yes	fails to support	not assessed	no		Used BBS routes	1980.5	2008.5	Metazoa	Chordata	Aves
1	P1	29	21	irregular	unclear	fine	resurveyed	raw	A18	mixed	n/a	n/a	For North American passerine birds...[climate] apparently is not [a major driver of range shifts]. Rather, changes in species distributions in recent decades seem more likely to have been caused by other drivers such as land-cover change, meta-population dynamics, stochastic factors,etc.	NA	Contiguous US + southern Canada	northern	terrestrial	multiple	NA	NA	NA	NA	NA	NA	NA	NA	NA	Hylocichla mustelina	Wood thrush	n/a	latitude	occupancy shift	leading edge	latitudinal decrease	-0.009	degrees lat/year	Table 3	-9.99	yes	fails to support	not assessed	no		Used BBS routes	1980.5	2008.5	Metazoa	Chordata	Aves
1	P1	29	21	irregular	unclear	fine	resurveyed	raw	A18	mixed	n/a	n/a	For North American passerine birds...[climate] apparently is not [a major driver of range shifts]. Rather, changes in species distributions in recent decades seem more likely to have been caused by other drivers such as land-cover change, meta-population dynamics, stochastic factors,etc.	NA	Contiguous US + southern Canada	northern	terrestrial	multiple	NA	NA	NA	NA	NA	NA	NA	NA	NA	Contopus virens	Eastern wood-pewee	n/a	latitude	occupancy shift	leading edge	latitudinal decrease	-0.009	degrees lat/year	Table 3	-9.99	yes	fails to support	not assessed	no		Used BBS routes	1980.5	2008.5	Metazoa	Chordata	Aves
1	P1	29	21	irregular	unclear	fine	resurveyed	raw	A18	mixed	n/a	n/a	For North American passerine birds...[climate] apparently is not [a major driver of range shifts]. Rather, changes in species distributions in recent decades seem more likely to have been caused by other drivers such as land-cover change, meta-population dynamics, stochastic factors,etc.	NA	Contiguous US + southern Canada	northern	terrestrial	multiple	NA	NA	NA	NA	NA	NA	NA	NA	NA	Empidonax traillii	Willow flycatcher	n/a	latitude	occupancy shift	leading edge	no change	-0.001	degrees lat/year	Table 3	-1.11	no	fails to support: no change	not assessed	no		Used BBS routes	1980.5	2008.5	Metazoa	Chordata	Aves
1	P1	29	21	irregular	unclear	fine	resurveyed	raw	A18	mixed	n/a	n/a	For North American passerine birds...[climate] apparently is not [a major driver of range shifts]. Rather, changes in species distributions in recent decades seem more likely to have been caused by other drivers such as land-cover change, meta-population dynamics, stochastic factors,etc.	NA	Contiguous US + southern Canada	northern	terrestrial	multiple	NA	NA	NA	NA	NA	NA	NA	NA	NA	Empidonax virescens	Acadian flycatcher	n/a	latitude	occupancy shift	leading edge	latitudinal increase	0.005	degrees lat/year	Table 3	5.55	yes	supports	not assessed	no		Used BBS routes	1980.5	2008.5	Metazoa	Chordata	Aves
1	P1	29	21	irregular	unclear	fine	resurveyed	raw	A18	mixed	n/a	n/a	For North American passerine birds...[climate] apparently is not [a major driver of range shifts]. Rather, changes in species distributions in recent decades seem more likely to have been caused by other drivers such as land-cover change, meta-population dynamics, stochastic factors,etc.	NA	Contiguous US + southern Canada	northern	terrestrial	multiple	NA	NA	NA	NA	NA	NA	NA	NA	NA	Spiza americana	Dickcissel	n/a	latitude	occupancy shift	leading edge	no change	0.004	degrees lat/year	Table 3	4.44	no	fails to support: no change	not assessed	no		Used BBS routes	1980.5	2008.5	Metazoa	Chordata	Aves
1	P1	29	21	irregular	unclear	fine	resurveyed	raw	A18	mixed	n/a	n/a	For North American passerine birds...[climate] apparently is not [a major driver of range shifts]. Rather, changes in species distributions in recent decades seem more likely to have been caused by other drivers such as land-cover change, meta-population dynamics, stochastic factors,etc.	NA	Contiguous US + southern Canada	northern	terrestrial	multiple	NA	NA	NA	NA	NA	NA	NA	NA	NA	Vireo flavifrons	Yellow-throated vireo	n/a	latitude	occupancy shift	leading edge	no change	0.008	degrees lat/year	Table 3	8.88	no	fails to support: no change	not assessed	no		Used BBS routes	1980.5	2008.5	Metazoa	Chordata	Aves
1	P1	29	21	irregular	unclear	fine	resurveyed	raw	A18	mixed	n/a	n/a	For North American passerine birds...[climate] apparently is not [a major driver of range shifts]. Rather, changes in species distributions in recent decades seem more likely to have been caused by other drivers such as land-cover change, meta-population dynamics, stochastic factors,etc.	NA	Contiguous US + southern Canada	northern	terrestrial	multiple	NA	NA	NA	NA	NA	NA	NA	NA	NA	Corvus ossifragus	Fish crow	n/a	latitude	occupancy shift	leading edge	no change	0	degrees lat/year	Table 3	0	no	fails to support: no change	not assessed	no		Used BBS routes	1980.5	2008.5	Metazoa	Chordata	Aves
1	P1	29	21	irregular	unclear	fine	resurveyed	raw	A18	mixed	n/a	n/a	For North American passerine birds...[climate] apparently is not [a major driver of range shifts]. Rather, changes in species distributions in recent decades seem more likely to have been caused by other drivers such as land-cover change, meta-population dynamics, stochastic factors,etc.	NA	Contiguous US + southern Canada	northern	terrestrial	multiple	NA	NA	NA	NA	NA	NA	NA	NA	NA	Nucifraga columbiana	Clark’s Nutcracker	n/a	latitude	occupancy shift	leading edge	no change	0.027	degrees lat/year	Table 3	29.97	no	fails to support: no change	not assessed	no		Used BBS routes	1980.5	2008.5	Metazoa	Chordata	Aves
1	P1	29	21	irregular	unclear	fine	resurveyed	raw	A18	mixed	n/a	n/a	For North American passerine birds...[climate] apparently is not [a major driver of range shifts]. Rather, changes in species distributions in recent decades seem more likely to have been caused by other drivers such as land-cover change, meta-population dynamics, stochastic factors,etc.	NA	Contiguous US + southern Canada	northern	terrestrial	multiple	NA	NA	NA	NA	NA	NA	NA	NA	NA	Calamospiza melanocorys	Lark bunting	n/a	latitude	occupancy shift	leading edge	no change	0	degrees lat/year	Table 3	0	no	fails to support: no change	not assessed	no		Used BBS routes	1980.5	2008.5	Metazoa	Chordata	Aves
1	P1	29	21	irregular	unclear	fine	resurveyed	raw	A18	mixed	n/a	n/a	For North American passerine birds...[climate] apparently is not [a major driver of range shifts]. Rather, changes in species distributions in recent decades seem more likely to have been caused by other drivers such as land-cover change, meta-population dynamics, stochastic factors,etc.	NA	Contiguous US + southern Canada	northern	terrestrial	multiple	NA	NA	NA	NA	NA	NA	NA	NA	NA	Calcarius ornatus	Chestnut-collared longspur	n/a	latitude	occupancy shift	leading edge	latitudinal decrease	-0.06	degrees lat/year	Table 3	-66.6	yes	fails to support	not assessed	no		Used BBS routes	1980.5	2008.5	Metazoa	Chordata	Aves
1	P1	29	21	irregular	unclear	fine	resurveyed	raw	A18	mixed	n/a	n/a	For North American passerine birds...[climate] apparently is not [a major driver of range shifts]. Rather, changes in species distributions in recent decades seem more likely to have been caused by other drivers such as land-cover change, meta-population dynamics, stochastic factors,etc.	NA	Contiguous US + southern Canada	northern	terrestrial	multiple	NA	NA	NA	NA	NA	NA	NA	NA	NA	Pipilo erythrophthalmus	Eastern towhee	n/a	latitude	occupancy shift	leading edge	latitudinal decrease	-0.015	degrees lat/year	Table 3	-16.65	yes	fails to support	not assessed	no		Used BBS routes	1980.5	2008.5	Metazoa	Chordata	Aves
1	P1	29	21	irregular	unclear	fine	resurveyed	raw	A18	mixed	n/a	n/a	For North American passerine birds...[climate] apparently is not [a major driver of range shifts]. Rather, changes in species distributions in recent decades seem more likely to have been caused by other drivers such as land-cover change, meta-population dynamics, stochastic factors,etc.	NA	Contiguous US + southern Canada	northern	terrestrial	multiple	NA	NA	NA	NA	NA	NA	NA	NA	NA	Spizella pusilla	Field sparrow	n/a	latitude	occupancy shift	leading edge	latitudinal decrease	-0.015	degrees lat/year	Table 3	-16.65	yes	fails to support	not assessed	no		Used BBS routes	1980.5	2008.5	Metazoa	Chordata	Aves
1	P1	29	21	irregular	unclear	fine	resurveyed	raw	A18	mixed	n/a	n/a	For North American passerine birds...[climate] apparently is not [a major driver of range shifts]. Rather, changes in species distributions in recent decades seem more likely to have been caused by other drivers such as land-cover change, meta-population dynamics, stochastic factors,etc.	NA	Contiguous US + southern Canada	northern	terrestrial	multiple	NA	NA	NA	NA	NA	NA	NA	NA	NA	Oreoscoptes montanus	Sage Thrasher	n/a	latitude	occupancy shift	mean	no change	0.016	degrees lat/year	Table 3	17.76	no	fails to support: no change	not assessed	no		Used BBS routes; increased occupancy to the north and west. Longitudinal changes appeared more significant than latiduinal changes	1980.5	2008.5	Metazoa	Chordata	Aves
1	P1	29	21	irregular	unclear	fine	resurveyed	raw	A18	mixed	n/a	n/a	For North American passerine birds...[climate] apparently is not [a major driver of range shifts]. Rather, changes in species distributions in recent decades seem more likely to have been caused by other drivers such as land-cover change, meta-population dynamics, stochastic factors,etc.	NA	Contiguous US + southern Canada	northern	terrestrial	multiple	NA	NA	NA	NA	NA	NA	NA	NA	NA	Toxostoma rufum	Brown Thrasher	n/a	latitude	occupancy shift	mean	latitudinal decrease	-0.013	degrees lat/year	Table 3	-14.43	yes	fails to support	not assessed	no		Used BBS routes	1980.5	2008.5	Metazoa	Chordata	Aves
1	P1	29	21	irregular	unclear	fine	resurveyed	raw	A18	mixed	n/a	n/a	For North American passerine birds...[climate] apparently is not [a major driver of range shifts]. Rather, changes in species distributions in recent decades seem more likely to have been caused by other drivers such as land-cover change, meta-population dynamics, stochastic factors,etc.	NA	Contiguous US + southern Canada	northern	terrestrial	multiple	NA	NA	NA	NA	NA	NA	NA	NA	NA	Baeolophus bicolor	Tufted Titmouse	n/a	latitude	occupancy shift	mean	latitudinal increase	0.016	degrees lat/year	Table 3	17.76	yes	supports	not assessed	yes	If temperatures change, and if species moveto minimize changes in their realized temperature niche,then the overlap of realized temperature niches in 1979–82and in 2007–10 (i.e. the curves in Fig. 1, panel A) must besignificantly greater than the overlap of temperatures on theearlier (1979–82) routes, observed in 1979–82 and in 2007–10 (Fig. 1, panel B)	Used BBS routes; increased occupancy to the north and west. Longitudinal changes appeared more significant than latiduinal changes	1980.5	2008.5	Metazoa	Chordata	Aves
1	P1	29	21	irregular	unclear	fine	resurveyed	raw	A18	mixed	n/a	n/a	For North American passerine birds...[climate] apparently is not [a major driver of range shifts]. Rather, changes in species distributions in recent decades seem more likely to have been caused by other drivers such as land-cover change, meta-population dynamics, stochastic factors,etc.	NA	Contiguous US + southern Canada	northern	terrestrial	multiple	NA	NA	NA	NA	NA	NA	NA	NA	NA	Poecile carolinensis	Carolina Chickadee	n/a	latitude	occupancy shift	mean	latitudinal increase	0.004	degrees lat/year	Table 3	4.44	yes	supports	not assessed	no		Used BBS routes	1980.5	2008.5	Metazoa	Chordata	Aves
1	P1	29	21	irregular	unclear	fine	resurveyed	raw	A18	mixed	n/a	n/a	For North American passerine birds...[climate] apparently is not [a major driver of range shifts]. Rather, changes in species distributions in recent decades seem more likely to have been caused by other drivers such as land-cover change, meta-population dynamics, stochastic factors,etc.	NA	Contiguous US + southern Canada	northern	terrestrial	multiple	NA	NA	NA	NA	NA	NA	NA	NA	NA	Helmitheros vermivorum	Worm-eating Warbler	n/a	latitude	occupancy shift	mean	latitudinal increase	0.014	degrees lat/year	Table 3	15.54	yes	supports	not assessed	no		Used BBS routes	1980.5	2008.5	Metazoa	Chordata	Aves
1	P1	29	21	irregular	unclear	fine	resurveyed	raw	A18	mixed	n/a	n/a	For North American passerine birds...[climate] apparently is not [a major driver of range shifts]. Rather, changes in species distributions in recent decades seem more likely to have been caused by other drivers such as land-cover change, meta-population dynamics, stochastic factors,etc.	NA	Contiguous US + southern Canada	northern	terrestrial	multiple	NA	NA	NA	NA	NA	NA	NA	NA	NA	Protonotaria citrea	Prothonotary warbler	n/a	latitude	occupancy shift	mean	latitudinal increase	0.072	degrees lat/year	Table 3	79.92	yes	supports	not assessed	no		Used BBS routes	1980.5	2008.5	Metazoa	Chordata	Aves
1	P1	29	21	irregular	unclear	fine	resurveyed	raw	A18	mixed	n/a	n/a	For North American passerine birds...[climate] apparently is not [a major driver of range shifts]. Rather, changes in species distributions in recent decades seem more likely to have been caused by other drivers such as land-cover change, meta-population dynamics, stochastic factors,etc.	NA	Contiguous US + southern Canada	northern	terrestrial	multiple	NA	NA	NA	NA	NA	NA	NA	NA	NA	Vermivora chrysoptera	Golden-winged warbler	n/a	latitude	occupancy shift	mean	latitudinal increase	0.079	degrees lat/year	Table 3	87.69	yes	supports	not assessed	no		Used BBS routes	1980.5	2008.5	Metazoa	Chordata	Aves
1	P1	29	21	irregular	unclear	fine	resurveyed	raw	A18	mixed	n/a	n/a	For North American passerine birds...[climate] apparently is not [a major driver of range shifts]. Rather, changes in species distributions in recent decades seem more likely to have been caused by other drivers such as land-cover change, meta-population dynamics, stochastic factors,etc.	NA	Contiguous US + southern Canada	northern	terrestrial	multiple	NA	NA	NA	NA	NA	NA	NA	NA	NA	Sitta pusilla	Brown-headed nuthatch	n/a	latitude	occupancy shift	mean	latitudinal increase	0.016	degrees lat/year	Table 3	17.76	yes	supports	not assessed	no		Used BBS routes	1980.5	2008.5	Metazoa	Chordata	Aves
1	P1	29	21	irregular	unclear	fine	resurveyed	raw	A18	mixed	n/a	n/a	For North American passerine birds...[climate] apparently is not [a major driver of range shifts]. Rather, changes in species distributions in recent decades seem more likely to have been caused by other drivers such as land-cover change, meta-population dynamics, stochastic factors,etc.	NA	Contiguous US + southern Canada	northern	terrestrial	multiple	NA	NA	NA	NA	NA	NA	NA	NA	NA	Piranga olivacea	Scarlet tanager	n/a	latitude	occupancy shift	mean	latitudinal decrease	-0.026	degrees lat/year	Table 3	-28.86	yes	fails to support	not assessed	no		Used BBS routes	1980.5	2008.5	Metazoa	Chordata	Aves
1	P1	29	21	irregular	unclear	fine	resurveyed	raw	A18	mixed	n/a	n/a	For North American passerine birds...[climate] apparently is not [a major driver of range shifts]. Rather, changes in species distributions in recent decades seem more likely to have been caused by other drivers such as land-cover change, meta-population dynamics, stochastic factors,etc.	NA	Contiguous US + southern Canada	northern	terrestrial	multiple	NA	NA	NA	NA	NA	NA	NA	NA	NA	Hylocichla mustelina	Wood thrush	n/a	latitude	occupancy shift	mean	no change	-0.001	degrees lat/year	Table 3	-1.11	no	fails to support: no change	not assessed	no		Used BBS routes; decreased occupancy in all directions (north and south)	1980.5	2008.5	Metazoa	Chordata	Aves
1	P1	29	21	irregular	unclear	fine	resurveyed	raw	A18	mixed	n/a	n/a	For North American passerine birds...[climate] apparently is not [a major driver of range shifts]. Rather, changes in species distributions in recent decades seem more likely to have been caused by other drivers such as land-cover change, meta-population dynamics, stochastic factors,etc.	NA	Contiguous US + southern Canada	northern	terrestrial	multiple	NA	NA	NA	NA	NA	NA	NA	NA	NA	Contopus virens	Eastern wood-pewee	n/a	latitude	occupancy shift	mean	latitudinal decrease	-0.003	degrees lat/year	Table 3	-3.33	yes	fails to support	not assessed	no		Used BBS routes	1980.5	2008.5	Metazoa	Chordata	Aves
1	P1	29	21	irregular	unclear	fine	resurveyed	raw	A18	mixed	n/a	n/a	For North American passerine birds...[climate] apparently is not [a major driver of range shifts]. Rather, changes in species distributions in recent decades seem more likely to have been caused by other drivers such as land-cover change, meta-population dynamics, stochastic factors,etc.	NA	Contiguous US + southern Canada	northern	terrestrial	multiple	NA	NA	NA	NA	NA	NA	NA	NA	NA	Empidonax traillii	Willow flycatcher	n/a	latitude	occupancy shift	mean	no change	0	degrees lat/year	Table 3	0	no	fails to support: no change	not assessed	no		Used BBS routes; Significant equatorial movement	1980.5	2008.5	Metazoa	Chordata	Aves
1	P1	29	21	irregular	unclear	fine	resurveyed	raw	A18	mixed	n/a	n/a	For North American passerine birds...[climate] apparently is not [a major driver of range shifts]. Rather, changes in species distributions in recent decades seem more likely to have been caused by other drivers such as land-cover change, meta-population dynamics, stochastic factors,etc.	NA	Contiguous US + southern Canada	northern	terrestrial	multiple	NA	NA	NA	NA	NA	NA	NA	NA	NA	Empidonax virescens	Acadian flycatcher	n/a	latitude	occupancy shift	mean	no change	-0.006	degrees lat/year	Table 3	-6.66	no	fails to support: no change	not assessed	no		Used BBS routes	1980.5	2008.5	Metazoa	Chordata	Aves
1	P1	29	21	irregular	unclear	fine	resurveyed	raw	A18	mixed	n/a	n/a	For North American passerine birds...[climate] apparently is not [a major driver of range shifts]. Rather, changes in species distributions in recent decades seem more likely to have been caused by other drivers such as land-cover change, meta-population dynamics, stochastic factors,etc.	NA	Contiguous US + southern Canada	northern	terrestrial	multiple	NA	NA	NA	NA	NA	NA	NA	NA	NA	Spiza americana	Dickcissel	n/a	latitude	occupancy shift	mean	no change	0.002	degrees lat/year	Table 3	2.22	no	fails to support: no change	not assessed	no		Used BBS routes	1980.5	2008.5	Metazoa	Chordata	Aves
1	P1	29	21	irregular	unclear	fine	resurveyed	raw	A18	mixed	n/a	n/a	For North American passerine birds...[climate] apparently is not [a major driver of range shifts]. Rather, changes in species distributions in recent decades seem more likely to have been caused by other drivers such as land-cover change, meta-population dynamics, stochastic factors,etc.	NA	Contiguous US + southern Canada	northern	terrestrial	multiple	NA	NA	NA	NA	NA	NA	NA	NA	NA	Vireo flavifrons	Yellow-throated vireo	n/a	latitude	occupancy shift	mean	no change	-0.006	degrees lat/year	Table 3	-6.66	no	fails to support: no change	not assessed	no		Used BBS routes	1980.5	2008.5	Metazoa	Chordata	Aves
1	P1	29	21	irregular	unclear	fine	resurveyed	raw	A18	mixed	n/a	n/a	For North American passerine birds...[climate] apparently is not [a major driver of range shifts]. Rather, changes in species distributions in recent decades seem more likely to have been caused by other drivers such as land-cover change, meta-population dynamics, stochastic factors,etc.	NA	Contiguous US + southern Canada	northern	terrestrial	multiple	NA	NA	NA	NA	NA	NA	NA	NA	NA	Corvus ossifragus	Fish crow	n/a	latitude	occupancy shift	mean	no change	-0.004	degrees lat/year	Table 3	-4.44	no	fails to support: no change	not assessed	no		Used BBS routes	1980.5	2008.5	Metazoa	Chordata	Aves
1	P1	29	21	irregular	unclear	fine	resurveyed	raw	A18	mixed	n/a	n/a	For North American passerine birds...[climate] apparently is not [a major driver of range shifts]. Rather, changes in species distributions in recent decades seem more likely to have been caused by other drivers such as land-cover change, meta-population dynamics, stochastic factors,etc.	NA	Contiguous US + southern Canada	northern	terrestrial	multiple	NA	NA	NA	NA	NA	NA	NA	NA	NA	Nucifraga columbiana	Clark’s Nutcracker	n/a	latitude	occupancy shift	mean	no change	0.008	degrees lat/year	Table 3	8.88	no	fails to support: no change	not assessed	no		Used BBS routes	1980.5	2008.5	Metazoa	Chordata	Aves
1	P1	29	21	irregular	unclear	fine	resurveyed	raw	A18	mixed	n/a	n/a	For North American passerine birds...[climate] apparently is not [a major driver of range shifts]. Rather, changes in species distributions in recent decades seem more likely to have been caused by other drivers such as land-cover change, meta-population dynamics, stochastic factors,etc.	NA	Contiguous US + southern Canada	northern	terrestrial	multiple	NA	NA	NA	NA	NA	NA	NA	NA	NA	Calamospiza melanocorys	Lark bunting	n/a	latitude	occupancy shift	mean	no change	-0.004	degrees lat/year	Table 3	-4.44	no	fails to support: no change	not assessed	no		Used BBS routes	1980.5	2008.5	Metazoa	Chordata	Aves
1	P1	29	21	irregular	unclear	fine	resurveyed	raw	A18	mixed	n/a	n/a	For North American passerine birds...[climate] apparently is not [a major driver of range shifts]. Rather, changes in species distributions in recent decades seem more likely to have been caused by other drivers such as land-cover change, meta-population dynamics, stochastic factors,etc.	NA	Contiguous US + southern Canada	northern	terrestrial	multiple	NA	NA	NA	NA	NA	NA	NA	NA	NA	Calcarius ornatus	Chestnut-collared longspur	n/a	latitude	occupancy shift	mean	no change	-0.008	degrees lat/year	Table 3	-8.88	no	fails to support: no change	not assessed	no		Used BBS routes	1980.5	2008.5	Metazoa	Chordata	Aves
1	P1	29	21	irregular	unclear	fine	resurveyed	raw	A18	mixed	n/a	n/a	For North American passerine birds...[climate] apparently is not [a major driver of range shifts]. Rather, changes in species distributions in recent decades seem more likely to have been caused by other drivers such as land-cover change, meta-population dynamics, stochastic factors,etc.	NA	Contiguous US + southern Canada	northern	terrestrial	multiple	NA	NA	NA	NA	NA	NA	NA	NA	NA	Pipilo erythrophthalmus	Eastern towhee	n/a	latitude	occupancy shift	mean	latitudinal decrease	-0.017	degrees lat/year	Table 3	-18.87	yes	fails to support	not assessed	no		Used BBS routes	1980.5	2008.5	Metazoa	Chordata	Aves
1	P1	29	21	irregular	unclear	fine	resurveyed	raw	A18	mixed	n/a	n/a	For North American passerine birds...[climate] apparently is not [a major driver of range shifts]. Rather, changes in species distributions in recent decades seem more likely to have been caused by other drivers such as land-cover change, meta-population dynamics, stochastic factors,etc.	NA	Contiguous US + southern Canada	northern	terrestrial	multiple	NA	NA	NA	NA	NA	NA	NA	NA	NA	Spizella pusilla	Field sparrow	n/a	latitude	occupancy shift	mean	latitudinal decrease	-0.013	degrees lat/year	Table 3	-14.43	yes	fails to support	not assessed	no		Used BBS routes	1980.5	2008.5	Metazoa	Chordata	Aves
1	P1	29	21	irregular	unclear	fine	resurveyed	raw	A18	mixed	n/a	n/a	For North American passerine birds...[climate] apparently is not [a major driver of range shifts]. Rather, changes in species distributions in recent decades seem more likely to have been caused by other drivers such as land-cover change, meta-population dynamics, stochastic factors,etc.	NA	Contiguous US + southern Canada	northern	terrestrial	multiple	NA	NA	NA	NA	NA	NA	NA	NA	NA	Oreoscoptes montanus	Sage Thrasher	n/a	latitude	occupancy shift	trailing edge	no change	0.01	degrees lat/year	Table 3	11.1	no	fails to support: no change	not assessed	no		Used BBS routes	1980.5	2008.5	Metazoa	Chordata	Aves
1	P1	29	21	irregular	unclear	fine	resurveyed	raw	A18	mixed	n/a	n/a	For North American passerine birds...[climate] apparently is not [a major driver of range shifts]. Rather, changes in species distributions in recent decades seem more likely to have been caused by other drivers such as land-cover change, meta-population dynamics, stochastic factors,etc.	NA	Contiguous US + southern Canada	northern	terrestrial	multiple	NA	NA	NA	NA	NA	NA	NA	NA	NA	Toxostoma rufum	Brown Thrasher	n/a	latitude	occupancy shift	trailing edge	latitudinal decrease	-0.007	degrees lat/year	Table 3	-7.77	yes	fails to support	not assessed	no		Used BBS routes	1980.5	2008.5	Metazoa	Chordata	Aves
1	P1	29	21	irregular	unclear	fine	resurveyed	raw	A18	mixed	n/a	n/a	For North American passerine birds...[climate] apparently is not [a major driver of range shifts]. Rather, changes in species distributions in recent decades seem more likely to have been caused by other drivers such as land-cover change, meta-population dynamics, stochastic factors,etc.	NA	Contiguous US + southern Canada	northern	terrestrial	multiple	NA	NA	NA	NA	NA	NA	NA	NA	NA	Baeolophus bicolor	Tufted Titmouse	n/a	latitude	occupancy shift	trailing edge	no change	0.006	degrees lat/year	Table 3	6.66	no	fails to support: no change	not assessed	yes	If temperatures change, and if species moveto minimize changes in their realized temperature niche,then the overlap of realized temperature niches in 1979–82and in 2007–10 (i.e. the curves in Fig. 1, panel A) must besignificantly greater than the overlap of temperatures on theearlier (1979–82) routes, observed in 1979–82 and in 2007–10 (Fig. 1, panel B)	Used BBS routes	1980.5	2008.5	Metazoa	Chordata	Aves
1	P1	29	21	irregular	unclear	fine	resurveyed	raw	A18	mixed	n/a	n/a	For North American passerine birds...[climate] apparently is not [a major driver of range shifts]. Rather, changes in species distributions in recent decades seem more likely to have been caused by other drivers such as land-cover change, meta-population dynamics, stochastic factors,etc.	NA	Contiguous US + southern Canada	northern	terrestrial	multiple	NA	NA	NA	NA	NA	NA	NA	NA	NA	Poecile carolinensis	Carolina Chickadee	n/a	latitude	occupancy shift	trailing edge	no change	-0.004	degrees lat/year	Table 3	-4.44	no	fails to support: no change	not assessed	no		Used BBS routes	1980.5	2008.5	Metazoa	Chordata	Aves
1	P1	29	21	irregular	unclear	fine	resurveyed	raw	A18	mixed	n/a	n/a	For North American passerine birds...[climate] apparently is not [a major driver of range shifts]. Rather, changes in species distributions in recent decades seem more likely to have been caused by other drivers such as land-cover change, meta-population dynamics, stochastic factors,etc.	NA	Contiguous US + southern Canada	northern	terrestrial	multiple	NA	NA	NA	NA	NA	NA	NA	NA	NA	Helmitheros vermivorum	Worm-eating Warbler	n/a	latitude	occupancy shift	trailing edge	no change	0.027	degrees lat/year	Table 3	29.97	no	fails to support: no change	not assessed	no		Used BBS routes	1980.5	2008.5	Metazoa	Chordata	Aves
1	P1	29	21	irregular	unclear	fine	resurveyed	raw	A18	mixed	n/a	n/a	For North American passerine birds...[climate] apparently is not [a major driver of range shifts]. Rather, changes in species distributions in recent decades seem more likely to have been caused by other drivers such as land-cover change, meta-population dynamics, stochastic factors,etc.	NA	Contiguous US + southern Canada	northern	terrestrial	multiple	NA	NA	NA	NA	NA	NA	NA	NA	NA	Protonotaria citrea	Prothonotary warbler	n/a	latitude	occupancy shift	trailing edge	latitudinal increase	0.025	degrees lat/year	Table 3	27.75	yes	supports	not assessed	no		Used BBS routes	1980.5	2008.5	Metazoa	Chordata	Aves
1	P1	29	21	irregular	unclear	fine	resurveyed	raw	A18	mixed	n/a	n/a	For North American passerine birds...[climate] apparently is not [a major driver of range shifts]. Rather, changes in species distributions in recent decades seem more likely to have been caused by other drivers such as land-cover change, meta-population dynamics, stochastic factors,etc.	NA	Contiguous US + southern Canada	northern	terrestrial	multiple	NA	NA	NA	NA	NA	NA	NA	NA	NA	Vermivora chrysoptera	Golden-winged warbler	n/a	latitude	occupancy shift	trailing edge	latitudinal increase	0.195	degrees lat/year	Table 3	216.45	yes	supports	not assessed	no		Used BBS routes	1980.5	2008.5	Metazoa	Chordata	Aves
1	P1	29	21	irregular	unclear	fine	resurveyed	raw	A18	mixed	n/a	n/a	For North American passerine birds...[climate] apparently is not [a major driver of range shifts]. Rather, changes in species distributions in recent decades seem more likely to have been caused by other drivers such as land-cover change, meta-population dynamics, stochastic factors,etc.	NA	Contiguous US + southern Canada	northern	terrestrial	multiple	NA	NA	NA	NA	NA	NA	NA	NA	NA	Sitta pusilla	Brown-headed nuthatch	n/a	latitude	occupancy shift	trailing edge	no change	0.008	degrees lat/year	Table 3	8.88	no	fails to support: no change	not assessed	no		Used BBS routes	1980.5	2008.5	Metazoa	Chordata	Aves
1	P1	29	21	irregular	unclear	fine	resurveyed	raw	A18	mixed	n/a	n/a	For North American passerine birds...[climate] apparently is not [a major driver of range shifts]. Rather, changes in species distributions in recent decades seem more likely to have been caused by other drivers such as land-cover change, meta-population dynamics, stochastic factors,etc.	NA	Contiguous US + southern Canada	northern	terrestrial	multiple	NA	NA	NA	NA	NA	NA	NA	NA	NA	Piranga olivacea	Scarlet tanager	n/a	latitude	occupancy shift	trailing edge	latitudinal decrease	-0.025	degrees lat/year	Table 3	-27.75	yes	fails to support	not assessed	no		Used BBS routes	1980.5	2008.5	Metazoa	Chordata	Aves
1	P1	29	21	irregular	unclear	fine	resurveyed	raw	A18	mixed	n/a	n/a	For North American passerine birds...[climate] apparently is not [a major driver of range shifts]. Rather, changes in species distributions in recent decades seem more likely to have been caused by other drivers such as land-cover change, meta-population dynamics, stochastic factors,etc.	NA	Contiguous US + southern Canada	northern	terrestrial	multiple	NA	NA	NA	NA	NA	NA	NA	NA	NA	Hylocichla mustelina	Wood thrush	n/a	latitude	occupancy shift	trailing edge	latitudinal increase	0.008	degrees lat/year	Table 3	8.88	yes	supports	not assessed	no		Used BBS routes	1980.5	2008.5	Metazoa	Chordata	Aves
1	P1	29	21	irregular	unclear	fine	resurveyed	raw	A18	mixed	n/a	n/a	For North American passerine birds...[climate] apparently is not [a major driver of range shifts]. Rather, changes in species distributions in recent decades seem more likely to have been caused by other drivers such as land-cover change, meta-population dynamics, stochastic factors,etc.	NA	Contiguous US + southern Canada	northern	terrestrial	multiple	NA	NA	NA	NA	NA	NA	NA	NA	NA	Contopus virens	Eastern wood-pewee	n/a	latitude	occupancy shift	trailing edge	no change	0.01	degrees lat/year	Table 3	11.1	no	fails to support: no change	not assessed	no		Used BBS routes	1980.5	2008.5	Metazoa	Chordata	Aves
1	P1	29	21	irregular	unclear	fine	resurveyed	raw	A18	mixed	n/a	n/a	For North American passerine birds...[climate] apparently is not [a major driver of range shifts]. Rather, changes in species distributions in recent decades seem more likely to have been caused by other drivers such as land-cover change, meta-population dynamics, stochastic factors,etc.	NA	Contiguous US + southern Canada	northern	terrestrial	multiple	NA	NA	NA	NA	NA	NA	NA	NA	NA	Empidonax traillii	Willow flycatcher	n/a	latitude	occupancy shift	trailing edge	no change	0.001	degrees lat/year	Table 3	1.11	no	fails to support: no change	not assessed	no		Used BBS routes	1980.5	2008.5	Metazoa	Chordata	Aves
1	P1	29	21	irregular	unclear	fine	resurveyed	raw	A18	mixed	n/a	n/a	For North American passerine birds...[climate] apparently is not [a major driver of range shifts]. Rather, changes in species distributions in recent decades seem more likely to have been caused by other drivers such as land-cover change, meta-population dynamics, stochastic factors,etc.	NA	Contiguous US + southern Canada	northern	terrestrial	multiple	NA	NA	NA	NA	NA	NA	NA	NA	NA	Empidonax virescens	Acadian flycatcher	n/a	latitude	occupancy shift	trailing edge	no change	0.006	degrees lat/year	Table 3	6.66	no	fails to support: no change	not assessed	no		Used BBS routes	1980.5	2008.5	Metazoa	Chordata	Aves
1	P1	29	21	irregular	unclear	fine	resurveyed	raw	A18	mixed	n/a	n/a	For North American passerine birds...[climate] apparently is not [a major driver of range shifts]. Rather, changes in species distributions in recent decades seem more likely to have been caused by other drivers such as land-cover change, meta-population dynamics, stochastic factors,etc.	NA	Contiguous US + southern Canada	northern	terrestrial	multiple	NA	NA	NA	NA	NA	NA	NA	NA	NA	Spiza americana	Dickcissel	n/a	latitude	occupancy shift	trailing edge	no change	0.016	degrees lat/year	Table 3	17.76	no	fails to support: no change	not assessed	no		Used BBS routes	1980.5	2008.5	Metazoa	Chordata	Aves
1	P1	29	21	irregular	unclear	fine	resurveyed	raw	A18	mixed	n/a	n/a	For North American passerine birds...[climate] apparently is not [a major driver of range shifts]. Rather, changes in species distributions in recent decades seem more likely to have been caused by other drivers such as land-cover change, meta-population dynamics, stochastic factors,etc.	NA	Contiguous US + southern Canada	northern	terrestrial	multiple	NA	NA	NA	NA	NA	NA	NA	NA	NA	Vireo flavifrons	Yellow-throated vireo	n/a	latitude	occupancy shift	trailing edge	latitudinal decrease	-0.022	degrees lat/year	Table 3	-24.42	yes	fails to support	not assessed	no		Used BBS routes	1980.5	2008.5	Metazoa	Chordata	Aves
1	P1	29	21	irregular	unclear	fine	resurveyed	raw	A18	mixed	n/a	n/a	For North American passerine birds...[climate] apparently is not [a major driver of range shifts]. Rather, changes in species distributions in recent decades seem more likely to have been caused by other drivers such as land-cover change, meta-population dynamics, stochastic factors,etc.	NA	Contiguous US + southern Canada	northern	terrestrial	multiple	NA	NA	NA	NA	NA	NA	NA	NA	NA	Corvus ossifragus	Fish crow	n/a	latitude	occupancy shift	trailing edge	latitudinal increase	0.014	degrees lat/year	Table 3	15.54	yes	supports	not assessed	no		Used BBS routes	1980.5	2008.5	Metazoa	Chordata	Aves
1	P1	29	21	irregular	unclear	fine	resurveyed	raw	A18	mixed	n/a	n/a	For North American passerine birds...[climate] apparently is not [a major driver of range shifts]. Rather, changes in species distributions in recent decades seem more likely to have been caused by other drivers such as land-cover change, meta-population dynamics, stochastic factors,etc.	NA	Contiguous US + southern Canada	northern	terrestrial	multiple	NA	NA	NA	NA	NA	NA	NA	NA	NA	Nucifraga columbiana	Clark’s Nutcracker	n/a	latitude	occupancy shift	trailing edge	no change	-0.022	degrees lat/year	Table 3	-24.42	no	fails to support: no change	not assessed	no		Used BBS routes	1980.5	2008.5	Metazoa	Chordata	Aves
1	P1	29	21	irregular	unclear	fine	resurveyed	raw	A18	mixed	n/a	n/a	For North American passerine birds...[climate] apparently is not [a major driver of range shifts]. Rather, changes in species distributions in recent decades seem more likely to have been caused by other drivers such as land-cover change, meta-population dynamics, stochastic factors,etc.	NA	Contiguous US + southern Canada	northern	terrestrial	multiple	NA	NA	NA	NA	NA	NA	NA	NA	NA	Calamospiza melanocorys	Lark bunting	n/a	latitude	occupancy shift	trailing edge	no change	0.028	degrees lat/year	Table 3	31.08	no	fails to support: no change	not assessed	no		Used BBS routes	1980.5	2008.5	Metazoa	Chordata	Aves
1	P1	29	21	irregular	unclear	fine	resurveyed	raw	A18	mixed	n/a	n/a	For North American passerine birds...[climate] apparently is not [a major driver of range shifts]. Rather, changes in species distributions in recent decades seem more likely to have been caused by other drivers such as land-cover change, meta-population dynamics, stochastic factors,etc.	NA	Contiguous US + southern Canada	northern	terrestrial	multiple	NA	NA	NA	NA	NA	NA	NA	NA	NA	Calcarius ornatus	Chestnut-collared longspur	n/a	latitude	occupancy shift	trailing edge	latitudinal increase	0.018	degrees lat/year	Table 3	19.98	yes	supports	not assessed	no		Used BBS routes	1980.5	2008.5	Metazoa	Chordata	Aves
1	P1	29	21	irregular	unclear	fine	resurveyed	raw	A18	mixed	n/a	n/a	For North American passerine birds...[climate] apparently is not [a major driver of range shifts]. Rather, changes in species distributions in recent decades seem more likely to have been caused by other drivers such as land-cover change, meta-population dynamics, stochastic factors,etc.	NA	Contiguous US + southern Canada	northern	terrestrial	multiple	NA	NA	NA	NA	NA	NA	NA	NA	NA	Pipilo erythrophthalmus	Eastern towhee	n/a	latitude	occupancy shift	trailing edge	latitudinal decrease	-0.008	degrees lat/year	Table 3	-8.88	yes	fails to support	not assessed	no		Used BBS routes	1980.5	2008.5	Metazoa	Chordata	Aves
1	P1	29	21	irregular	unclear	fine	resurveyed	raw	A18	mixed	n/a	n/a	For North American passerine birds...[climate] apparently is not [a major driver of range shifts]. Rather, changes in species distributions in recent decades seem more likely to have been caused by other drivers such as land-cover change, meta-population dynamics, stochastic factors,etc.	NA	Contiguous US + southern Canada	northern	terrestrial	multiple	NA	NA	NA	NA	NA	NA	NA	NA	NA	Spizella pusilla	Field sparrow	n/a	latitude	occupancy shift	trailing edge	latitudinal increase	0.02	degrees lat/year	Table 3	22.2	yes	supports	not assessed	no		Used BBS routes	1980.5	2008.5	Metazoa	Chordata	Aves
10	P1	NA	57	irregular	unclear	coarse	opportunistic	raw	A1	increase	n/a	n/a	We excluded some data where circumstances suggested that range boundaries were controlled or altered by non-climatic factors. ""Thus, the influence of human land-use changes on our data set should tend to generate southward range shifts. Our conclusions are therefore conservative with respect to these effects.""	Nearly all population-dynamic studies have concluded that butterflies, and insects in general, are sensitive to temperature	Europe & North Africa	northern	terrestrial	multiple	NA	NA	NA	NA	NA	NA	NA	NA	Table S1 has coordinates for every trapping site- pick 4?	Parnassius apollo	Apollo	n/a	latitude	occupancy shift	leading edge	latitudinal increase	NA	m	Table 1	NA		supports	not assessed	not assessed		This paper uses data from multiple sources (museum records, field notebooks, national observation databases) across different time periods to make qualitative statements about boundary expansion or contraction over the past (approx.) 30-100 years. Underlying data is NOT provided and paper does not report quantitative changes in boundaries. Information on data sources is available in Supplementary…	NA	NA	Metazoa	Arthropoda	Insecta
10	P1	NA	57	irregular	unclear	coarse	opportunistic	raw	A1	increase	n/a	n/a	We excluded some data where circumstances suggested that range boundaries were controlled or altered by non-climatic factors. ""Thus, the influence of human land-use changes on our data set should tend to generate southward range shifts. Our conclusions are therefore conservative with respect to these effects.""	Nearly all population-dynamic studies have concluded that butterflies, and insects in general, are sensitive to temperature	Europe & North Africa	northern	terrestrial	multiple	NA	NA	NA	NA	NA	NA	NA	NA	Table S1 has coordinates for every trapping site- pick 4?	Parnassius mnemosyne	Clouded Apollo	n/a	latitude	occupancy shift	leading edge	latitudinal increase	NA	m	Table 1	NA		supports	not assessed	not assessed		This paper uses data from multiple sources (museum records, field notebooks, national observation databases) across different time periods to make qualitative statements about boundary expansion or contraction over the past (approx.) 30-100 years. Underlying data is NOT provided and paper does not report quantitative changes in boundaries. Information on data sources is available in Supplementary…	NA	NA	Metazoa	Arthropoda	Insecta
10	P1	NA	57	irregular	unclear	coarse	opportunistic	raw	A1	increase	n/a	n/a	We excluded some data where circumstances suggested that range boundaries were controlled or altered by non-climatic factors. ""Thus, the influence of human land-use changes on our data set should tend to generate southward range shifts. Our conclusions are therefore conservative with respect to these effects.""	Nearly all population-dynamic studies have concluded that butterflies, and insects in general, are sensitive to temperature	Europe & North Africa	northern	terrestrial	multiple	NA	NA	NA	NA	NA	NA	NA	NA	Table S1 has coordinates for every trapping site- pick 4?	Anthocharis cardamines	Orange tip	n/a	latitude	occupancy shift	leading edge	latitudinal increase	NA	m	Table 1	NA		supports	not assessed	not assessed		This paper uses data from multiple sources (museum records, field notebooks, national observation databases) across different time periods to make qualitative statements about boundary expansion or contraction over the past (approx.) 30-100 years. Underlying data is NOT provided and paper does not report quantitative changes in boundaries. Information on data sources is available in Supplementary…	NA	NA	Metazoa	Arthropoda	Insecta
10	P1	NA	57	irregular	unclear	coarse	opportunistic	raw	A1	increase	n/a	n/a	We excluded some data where circumstances suggested that range boundaries were controlled or altered by non-climatic factors. ""Thus, the influence of human land-use changes on our data set should tend to generate southward range shifts. Our conclusions are therefore conservative with respect to these effects.""	Nearly all population-dynamic studies have concluded that butterflies, and insects in general, are sensitive to temperature	Europe & North Africa	northern	terrestrial	multiple	NA	NA	NA	NA	NA	NA	NA	NA	Table S1 has coordinates for every trapping site- pick 4?	Aporia crataegi	Black-veined white	n/a	latitude	occupancy shift	leading edge	latitudinal increase	NA	m	Table 1	NA		supports	not assessed	not assessed		This paper uses data from multiple sources (museum records, field notebooks, national observation databases) across different time periods to make qualitative statements about boundary expansion or contraction over the past (approx.) 30-100 years. Underlying data is NOT provided and paper does not report quantitative changes in boundaries. Information on data sources is available in Supplementary…	NA	NA	Metazoa	Arthropoda	Insecta
10	P1	NA	57	irregular	unclear	coarse	opportunistic	raw	A1	increase	n/a	n/a	We excluded some data where circumstances suggested that range boundaries were controlled or altered by non-climatic factors. ""Thus, the influence of human land-use changes on our data set should tend to generate southward range shifts. Our conclusions are therefore conservative with respect to these effects.""	Nearly all population-dynamic studies have concluded that butterflies, and insects in general, are sensitive to temperature	Europe & North Africa	northern	terrestrial	multiple	NA	NA	NA	NA	NA	NA	NA	NA	Table S1 has coordinates for every trapping site- pick 4?	Agrodiaetus amanda	Amanda's blue butterfly	n/a	latitude	occupancy shift	leading edge	latitudinal increase	NA	m	Table 1	NA		supports	not assessed	not assessed		This paper uses data from multiple sources (museum records, field notebooks, national observation databases) across different time periods to make qualitative statements about boundary expansion or contraction over the past (approx.) 30-100 years. Underlying data is NOT provided and paper does not report quantitative changes in boundaries. Information on data sources is available in Supplementary…	NA	NA	Animalia	Arthropoda	Insecta
10	P1	NA	57	irregular	unclear	coarse	opportunistic	raw	A1	increase	n/a	n/a	We excluded some data where circumstances suggested that range boundaries were controlled or altered by non-climatic factors. ""Thus, the influence of human land-use changes on our data set should tend to generate southward range shifts. Our conclusions are therefore conservative with respect to these effects.""	Nearly all population-dynamic studies have concluded that butterflies, and insects in general, are sensitive to temperature	Europe & North Africa	northern	terrestrial	multiple	NA	NA	NA	NA	NA	NA	NA	NA	Table S1 has coordinates for every trapping site- pick 4?	Everes argiades	Short-tailed blue	n/a	latitude	occupancy shift	leading edge	latitudinal increase	NA	m	Table 1	NA		supports	not assessed	not assessed		This paper uses data from multiple sources (museum records, field notebooks, national observation databases) across different time periods to make qualitative statements about boundary expansion or contraction over the past (approx.) 30-100 years. Underlying data is NOT provided and paper does not report quantitative changes in boundaries. Information on data sources is available in Supplementary…	NA	NA	Metazoa	Arthropoda	Insecta
10	P1	NA	57	irregular	unclear	coarse	opportunistic	raw	A1	increase	n/a	n/a	We excluded some data where circumstances suggested that range boundaries were controlled or altered by non-climatic factors. ""Thus, the influence of human land-use changes on our data set should tend to generate southward range shifts. Our conclusions are therefore conservative with respect to these effects.""	Nearly all population-dynamic studies have concluded that butterflies, and insects in general, are sensitive to temperature	Europe & North Africa	northern	terrestrial	multiple	NA	NA	NA	NA	NA	NA	NA	NA	Table S1 has coordinates for every trapping site- pick 4?	Glaucopsyche alexis	Green-underside blue	n/a	latitude	occupancy shift	leading edge	latitudinal increase	NA	m	Table 1	NA		supports	not assessed	not assessed		This paper uses data from multiple sources (museum records, field notebooks, national observation databases) across different time periods to make qualitative statements about boundary expansion or contraction over the past (approx.) 30-100 years. Underlying data is NOT provided and paper does not report quantitative changes in boundaries. Information on data sources is available in Supplementary…	NA	NA	Metazoa	Arthropoda	Insecta
10	P1	NA	57	irregular	unclear	coarse	opportunistic	raw	A1	increase	n/a	n/a	We excluded some data where circumstances suggested that range boundaries were controlled or altered by non-climatic factors. ""Thus, the influence of human land-use changes on our data set should tend to generate southward range shifts. Our conclusions are therefore conservative with respect to these effects.""	Nearly all population-dynamic studies have concluded that butterflies, and insects in general, are sensitive to temperature	Europe & North Africa	northern	terrestrial	multiple	NA	NA	NA	NA	NA	NA	NA	NA	Table S1 has coordinates for every trapping site- pick 4?	Heodes tityrus	Sooty copper	n/a	latitude	occupancy shift	leading edge	latitudinal increase	NA	m	Table 1	NA		supports	not assessed	not assessed		This paper uses data from multiple sources (museum records, field notebooks, national observation databases) across different time periods to make qualitative statements about boundary expansion or contraction over the past (approx.) 30-100 years. Underlying data is NOT provided and paper does not report quantitative changes in boundaries. Information on data sources is available in Supplementary…	NA	NA	Metazoa	Arthropoda	Insecta
10	P1	NA	57	irregular	unclear	coarse	opportunistic	raw	A1	increase	n/a	n/a	We excluded some data where circumstances suggested that range boundaries were controlled or altered by non-climatic factors. ""Thus, the influence of human land-use changes on our data set should tend to generate southward range shifts. Our conclusions are therefore conservative with respect to these effects.""	Nearly all population-dynamic studies have concluded that butterflies, and insects in general, are sensitive to temperature	Europe & North Africa	northern	terrestrial	multiple	NA	NA	NA	NA	NA	NA	NA	NA	Table S1 has coordinates for every trapping site- pick 4?	Quercusia quercus	Purple hairstreak	n/a	latitude	occupancy shift	leading edge	latitudinal increase	NA	m	Table 1	NA		supports	not assessed	not assessed		This paper uses data from multiple sources (museum records, field notebooks, national observation databases) across different time periods to make qualitative statements about boundary expansion or contraction over the past (approx.) 30-100 years. Underlying data is NOT provided and paper does not report quantitative changes in boundaries. Information on data sources is available in Supplementary…	NA	NA	Metazoa	Arthropoda	Insecta
10	P1	NA	57	irregular	unclear	coarse	opportunistic	raw	A1	increase	n/a	n/a	We excluded some data where circumstances suggested that range boundaries were controlled or altered by non-climatic factors. ""Thus, the influence of human land-use changes on our data set should tend to generate southward range shifts. Our conclusions are therefore conservative with respect to these effects.""	Nearly all population-dynamic studies have concluded that butterflies, and insects in general, are sensitive to temperature	Europe & North Africa	northern	terrestrial	multiple	NA	NA	NA	NA	NA	NA	NA	NA	Table S1 has coordinates for every trapping site- pick 4?	Satyrium pruni	Black hairstreak	n/a	latitude	occupancy shift	leading edge	latitudinal increase	NA	m	Table 1	NA		supports	not assessed	not assessed		This paper uses data from multiple sources (museum records, field notebooks, national observation databases) across different time periods to make qualitative statements about boundary expansion or contraction over the past (approx.) 30-100 years. Underlying data is NOT provided and paper does not report quantitative changes in boundaries. Information on data sources is available in Supplementary…	NA	NA	Metazoa	Arthropoda	Insecta
10	P1	NA	57	irregular	unclear	coarse	opportunistic	raw	A1	increase	n/a	n/a	We excluded some data where circumstances suggested that range boundaries were controlled or altered by non-climatic factors. ""Thus, the influence of human land-use changes on our data set should tend to generate southward range shifts. Our conclusions are therefore conservative with respect to these effects.""	Nearly all population-dynamic studies have concluded that butterflies, and insects in general, are sensitive to temperature	Europe & North Africa	northern	terrestrial	multiple	NA	NA	NA	NA	NA	NA	NA	NA	Table S1 has coordinates for every trapping site- pick 4?	Hamearis lucina	Duke of Burgundy	n/a	latitude	occupancy shift	leading edge	latitudinal increase	NA	m	Table 1	NA		supports	not assessed	not assessed		This paper uses data from multiple sources (museum records, field notebooks, national observation databases) across different time periods to make qualitative statements about boundary expansion or contraction over the past (approx.) 30-100 years. Underlying data is NOT provided and paper does not report quantitative changes in boundaries. Information on data sources is available in Supplementary…	NA	NA	Metazoa	Arthropoda	Insecta
10	P1	NA	57	irregular	unclear	coarse	opportunistic	raw	A1	increase	n/a	n/a	We excluded some data where circumstances suggested that range boundaries were controlled or altered by non-climatic factors. ""Thus, the influence of human land-use changes on our data set should tend to generate southward range shifts. Our conclusions are therefore conservative with respect to these effects.""	Nearly all population-dynamic studies have concluded that butterflies, and insects in general, are sensitive to temperature	Europe & North Africa	northern	terrestrial	multiple	NA	NA	NA	NA	NA	NA	NA	NA	Table S1 has coordinates for every trapping site- pick 4?	Apatura iris	Purple emperor	n/a	latitude	occupancy shift	leading edge	latitudinal increase	NA	m	Table 1	NA		supports	not assessed	not assessed		This paper uses data from multiple sources (museum records, field notebooks, national observation databases) across different time periods to make qualitative statements about boundary expansion or contraction over the past (approx.) 30-100 years. Underlying data is NOT provided and paper does not report quantitative changes in boundaries. Information on data sources is available in Supplementary…	NA	NA	Metazoa	Arthropoda	Insecta
10	P1	NA	57	irregular	unclear	coarse	opportunistic	raw	A1	increase	n/a	n/a	We excluded some data where circumstances suggested that range boundaries were controlled or altered by non-climatic factors. ""Thus, the influence of human land-use changes on our data set should tend to generate southward range shifts. Our conclusions are therefore conservative with respect to these effects.""	Nearly all population-dynamic studies have concluded that butterflies, and insects in general, are sensitive to temperature	Europe & North Africa	northern	terrestrial	multiple	NA	NA	NA	NA	NA	NA	NA	NA	Table S1 has coordinates for every trapping site- pick 4?	Araschnia levana	Map	n/a	latitude	occupancy shift	leading edge	latitudinal increase	NA	m	Table 1	NA		supports	not assessed	not assessed		This paper uses data from multiple sources (museum records, field notebooks, national observation databases) across different time periods to make qualitative statements about boundary expansion or contraction over the past (approx.) 30-100 years. Underlying data is NOT provided and paper does not report quantitative changes in boundaries. Information on data sources is available in Supplementary…	NA	NA	Metazoa	Arthropoda	Insecta
10	P1	NA	57	irregular	unclear	coarse	opportunistic	raw	A1	increase	n/a	n/a	We excluded some data where circumstances suggested that range boundaries were controlled or altered by non-climatic factors. ""Thus, the influence of human land-use changes on our data set should tend to generate southward range shifts. Our conclusions are therefore conservative with respect to these effects.""	Nearly all population-dynamic studies have concluded that butterflies, and insects in general, are sensitive to temperature	Europe & North Africa	northern	terrestrial	multiple	NA	NA	NA	NA	NA	NA	NA	NA	Table S1 has coordinates for every trapping site- pick 4?	Argynnis paphia	Silver-washed fritillary	n/a	latitude	occupancy shift	leading edge	latitudinal increase	NA	m	Table 1	NA		supports	not assessed	not assessed		This paper uses data from multiple sources (museum records, field notebooks, national observation databases) across different time periods to make qualitative statements about boundary expansion or contraction over the past (approx.) 30-100 years. Underlying data is NOT provided and paper does not report quantitative changes in boundaries. Information on data sources is available in Supplementary…	NA	NA	Metazoa	Arthropoda	Insecta
10	P1	NA	57	irregular	unclear	coarse	opportunistic	raw	A1	increase	n/a	n/a	We excluded some data where circumstances suggested that range boundaries were controlled or altered by non-climatic factors. ""Thus, the influence of human land-use changes on our data set should tend to generate southward range shifts. Our conclusions are therefore conservative with respect to these effects.""	Nearly all population-dynamic studies have concluded that butterflies, and insects in general, are sensitive to temperature	Europe & North Africa	northern	terrestrial	multiple	NA	NA	NA	NA	NA	NA	NA	NA	Table S1 has coordinates for every trapping site- pick 4?	Argynnis niobe	Niobe fritillary	n/a	latitude	occupancy shift	leading edge	latitudinal increase	NA	m	Table 1	NA		supports	not assessed	not assessed		This paper uses data from multiple sources (museum records, field notebooks, national observation databases) across different time periods to make qualitative statements about boundary expansion or contraction over the past (approx.) 30-100 years. Underlying data is NOT provided and paper does not report quantitative changes in boundaries. Information on data sources is available in Supplementary…	NA	NA	Metazoa	Arthropoda	Insecta
10	P1	NA	57	irregular	unclear	coarse	opportunistic	raw	A1	increase	n/a	n/a	We excluded some data where circumstances suggested that range boundaries were controlled or altered by non-climatic factors. ""Thus, the influence of human land-use changes on our data set should tend to generate southward range shifts. Our conclusions are therefore conservative with respect to these effects.""	Nearly all population-dynamic studies have concluded that butterflies, and insects in general, are sensitive to temperature	Europe & North Africa	northern	terrestrial	multiple	NA	NA	NA	NA	NA	NA	NA	NA	Table S1 has coordinates for every trapping site- pick 4?	Clossiana dia	Weaver's fritillary	n/a	latitude	occupancy shift	leading edge	latitudinal increase	NA	m	Table 1	NA		supports	not assessed	not assessed		This paper uses data from multiple sources (museum records, field notebooks, national observation databases) across different time periods to make qualitative statements about boundary expansion or contraction over the past (approx.) 30-100 years. Underlying data is NOT provided and paper does not report quantitative changes in boundaries. Information on data sources is available in Supplementary…	NA	NA	Metazoa	Arthropoda	Insecta
10	P1	NA	57	irregular	unclear	coarse	opportunistic	raw	A1	increase	n/a	n/a	We excluded some data where circumstances suggested that range boundaries were controlled or altered by non-climatic factors. ""Thus, the influence of human land-use changes on our data set should tend to generate southward range shifts. Our conclusions are therefore conservative with respect to these effects.""	Nearly all population-dynamic studies have concluded that butterflies, and insects in general, are sensitive to temperature	Europe & North Africa	northern	terrestrial	multiple	NA	NA	NA	NA	NA	NA	NA	NA	Table S1 has coordinates for every trapping site- pick 4?	Brenthis daphne	Marbled fritillary	n/a	latitude	occupancy shift	leading edge	latitudinal increase	NA	m	Table 1	NA		supports	not assessed	not assessed		This paper uses data from multiple sources (museum records, field notebooks, national observation databases) across different time periods to make qualitative statements about boundary expansion or contraction over the past (approx.) 30-100 years. Underlying data is NOT provided and paper does not report quantitative changes in boundaries. Information on data sources is available in Supplementary…	NA	NA	Metazoa	Arthropoda	Insecta
10	P1	NA	57	irregular	unclear	coarse	opportunistic	raw	A1	increase	n/a	n/a	We excluded some data where circumstances suggested that range boundaries were controlled or altered by non-climatic factors. ""Thus, the influence of human land-use changes on our data set should tend to generate southward range shifts. Our conclusions are therefore conservative with respect to these effects.""	Nearly all population-dynamic studies have concluded that butterflies, and insects in general, are sensitive to temperature	Europe & North Africa	northern	terrestrial	multiple	NA	NA	NA	NA	NA	NA	NA	NA	Table S1 has coordinates for every trapping site- pick 4?	Inachis io	Peacock butterfly	n/a	latitude	occupancy shift	leading edge	latitudinal increase	NA	m	Table 1	NA		supports	not assessed	not assessed		This paper uses data from multiple sources (museum records, field notebooks, national observation databases) across different time periods to make qualitative statements about boundary expansion or contraction over the past (approx.) 30-100 years. Underlying data is NOT provided and paper does not report quantitative changes in boundaries. Information on data sources is available in Supplementary…	NA	NA	Metazoa	Arthropoda	Insecta
10	P1	NA	57	irregular	unclear	coarse	opportunistic	raw	A1	increase	n/a	n/a	We excluded some data where circumstances suggested that range boundaries were controlled or altered by non-climatic factors. ""Thus, the influence of human land-use changes on our data set should tend to generate southward range shifts. Our conclusions are therefore conservative with respect to these effects.""	Nearly all population-dynamic studies have concluded that butterflies, and insects in general, are sensitive to temperature	Europe & North Africa	northern	terrestrial	multiple	NA	NA	NA	NA	NA	NA	NA	NA	Table S1 has coordinates for every trapping site- pick 4?	Limenitis camilla	White admiral	n/a	latitude	occupancy shift	leading edge	latitudinal increase	NA	m	Table 1	NA		supports	not assessed	not assessed		This paper uses data from multiple sources (museum records, field notebooks, national observation databases) across different time periods to make qualitative statements about boundary expansion or contraction over the past (approx.) 30-100 years. Underlying data is NOT provided and paper does not report quantitative changes in boundaries. Information on data sources is available in Supplementary…	NA	NA	Metazoa	Arthropoda	Insecta
10	P1	NA	57	irregular	unclear	coarse	opportunistic	raw	A1	increase	n/a	n/a	We excluded some data where circumstances suggested that range boundaries were controlled or altered by non-climatic factors. ""Thus, the influence of human land-use changes on our data set should tend to generate southward range shifts. Our conclusions are therefore conservative with respect to these effects.""	Nearly all population-dynamic studies have concluded that butterflies, and insects in general, are sensitive to temperature	Europe & North Africa	northern	terrestrial	multiple	NA	NA	NA	NA	NA	NA	NA	NA	Table S1 has coordinates for every trapping site- pick 4?	Limenitis populi	Poplar admiral	n/a	latitude	occupancy shift	leading edge	latitudinal increase	NA	m	Table 1	NA		supports	not assessed	not assessed		This paper uses data from multiple sources (museum records, field notebooks, national observation databases) across different time periods to make qualitative statements about boundary expansion or contraction over the past (approx.) 30-100 years. Underlying data is NOT provided and paper does not report quantitative changes in boundaries. Information on data sources is available in Supplementary…	NA	NA	Metazoa	Arthropoda	Insecta
10	P1	NA	57	irregular	unclear	coarse	opportunistic	raw	A1	increase	n/a	n/a	We excluded some data where circumstances suggested that range boundaries were controlled or altered by non-climatic factors. ""Thus, the influence of human land-use changes on our data set should tend to generate southward range shifts. Our conclusions are therefore conservative with respect to these effects.""	Nearly all population-dynamic studies have concluded that butterflies, and insects in general, are sensitive to temperature	Europe & North Africa	northern	terrestrial	multiple	NA	NA	NA	NA	NA	NA	NA	NA	Table S1 has coordinates for every trapping site- pick 4?	Polygonia c-album	Comma	n/a	latitude	occupancy shift	leading edge	latitudinal increase	NA	m	Table 1	NA		supports	not assessed	not assessed		This paper uses data from multiple sources (museum records, field notebooks, national observation databases) across different time periods to make qualitative statements about boundary expansion or contraction over the past (approx.) 30-100 years. Underlying data is NOT provided and paper does not report quantitative changes in boundaries. Information on data sources is available in Supplementary…	NA	NA	Metazoa	Arthropoda	Insecta
10	P1	NA	57	irregular	unclear	coarse	opportunistic	raw	A1	increase	n/a	n/a	We excluded some data where circumstances suggested that range boundaries were controlled or altered by non-climatic factors. ""Thus, the influence of human land-use changes on our data set should tend to generate southward range shifts. Our conclusions are therefore conservative with respect to these effects.""	Nearly all population-dynamic studies have concluded that butterflies, and insects in general, are sensitive to temperature	Europe & North Africa	northern	terrestrial	multiple	NA	NA	NA	NA	NA	NA	NA	NA	Table S1 has coordinates for every trapping site- pick 4?	Aphantopus hyperantus	Ringlet	n/a	latitude	occupancy shift	leading edge	latitudinal increase	NA	m	Table 1	NA		supports	not assessed	not assessed		This paper uses data from multiple sources (museum records, field notebooks, national observation databases) across different time periods to make qualitative statements about boundary expansion or contraction over the past (approx.) 30-100 years. Underlying data is NOT provided and paper does not report quantitative changes in boundaries. Information on data sources is available in Supplementary…	NA	NA	Metazoa	Arthropoda	Insecta
10	P1	NA	57	irregular	unclear	coarse	opportunistic	raw	A1	increase	n/a	n/a	We excluded some data where circumstances suggested that range boundaries were controlled or altered by non-climatic factors. ""Thus, the influence of human land-use changes on our data set should tend to generate southward range shifts. Our conclusions are therefore conservative with respect to these effects.""	Nearly all population-dynamic studies have concluded that butterflies, and insects in general, are sensitive to temperature	Europe & North Africa	northern	terrestrial	multiple	NA	NA	NA	NA	NA	NA	NA	NA	Table S1 has coordinates for every trapping site- pick 4?	Coenonympha glycerion	Chestnut heath	n/a	latitude	occupancy shift	leading edge	latitudinal increase	NA	m	Table 1	NA		supports	not assessed	not assessed		This paper uses data from multiple sources (museum records, field notebooks, national observation databases) across different time periods to make qualitative statements about boundary expansion or contraction over the past (approx.) 30-100 years. Underlying data is NOT provided and paper does not report quantitative changes in boundaries. Information on data sources is available in Supplementary…	NA	NA	Metazoa	Arthropoda	Insecta
10	P1	NA	57	irregular	unclear	coarse	opportunistic	raw	A1	increase	n/a	n/a	We excluded some data where circumstances suggested that range boundaries were controlled or altered by non-climatic factors. ""Thus, the influence of human land-use changes on our data set should tend to generate southward range shifts. Our conclusions are therefore conservative with respect to these effects.""	Nearly all population-dynamic studies have concluded that butterflies, and insects in general, are sensitive to temperature	Europe & North Africa	northern	terrestrial	multiple	NA	NA	NA	NA	NA	NA	NA	NA	Table S1 has coordinates for every trapping site- pick 4?	Hipparchia semele	Grayling	n/a	latitude	occupancy shift	leading edge	latitudinal increase	NA	m	Table 1	NA		supports	not assessed	not assessed		This paper uses data from multiple sources (museum records, field notebooks, national observation databases) across different time periods to make qualitative statements about boundary expansion or contraction over the past (approx.) 30-100 years. Underlying data is NOT provided and paper does not report quantitative changes in boundaries. Information on data sources is available in Supplementary…	NA	NA	Metazoa	Arthropoda	Insecta
10	P1	NA	57	irregular	unclear	coarse	opportunistic	raw	A1	increase	n/a	n/a	We excluded some data where circumstances suggested that range boundaries were controlled or altered by non-climatic factors. ""Thus, the influence of human land-use changes on our data set should tend to generate southward range shifts. Our conclusions are therefore conservative with respect to these effects.""	Nearly all population-dynamic studies have concluded that butterflies, and insects in general, are sensitive to temperature	Europe & North Africa	northern	terrestrial	multiple	NA	NA	NA	NA	NA	NA	NA	NA	Table S1 has coordinates for every trapping site- pick 4?	Lasiommata megera	Wall brown	n/a	latitude	occupancy shift	leading edge	latitudinal increase	NA	m	Table 1	NA		supports	not assessed	not assessed		This paper uses data from multiple sources (museum records, field notebooks, national observation databases) across different time periods to make qualitative statements about boundary expansion or contraction over the past (approx.) 30-100 years. Underlying data is NOT provided and paper does not report quantitative changes in boundaries. Information on data sources is available in Supplementary…	NA	NA	Metazoa	Arthropoda	Insecta
10	P1	NA	57	irregular	unclear	coarse	opportunistic	raw	A1	increase	n/a	n/a	We excluded some data where circumstances suggested that range boundaries were controlled or altered by non-climatic factors. ""Thus, the influence of human land-use changes on our data set should tend to generate southward range shifts. Our conclusions are therefore conservative with respect to these effects.""	Nearly all population-dynamic studies have concluded that butterflies, and insects in general, are sensitive to temperature	Europe & North Africa	northern	terrestrial	multiple	NA	NA	NA	NA	NA	NA	NA	NA	Table S1 has coordinates for every trapping site- pick 4?	Lopinga achine	Woodland brown	n/a	latitude	occupancy shift	leading edge	latitudinal increase	NA	m	Table 1	NA		supports	not assessed	not assessed		This paper uses data from multiple sources (museum records, field notebooks, national observation databases) across different time periods to make qualitative statements about boundary expansion or contraction over the past (approx.) 30-100 years. Underlying data is NOT provided and paper does not report quantitative changes in boundaries. Information on data sources is available in Supplementary…	NA	NA	Metazoa	Arthropoda	Insecta
10	P1	NA	57	irregular	unclear	coarse	opportunistic	raw	A1	increase	n/a	n/a	We excluded some data where circumstances suggested that range boundaries were controlled or altered by non-climatic factors. ""Thus, the influence of human land-use changes on our data set should tend to generate southward range shifts. Our conclusions are therefore conservative with respect to these effects.""	Nearly all population-dynamic studies have concluded that butterflies, and insects in general, are sensitive to temperature	Europe & North Africa	northern	terrestrial	multiple	NA	NA	NA	NA	NA	NA	NA	NA	Table S1 has coordinates for every trapping site- pick 4?	Maniola jurtina	Meadow brown	n/a	latitude	occupancy shift	leading edge	latitudinal increase	NA	m	Table 1	NA		supports	not assessed	not assessed		This paper uses data from multiple sources (museum records, field notebooks, national observation databases) across different time periods to make qualitative statements about boundary expansion or contraction over the past (approx.) 30-100 years. Underlying data is NOT provided and paper does not report quantitative changes in boundaries. Information on data sources is available in Supplementary…	NA	NA	Metazoa	Arthropoda	Insecta
10	P1	NA	57	irregular	unclear	coarse	opportunistic	raw	A1	increase	n/a	n/a	We excluded some data where circumstances suggested that range boundaries were controlled or altered by non-climatic factors. ""Thus, the influence of human land-use changes on our data set should tend to generate southward range shifts. Our conclusions are therefore conservative with respect to these effects.""	Nearly all population-dynamic studies have concluded that butterflies, and insects in general, are sensitive to temperature	Europe & North Africa	northern	terrestrial	multiple	NA	NA	NA	NA	NA	NA	NA	NA	Table S1 has coordinates for every trapping site- pick 4?	Melanargia galathea	Marbled white	n/a	latitude	occupancy shift	leading edge	latitudinal increase	NA	m	Table 1	NA		supports	not assessed	not assessed		This paper uses data from multiple sources (museum records, field notebooks, national observation databases) across different time periods to make qualitative statements about boundary expansion or contraction over the past (approx.) 30-100 years. Underlying data is NOT provided and paper does not report quantitative changes in boundaries. Information on data sources is available in Supplementary…	NA	NA	Metazoa	Arthropoda	Insecta
10	P1	NA	57	irregular	unclear	coarse	opportunistic	raw	A1	increase	n/a	n/a	We excluded some data where circumstances suggested that range boundaries were controlled or altered by non-climatic factors. ""Thus, the influence of human land-use changes on our data set should tend to generate southward range shifts. Our conclusions are therefore conservative with respect to these effects.""	Nearly all population-dynamic studies have concluded that butterflies, and insects in general, are sensitive to temperature	Europe & North Africa	northern	terrestrial	multiple	NA	NA	NA	NA	NA	NA	NA	NA	Table S1 has coordinates for every trapping site- pick 4?	Pararge aegeria	Speckled wood	n/a	latitude	occupancy shift	leading edge	latitudinal increase	NA	m	Table 1	NA		supports	not assessed	not assessed		This paper uses data from multiple sources (museum records, field notebooks, national observation databases) across different time periods to make qualitative statements about boundary expansion or contraction over the past (approx.) 30-100 years. Underlying data is NOT provided and paper does not report quantitative changes in boundaries. Information on data sources is available in Supplementary…	NA	NA	Metazoa	Arthropoda	Insecta
10	P1	NA	57	irregular	unclear	coarse	opportunistic	raw	A1	increase	n/a	n/a	We excluded some data where circumstances suggested that range boundaries were controlled or altered by non-climatic factors. ""Thus, the influence of human land-use changes on our data set should tend to generate southward range shifts. Our conclusions are therefore conservative with respect to these effects.""	Nearly all population-dynamic studies have concluded that butterflies, and insects in general, are sensitive to temperature	Europe & North Africa	northern	terrestrial	multiple	NA	NA	NA	NA	NA	NA	NA	NA	Table S1 has coordinates for every trapping site- pick 4?	Pyronia tithonus	Gatekeeper	n/a	latitude	occupancy shift	leading edge	latitudinal increase	NA	m	Table 1	NA		supports	not assessed	not assessed		This paper uses data from multiple sources (museum records, field notebooks, national observation databases) across different time periods to make qualitative statements about boundary expansion or contraction over the past (approx.) 30-100 years. Underlying data is NOT provided and paper does not report quantitative changes in boundaries. Information on data sources is available in Supplementary…	NA	NA	Metazoa	Arthropoda	Insecta
10	P1	NA	57	irregular	unclear	coarse	opportunistic	raw	A1	increase	n/a	n/a	We excluded some data where circumstances suggested that range boundaries were controlled or altered by non-climatic factors. ""Thus, the influence of human land-use changes on our data set should tend to generate southward range shifts. Our conclusions are therefore conservative with respect to these effects.""	Nearly all population-dynamic studies have concluded that butterflies, and insects in general, are sensitive to temperature	Europe & North Africa	northern	terrestrial	multiple	NA	NA	NA	NA	NA	NA	NA	NA	Table S1 has coordinates for every trapping site- pick 4?	Erynnis tages	Dingy skipper	n/a	latitude	occupancy shift	leading edge	latitudinal increase	NA	m	Table 1	NA		supports	not assessed	not assessed		This paper uses data from multiple sources (museum records, field notebooks, national observation databases) across different time periods to make qualitative statements about boundary expansion or contraction over the past (approx.) 30-100 years. Underlying data is NOT provided and paper does not report quantitative changes in boundaries. Information on data sources is available in Supplementary…	NA	NA	Metazoa	Arthropoda	Insecta
10	P1	NA	57	irregular	unclear	coarse	opportunistic	raw	A1	increase	n/a	n/a	We excluded some data where circumstances suggested that range boundaries were controlled or altered by non-climatic factors. ""Thus, the influence of human land-use changes on our data set should tend to generate southward range shifts. Our conclusions are therefore conservative with respect to these effects.""	Nearly all population-dynamic studies have concluded that butterflies, and insects in general, are sensitive to temperature	Europe & North Africa	northern	terrestrial	multiple	NA	NA	NA	NA	NA	NA	NA	NA	Table S1 has coordinates for every trapping site- pick 4?	Ochlodes venatus	Large skipper	n/a	latitude	occupancy shift	leading edge	latitudinal increase	NA	m	Table 1	NA		supports	not assessed	not assessed		This paper uses data from multiple sources (museum records, field notebooks, national observation databases) across different time periods to make qualitative statements about boundary expansion or contraction over the past (approx.) 30-100 years. Underlying data is NOT provided and paper does not report quantitative changes in boundaries. Information on data sources is available in Supplementary…	NA	NA	Metazoa	Arthropoda	Insecta
10	P1	NA	57	irregular	unclear	coarse	opportunistic	raw	A1	increase	n/a	n/a	We excluded some data where circumstances suggested that range boundaries were controlled or altered by non-climatic factors. ""Thus, the influence of human land-use changes on our data set should tend to generate southward range shifts. Our conclusions are therefore conservative with respect to these effects.""	Nearly all population-dynamic studies have concluded that butterflies, and insects in general, are sensitive to temperature	Europe & North Africa	northern	terrestrial	multiple	NA	NA	NA	NA	NA	NA	NA	NA	Table S1 has coordinates for every trapping site- pick 4?	Thymelicus lineola	Essex skipper	n/a	latitude	occupancy shift	leading edge	latitudinal increase	NA	m	Table 1	NA		supports	not assessed	not assessed		This paper uses data from multiple sources (museum records, field notebooks, national observation databases) across different time periods to make qualitative statements about boundary expansion or contraction over the past (approx.) 30-100 years. Underlying data is NOT provided and paper does not report quantitative changes in boundaries. Information on data sources is available in Supplementary…	NA	NA	Metazoa	Arthropoda	Insecta
10	P1	NA	57	irregular	unclear	coarse	opportunistic	raw	A1	increase	n/a	n/a	We excluded some data where circumstances suggested that range boundaries were controlled or altered by non-climatic factors. ""Thus, the influence of human land-use changes on our data set should tend to generate southward range shifts. Our conclusions are therefore conservative with respect to these effects.""	Nearly all population-dynamic studies have concluded that butterflies, and insects in general, are sensitive to temperature	Europe & North Africa	northern	terrestrial	multiple	NA	NA	NA	NA	NA	NA	NA	NA	Table S1 has coordinates for every trapping site- pick 4?	Thymelicus sylvestris	Small skipper	n/a	latitude	occupancy shift	leading edge	latitudinal increase	NA	m	Table 1	NA		supports	not assessed	not assessed		This paper uses data from multiple sources (museum records, field notebooks, national observation databases) across different time periods to make qualitative statements about boundary expansion or contraction over the past (approx.) 30-100 years. Underlying data is NOT provided and paper does not report quantitative changes in boundaries. Information on data sources is available in Supplementary…	NA	NA	Metazoa	Arthropoda	Insecta
10	P1	NA	57	irregular	unclear	coarse	opportunistic	raw	A1	increase	n/a	n/a	We excluded some data where circumstances suggested that range boundaries were controlled or altered by non-climatic factors. ""Thus, the influence of human land-use changes on our data set should tend to generate southward range shifts. Our conclusions are therefore conservative with respect to these effects.""	Nearly all population-dynamic studies have concluded that butterflies, and insects in general, are sensitive to temperature	Europe & North Africa	northern	terrestrial	multiple	NA	NA	NA	NA	NA	NA	NA	NA	Table S1 has coordinates for every trapping site- pick 4?	Gonepteryx rhamni	Brimstone	n/a	latitude	occupancy shift	leading edge	no change	NA	m	Table 1	NA		fails to support: no change	not assessed	not assessed		This paper uses data from multiple sources (museum records, field notebooks, national observation databases) across different time periods to make qualitative statements about boundary expansion or contraction over the past (approx.) 30-100 years. Underlying data is NOT provided and paper does not report quantitative changes in boundaries. Information on data sources is available in Supplementary…	NA	NA	Metazoa	Arthropoda	Insecta
10	P1	NA	57	irregular	unclear	coarse	opportunistic	raw	A1	increase	n/a	n/a	We excluded some data where circumstances suggested that range boundaries were controlled or altered by non-climatic factors. ""Thus, the influence of human land-use changes on our data set should tend to generate southward range shifts. Our conclusions are therefore conservative with respect to these effects.""	Nearly all population-dynamic studies have concluded that butterflies, and insects in general, are sensitive to temperature	Europe & North Africa	northern	terrestrial	multiple	NA	NA	NA	NA	NA	NA	NA	NA	Table S1 has coordinates for every trapping site- pick 4?	Celastrina argiolus	Holly blue	n/a	latitude	occupancy shift	leading edge	no change	NA	m	Table 1	NA		fails to support: no change	not assessed	not assessed		This paper uses data from multiple sources (museum records, field notebooks, national observation databases) across different time periods to make qualitative statements about boundary expansion or contraction over the past (approx.) 30-100 years. Underlying data is NOT provided and paper does not report quantitative changes in boundaries. Information on data sources is available in Supplementary…	NA	NA	Metazoa	Arthropoda	Insecta
10	P1	NA	57	irregular	unclear	coarse	opportunistic	raw	A1	increase	n/a	n/a	We excluded some data where circumstances suggested that range boundaries were controlled or altered by non-climatic factors. ""Thus, the influence of human land-use changes on our data set should tend to generate southward range shifts. Our conclusions are therefore conservative with respect to these effects.""	Nearly all population-dynamic studies have concluded that butterflies, and insects in general, are sensitive to temperature	Europe & North Africa	northern	terrestrial	multiple	NA	NA	NA	NA	NA	NA	NA	NA	Table S1 has coordinates for every trapping site- pick 4?	Cyaniris semiargus	Mazarine blue	n/a	latitude	occupancy shift	leading edge	no change	NA	m	Table 1	NA		fails to support: no change	not assessed	not assessed		This paper uses data from multiple sources (museum records, field notebooks, national observation databases) across different time periods to make qualitative statements about boundary expansion or contraction over the past (approx.) 30-100 years. Underlying data is NOT provided and paper does not report quantitative changes in boundaries. Information on data sources is available in Supplementary…	NA	NA	Metazoa	Arthropoda	Insecta
10	P1	NA	57	irregular	unclear	coarse	opportunistic	raw	A1	increase	n/a	n/a	We excluded some data where circumstances suggested that range boundaries were controlled or altered by non-climatic factors. ""Thus, the influence of human land-use changes on our data set should tend to generate southward range shifts. Our conclusions are therefore conservative with respect to these effects.""	Nearly all population-dynamic studies have concluded that butterflies, and insects in general, are sensitive to temperature	Europe & North Africa	northern	terrestrial	multiple	NA	NA	NA	NA	NA	NA	NA	NA	Table S1 has coordinates for every trapping site- pick 4?	Heodes alciphron	Purple-shot copper	n/a	latitude	occupancy shift	leading edge	no change	NA	m	Table 1	NA		fails to support: no change	not assessed	not assessed		This paper uses data from multiple sources (museum records, field notebooks, national observation databases) across different time periods to make qualitative statements about boundary expansion or contraction over the past (approx.) 30-100 years. Underlying data is NOT provided and paper does not report quantitative changes in boundaries. Information on data sources is available in Supplementary…	NA	NA	Animalia	Arthropoda	Insecta
10	P1	NA	57	irregular	unclear	coarse	opportunistic	raw	A1	increase	n/a	n/a	We excluded some data where circumstances suggested that range boundaries were controlled or altered by non-climatic factors. ""Thus, the influence of human land-use changes on our data set should tend to generate southward range shifts. Our conclusions are therefore conservative with respect to these effects.""	Nearly all population-dynamic studies have concluded that butterflies, and insects in general, are sensitive to temperature	Europe & North Africa	northern	terrestrial	multiple	NA	NA	NA	NA	NA	NA	NA	NA	Table S1 has coordinates for every trapping site- pick 4?	Heodes virgaureae	Scarce copper	n/a	latitude	occupancy shift	leading edge	no change	NA	m	Table 1	NA		fails to support: no change	not assessed	not assessed		This paper uses data from multiple sources (museum records, field notebooks, national observation databases) across different time periods to make qualitative statements about boundary expansion or contraction over the past (approx.) 30-100 years. Underlying data is NOT provided and paper does not report quantitative changes in boundaries. Information on data sources is available in Supplementary…	NA	NA	Metazoa	Arthropoda	Insecta
10	P1	NA	57	irregular	unclear	coarse	opportunistic	raw	A1	increase	n/a	n/a	We excluded some data where circumstances suggested that range boundaries were controlled or altered by non-climatic factors. ""Thus, the influence of human land-use changes on our data set should tend to generate southward range shifts. Our conclusions are therefore conservative with respect to these effects.""	Nearly all population-dynamic studies have concluded that butterflies, and insects in general, are sensitive to temperature	Europe & North Africa	northern	terrestrial	multiple	NA	NA	NA	NA	NA	NA	NA	NA	Table S1 has coordinates for every trapping site- pick 4?	Plebejus argus	Silver-studded blue	n/a	latitude	occupancy shift	leading edge	no change	NA	m	Table 1	NA		fails to support: no change	not assessed	not assessed		This paper uses data from multiple sources (museum records, field notebooks, national observation databases) across different time periods to make qualitative statements about boundary expansion or contraction over the past (approx.) 30-100 years. Underlying data is NOT provided and paper does not report quantitative changes in boundaries. Information on data sources is available in Supplementary…	NA	NA	Metazoa	Arthropoda	Insecta
10	P1	NA	57	irregular	unclear	coarse	opportunistic	raw	A1	increase	n/a	n/a	We excluded some data where circumstances suggested that range boundaries were controlled or altered by non-climatic factors. ""Thus, the influence of human land-use changes on our data set should tend to generate southward range shifts. Our conclusions are therefore conservative with respect to these effects.""	Nearly all population-dynamic studies have concluded that butterflies, and insects in general, are sensitive to temperature	Europe & North Africa	northern	terrestrial	multiple	NA	NA	NA	NA	NA	NA	NA	NA	Table S1 has coordinates for every trapping site- pick 4?	Strymonidia w-album	White-letter hairstreak	n/a	latitude	occupancy shift	leading edge	no change	NA	m	Table 1	NA		fails to support: no change	not assessed	not assessed		This paper uses data from multiple sources (museum records, field notebooks, national observation databases) across different time periods to make qualitative statements about boundary expansion or contraction over the past (approx.) 30-100 years. Underlying data is NOT provided and paper does not report quantitative changes in boundaries. Information on data sources is available in Supplementary…	NA	NA	Animalia	Arthropoda	Insecta
10	P1	NA	57	irregular	unclear	coarse	opportunistic	raw	A1	increase	n/a	n/a	We excluded some data where circumstances suggested that range boundaries were controlled or altered by non-climatic factors. ""Thus, the influence of human land-use changes on our data set should tend to generate southward range shifts. Our conclusions are therefore conservative with respect to these effects.""	Nearly all population-dynamic studies have concluded that butterflies, and insects in general, are sensitive to temperature	Europe & North Africa	northern	terrestrial	multiple	NA	NA	NA	NA	NA	NA	NA	NA	Table S1 has coordinates for every trapping site- pick 4?	Thecla betulae	Brown hairstreak	n/a	latitude	occupancy shift	leading edge	no change	NA	m	Table 1	NA		fails to support: no change	not assessed	not assessed		This paper uses data from multiple sources (museum records, field notebooks, national observation databases) across different time periods to make qualitative statements about boundary expansion or contraction over the past (approx.) 30-100 years. Underlying data is NOT provided and paper does not report quantitative changes in boundaries. Information on data sources is available in Supplementary…	NA	NA	Metazoa	Arthropoda	Insecta
10	P1	NA	57	irregular	unclear	coarse	opportunistic	raw	A1	increase	n/a	n/a	We excluded some data where circumstances suggested that range boundaries were controlled or altered by non-climatic factors. ""Thus, the influence of human land-use changes on our data set should tend to generate southward range shifts. Our conclusions are therefore conservative with respect to these effects.""	Nearly all population-dynamic studies have concluded that butterflies, and insects in general, are sensitive to temperature	Europe & North Africa	northern	terrestrial	multiple	NA	NA	NA	NA	NA	NA	NA	NA	Table S1 has coordinates for every trapping site- pick 4?	Argynnis adippe	High brown fritillary	n/a	latitude	occupancy shift	leading edge	no change	NA	m	Table 1	NA		fails to support: no change	not assessed	not assessed		This paper uses data from multiple sources (museum records, field notebooks, national observation databases) across different time periods to make qualitative statements about boundary expansion or contraction over the past (approx.) 30-100 years. Underlying data is NOT provided and paper does not report quantitative changes in boundaries. Information on data sources is available in Supplementary…	NA	NA	Metazoa	Arthropoda	Insecta
10	P1	NA	57	irregular	unclear	coarse	opportunistic	raw	A1	increase	n/a	n/a	We excluded some data where circumstances suggested that range boundaries were controlled or altered by non-climatic factors. ""Thus, the influence of human land-use changes on our data set should tend to generate southward range shifts. Our conclusions are therefore conservative with respect to these effects.""	Nearly all population-dynamic studies have concluded that butterflies, and insects in general, are sensitive to temperature	Europe & North Africa	northern	terrestrial	multiple	NA	NA	NA	NA	NA	NA	NA	NA	Table S1 has coordinates for every trapping site- pick 4?	Brenthis ino	Lesser marbled fritillary	n/a	latitude	occupancy shift	leading edge	no change	NA	m	Table 1	NA		fails to support: no change	not assessed	not assessed		This paper uses data from multiple sources (museum records, field notebooks, national observation databases) across different time periods to make qualitative statements about boundary expansion or contraction over the past (approx.) 30-100 years. Underlying data is NOT provided and paper does not report quantitative changes in boundaries. Information on data sources is available in Supplementary…	NA	NA	Metazoa	Arthropoda	Insecta
10	P1	NA	57	irregular	unclear	coarse	opportunistic	raw	A1	increase	n/a	n/a	We excluded some data where circumstances suggested that range boundaries were controlled or altered by non-climatic factors. ""Thus, the influence of human land-use changes on our data set should tend to generate southward range shifts. Our conclusions are therefore conservative with respect to these effects.""	Nearly all population-dynamic studies have concluded that butterflies, and insects in general, are sensitive to temperature	Europe & North Africa	northern	terrestrial	multiple	NA	NA	NA	NA	NA	NA	NA	NA	Table S1 has coordinates for every trapping site- pick 4?	Clossiana selene	Small pearl-bordered fritillary	n/a	latitude	occupancy shift	leading edge	no change	NA	m	Table 1	NA		fails to support: no change	not assessed	not assessed		This paper uses data from multiple sources (museum records, field notebooks, national observation databases) across different time periods to make qualitative statements about boundary expansion or contraction over the past (approx.) 30-100 years. Underlying data is NOT provided and paper does not report quantitative changes in boundaries. Information on data sources is available in Supplementary…	NA	NA	Metazoa	Arthropoda	Insecta
10	P1	NA	57	irregular	unclear	coarse	opportunistic	raw	A1	increase	n/a	n/a	We excluded some data where circumstances suggested that range boundaries were controlled or altered by non-climatic factors. ""Thus, the influence of human land-use changes on our data set should tend to generate southward range shifts. Our conclusions are therefore conservative with respect to these effects.""	Nearly all population-dynamic studies have concluded that butterflies, and insects in general, are sensitive to temperature	Europe & North Africa	northern	terrestrial	multiple	NA	NA	NA	NA	NA	NA	NA	NA	Table S1 has coordinates for every trapping site- pick 4?	Melitaea cinxia	Glanville fritillary	n/a	latitude	occupancy shift	leading edge	no change	NA	m	Table 1	NA		fails to support: no change	not assessed	not assessed		This paper uses data from multiple sources (museum records, field notebooks, national observation databases) across different time periods to make qualitative statements about boundary expansion or contraction over the past (approx.) 30-100 years. Underlying data is NOT provided and paper does not report quantitative changes in boundaries. Information on data sources is available in Supplementary…	NA	NA	Metazoa	Arthropoda	Insecta
10	P1	NA	57	irregular	unclear	coarse	opportunistic	raw	A1	increase	n/a	n/a	We excluded some data where circumstances suggested that range boundaries were controlled or altered by non-climatic factors. ""Thus, the influence of human land-use changes on our data set should tend to generate southward range shifts. Our conclusions are therefore conservative with respect to these effects.""	Nearly all population-dynamic studies have concluded that butterflies, and insects in general, are sensitive to temperature	Europe & North Africa	northern	terrestrial	multiple	NA	NA	NA	NA	NA	NA	NA	NA	Table S1 has coordinates for every trapping site- pick 4?	Coenonympha arcania	Pearly heath	n/a	latitude	occupancy shift	leading edge	no change	NA	m	Table 1	NA		fails to support: no change	not assessed	not assessed		This paper uses data from multiple sources (museum records, field notebooks, national observation databases) across different time periods to make qualitative statements about boundary expansion or contraction over the past (approx.) 30-100 years. Underlying data is NOT provided and paper does not report quantitative changes in boundaries. Information on data sources is available in Supplementary…	NA	NA	Metazoa	Arthropoda	Insecta
10	P1	NA	57	irregular	unclear	coarse	opportunistic	raw	A1	increase	n/a	n/a	We excluded some data where circumstances suggested that range boundaries were controlled or altered by non-climatic factors. ""Thus, the influence of human land-use changes on our data set should tend to generate southward range shifts. Our conclusions are therefore conservative with respect to these effects.""	Nearly all population-dynamic studies have concluded that butterflies, and insects in general, are sensitive to temperature	Europe & North Africa	northern	terrestrial	multiple	NA	NA	NA	NA	NA	NA	NA	NA	Table S1 has coordinates for every trapping site- pick 4?	Erebia aethiops	Scotch argus	n/a	latitude	occupancy shift	leading edge	no change	NA	m	Table 1	NA		fails to support: no change	not assessed	not assessed		This paper uses data from multiple sources (museum records, field notebooks, national observation databases) across different time periods to make qualitative statements about boundary expansion or contraction over the past (approx.) 30-100 years. Underlying data is NOT provided and paper does not report quantitative changes in boundaries. Information on data sources is available in Supplementary…	NA	NA	Metazoa	Arthropoda	Insecta
10	P1	NA	57	irregular	unclear	coarse	opportunistic	raw	A1	increase	n/a	n/a	We excluded some data where circumstances suggested that range boundaries were controlled or altered by non-climatic factors. ""Thus, the influence of human land-use changes on our data set should tend to generate southward range shifts. Our conclusions are therefore conservative with respect to these effects.""	Nearly all population-dynamic studies have concluded that butterflies, and insects in general, are sensitive to temperature	Europe & North Africa	northern	terrestrial	multiple	NA	NA	NA	NA	NA	NA	NA	NA	Table S1 has coordinates for every trapping site- pick 4?	Lasiommata maera	Large wall brown	n/a	latitude	occupancy shift	leading edge	no change	NA	m	Table 1	NA		fails to support: no change	not assessed	not assessed		This paper uses data from multiple sources (museum records, field notebooks, national observation databases) across different time periods to make qualitative statements about boundary expansion or contraction over the past (approx.) 30-100 years. Underlying data is NOT provided and paper does not report quantitative changes in boundaries. Information on data sources is available in Supplementary…	NA	NA	Metazoa	Arthropoda	Insecta
10	P1	NA	57	irregular	unclear	coarse	opportunistic	raw	A1	increase	n/a	n/a	We excluded some data where circumstances suggested that range boundaries were controlled or altered by non-climatic factors. ""Thus, the influence of human land-use changes on our data set should tend to generate southward range shifts. Our conclusions are therefore conservative with respect to these effects.""	Nearly all population-dynamic studies have concluded that butterflies, and insects in general, are sensitive to temperature	Europe & North Africa	northern	terrestrial	multiple	NA	NA	NA	NA	NA	NA	NA	NA	Table S1 has coordinates for every trapping site- pick 4?	Carterocephalus palaemon	Chequered skipper	n/a	latitude	occupancy shift	leading edge	no change	NA	m	Table 1	NA		fails to support: no change	not assessed	not assessed		This paper uses data from multiple sources (museum records, field notebooks, national observation databases) across different time periods to make qualitative statements about boundary expansion or contraction over the past (approx.) 30-100 years. Underlying data is NOT provided and paper does not report quantitative changes in boundaries. Information on data sources is available in Supplementary…	NA	NA	Metazoa	Arthropoda	Insecta
10	P1	NA	57	irregular	unclear	coarse	opportunistic	raw	A1	increase	n/a	n/a	We excluded some data where circumstances suggested that range boundaries were controlled or altered by non-climatic factors. ""Thus, the influence of human land-use changes on our data set should tend to generate southward range shifts. Our conclusions are therefore conservative with respect to these effects.""	Nearly all population-dynamic studies have concluded that butterflies, and insects in general, are sensitive to temperature	Europe & North Africa	northern	terrestrial	multiple	NA	NA	NA	NA	NA	NA	NA	NA	Table S1 has coordinates for every trapping site- pick 4?	Thymelicus acteon	Lulworth skipper	n/a	latitude	occupancy shift	leading edge	no change	NA	m	Table 1	NA		fails to support: no change	not assessed	not assessed		This paper uses data from multiple sources (museum records, field notebooks, national observation databases) across different time periods to make qualitative statements about boundary expansion or contraction over the past (approx.) 30-100 years. Underlying data is NOT provided and paper does not report quantitative changes in boundaries. Information on data sources is available in Supplementary…	NA	NA	Metazoa	Arthropoda	Insecta
10	P1	NA	57	irregular	unclear	coarse	opportunistic	raw	A1	increase	n/a	n/a	We excluded some data where circumstances suggested that range boundaries were controlled or altered by non-climatic factors. ""Thus, the influence of human land-use changes on our data set should tend to generate southward range shifts. Our conclusions are therefore conservative with respect to these effects.""	Nearly all population-dynamic studies have concluded that butterflies, and insects in general, are sensitive to temperature	Europe & North Africa	northern	terrestrial	multiple	NA	NA	NA	NA	NA	NA	NA	NA	Table S1 has coordinates for every trapping site- pick 4?	Apatura ilia	Lesser purple emperor	n/a	latitude	occupancy shift	leading edge	latitudinal decrease	NA	m	Table 1	NA		fails to support	not assessed	not assessed		This paper uses data from multiple sources (museum records, field notebooks, national observation databases) across different time periods to make qualitative statements about boundary expansion or contraction over the past (approx.) 30-100 years. Underlying data is NOT provided and paper does not report quantitative changes in boundaries. Information on data sources is available in Supplementary…	NA	NA	Metazoa	Arthropoda	Insecta
10	P1	NA	57	irregular	unclear	coarse	opportunistic	raw	A1	increase	n/a	n/a	We excluded some data where circumstances suggested that range boundaries were controlled or altered by non-climatic factors. ""Thus, the influence of human land-use changes on our data set should tend to generate southward range shifts. Our conclusions are therefore conservative with respect to these effects.""	Nearly all population-dynamic studies have concluded that butterflies, and insects in general, are sensitive to temperature	Europe & North Africa	northern	terrestrial	multiple	NA	NA	NA	NA	NA	NA	NA	NA	Table S1 has coordinates for every trapping site- pick 4?	Parnassius apollo	Apollo	n/a	latitude	occupancy shift	trailing edge	latitudinal increase	NA	m	Table 2	NA		supports	not assessed	not assessed		This paper uses data from multiple sources (museum records, field notebooks, national observation databases) across different time periods to make qualitative statements about boundary expansion or contraction over the past (approx.) 30-100 years. Underlying data is NOT provided and paper does not report quantitative changes in boundaries. Information on data sources is available in Supplementary…	NA	NA	Metazoa	Arthropoda	Insecta
10	P1	NA	57	irregular	unclear	coarse	opportunistic	raw	A1	increase	n/a	n/a	We excluded some data where circumstances suggested that range boundaries were controlled or altered by non-climatic factors. ""Thus, the influence of human land-use changes on our data set should tend to generate southward range shifts. Our conclusions are therefore conservative with respect to these effects.""	Nearly all population-dynamic studies have concluded that butterflies, and insects in general, are sensitive to temperature	Europe & North Africa	northern	terrestrial	multiple	NA	NA	NA	NA	NA	NA	NA	NA	Table S1 has coordinates for every trapping site- pick 4?	Parnassius mnemosyne	Clouded Apollo	n/a	latitude	occupancy shift	trailing edge	latitudinal increase	NA	m	Table 2	NA		supports	not assessed	not assessed		This paper uses data from multiple sources (museum records, field notebooks, national observation databases) across different time periods to make qualitative statements about boundary expansion or contraction over the past (approx.) 30-100 years. Underlying data is NOT provided and paper does not report quantitative changes in boundaries. Information on data sources is available in Supplementary…	NA	NA	Metazoa	Arthropoda	Insecta
10	P1	NA	57	irregular	unclear	coarse	opportunistic	raw	A1	increase	n/a	n/a	We excluded some data where circumstances suggested that range boundaries were controlled or altered by non-climatic factors. ""Thus, the influence of human land-use changes on our data set should tend to generate southward range shifts. Our conclusions are therefore conservative with respect to these effects.""	Nearly all population-dynamic studies have concluded that butterflies, and insects in general, are sensitive to temperature	Europe & North Africa	northern	terrestrial	multiple	NA	NA	NA	NA	NA	NA	NA	NA	Table S1 has coordinates for every trapping site- pick 4?	Everes argiades	Short-tailed blue	n/a	latitude	occupancy shift	trailing edge	latitudinal increase	NA	m	Table 2	NA		supports	not assessed	not assessed		This paper uses data from multiple sources (museum records, field notebooks, national observation databases) across different time periods to make qualitative statements about boundary expansion or contraction over the past (approx.) 30-100 years. Underlying data is NOT provided and paper does not report quantitative changes in boundaries. Information on data sources is available in Supplementary…	NA	NA	Metazoa	Arthropoda	Insecta
10	P1	NA	57	irregular	unclear	coarse	opportunistic	raw	A1	increase	n/a	n/a	We excluded some data where circumstances suggested that range boundaries were controlled or altered by non-climatic factors. ""Thus, the influence of human land-use changes on our data set should tend to generate southward range shifts. Our conclusions are therefore conservative with respect to these effects.""	Nearly all population-dynamic studies have concluded that butterflies, and insects in general, are sensitive to temperature	Europe & North Africa	northern	terrestrial	multiple	NA	NA	NA	NA	NA	NA	NA	NA	Table S1 has coordinates for every trapping site- pick 4?	Glaucopsyche alexis	Green-underside blue	n/a	latitude	occupancy shift	trailing edge	latitudinal increase	NA	m	Table 2	NA		supports	not assessed	not assessed		This paper uses data from multiple sources (museum records, field notebooks, national observation databases) across different time periods to make qualitative statements about boundary expansion or contraction over the past (approx.) 30-100 years. Underlying data is NOT provided and paper does not report quantitative changes in boundaries. Information on data sources is available in Supplementary…	NA	NA	Metazoa	Arthropoda	Insecta
10	P1	NA	57	irregular	unclear	coarse	opportunistic	raw	A1	increase	n/a	n/a	We excluded some data where circumstances suggested that range boundaries were controlled or altered by non-climatic factors. ""Thus, the influence of human land-use changes on our data set should tend to generate southward range shifts. Our conclusions are therefore conservative with respect to these effects.""	Nearly all population-dynamic studies have concluded that butterflies, and insects in general, are sensitive to temperature	Europe & North Africa	northern	terrestrial	multiple	NA	NA	NA	NA	NA	NA	NA	NA	Table S1 has coordinates for every trapping site- pick 4?	Heodes tityrus	Sooty copper	n/a	latitude	occupancy shift	trailing edge	latitudinal increase	NA	m	Table 2	NA		supports	not assessed	not assessed		This paper uses data from multiple sources (museum records, field notebooks, national observation databases) across different time periods to make qualitative statements about boundary expansion or contraction over the past (approx.) 30-100 years. Underlying data is NOT provided and paper does not report quantitative changes in boundaries. Information on data sources is available in Supplementary…	NA	NA	Metazoa	Arthropoda	Insecta
10	P1	NA	57	irregular	unclear	coarse	opportunistic	raw	A1	increase	n/a	n/a	We excluded some data where circumstances suggested that range boundaries were controlled or altered by non-climatic factors. ""Thus, the influence of human land-use changes on our data set should tend to generate southward range shifts. Our conclusions are therefore conservative with respect to these effects.""	Nearly all population-dynamic studies have concluded that butterflies, and insects in general, are sensitive to temperature	Europe & North Africa	northern	terrestrial	multiple	NA	NA	NA	NA	NA	NA	NA	NA	Table S1 has coordinates for every trapping site- pick 4?	Hamearis lucina	Duke of Burgundy	n/a	latitude	occupancy shift	trailing edge	latitudinal increase	NA	m	Table 2	NA		supports	not assessed	not assessed		This paper uses data from multiple sources (museum records, field notebooks, national observation databases) across different time periods to make qualitative statements about boundary expansion or contraction over the past (approx.) 30-100 years. Underlying data is NOT provided and paper does not report quantitative changes in boundaries. Information on data sources is available in Supplementary…	NA	NA	Metazoa	Arthropoda	Insecta
10	P1	NA	57	irregular	unclear	coarse	opportunistic	raw	A1	increase	n/a	n/a	We excluded some data where circumstances suggested that range boundaries were controlled or altered by non-climatic factors. ""Thus, the influence of human land-use changes on our data set should tend to generate southward range shifts. Our conclusions are therefore conservative with respect to these effects.""	Nearly all population-dynamic studies have concluded that butterflies, and insects in general, are sensitive to temperature	Europe & North Africa	northern	terrestrial	multiple	NA	NA	NA	NA	NA	NA	NA	NA	Table S1 has coordinates for every trapping site- pick 4?	Clossiana dia	Weaver's fritillary	n/a	latitude	occupancy shift	trailing edge	latitudinal increase	NA	m	Table 2	NA		supports	not assessed	not assessed		This paper uses data from multiple sources (museum records, field notebooks, national observation databases) across different time periods to make qualitative statements about boundary expansion or contraction over the past (approx.) 30-100 years. Underlying data is NOT provided and paper does not report quantitative changes in boundaries. Information on data sources is available in Supplementary…	NA	NA	Metazoa	Arthropoda	Insecta
10	P1	NA	57	irregular	unclear	coarse	opportunistic	raw	A1	increase	n/a	n/a	We excluded some data where circumstances suggested that range boundaries were controlled or altered by non-climatic factors. ""Thus, the influence of human land-use changes on our data set should tend to generate southward range shifts. Our conclusions are therefore conservative with respect to these effects.""	Nearly all population-dynamic studies have concluded that butterflies, and insects in general, are sensitive to temperature	Europe & North Africa	northern	terrestrial	multiple	NA	NA	NA	NA	NA	NA	NA	NA	Table S1 has coordinates for every trapping site- pick 4?	Clossiana selene	Small pearl-bordered fritillary	n/a	latitude	occupancy shift	trailing edge	latitudinal increase	NA	m	Table 2	NA		supports	not assessed	not assessed		This paper uses data from multiple sources (museum records, field notebooks, national observation databases) across different time periods to make qualitative statements about boundary expansion or contraction over the past (approx.) 30-100 years. Underlying data is NOT provided and paper does not report quantitative changes in boundaries. Information on data sources is available in Supplementary…	NA	NA	Metazoa	Arthropoda	Insecta
10	P1	NA	57	irregular	unclear	coarse	opportunistic	raw	A1	increase	n/a	n/a	We excluded some data where circumstances suggested that range boundaries were controlled or altered by non-climatic factors. ""Thus, the influence of human land-use changes on our data set should tend to generate southward range shifts. Our conclusions are therefore conservative with respect to these effects.""	Nearly all population-dynamic studies have concluded that butterflies, and insects in general, are sensitive to temperature	Europe & North Africa	northern	terrestrial	multiple	NA	NA	NA	NA	NA	NA	NA	NA	Table S1 has coordinates for every trapping site- pick 4?	Aphantopus hyperantus	Ringlet	n/a	latitude	occupancy shift	trailing edge	latitudinal increase	NA	m	Table 2	NA		supports	not assessed	not assessed		This paper uses data from multiple sources (museum records, field notebooks, national observation databases) across different time periods to make qualitative statements about boundary expansion or contraction over the past (approx.) 30-100 years. Underlying data is NOT provided and paper does not report quantitative changes in boundaries. Information on data sources is available in Supplementary…	NA	NA	Metazoa	Arthropoda	Insecta
10	P1	NA	57	irregular	unclear	coarse	opportunistic	raw	A1	increase	n/a	n/a	We excluded some data where circumstances suggested that range boundaries were controlled or altered by non-climatic factors. ""Thus, the influence of human land-use changes on our data set should tend to generate southward range shifts. Our conclusions are therefore conservative with respect to these effects.""	Nearly all population-dynamic studies have concluded that butterflies, and insects in general, are sensitive to temperature	Europe & North Africa	northern	terrestrial	multiple	NA	NA	NA	NA	NA	NA	NA	NA	Table S1 has coordinates for every trapping site- pick 4?	Minois dryas	Dryad	n/a	latitude	occupancy shift	trailing edge	latitudinal increase	NA	m	Table 2	NA		supports	not assessed	not assessed		This paper uses data from multiple sources (museum records, field notebooks, national observation databases) across different time periods to make qualitative statements about boundary expansion or contraction over the past (approx.) 30-100 years. Underlying data is NOT provided and paper does not report quantitative changes in boundaries. Information on data sources is available in Supplementary…	NA	NA	Metazoa	Arthropoda	Insecta
10	P1	NA	57	irregular	unclear	coarse	opportunistic	raw	A1	increase	n/a	n/a	We excluded some data where circumstances suggested that range boundaries were controlled or altered by non-climatic factors. ""Thus, the influence of human land-use changes on our data set should tend to generate southward range shifts. Our conclusions are therefore conservative with respect to these effects.""	Nearly all population-dynamic studies have concluded that butterflies, and insects in general, are sensitive to temperature	Europe & North Africa	northern	terrestrial	multiple	NA	NA	NA	NA	NA	NA	NA	NA	Table S1 has coordinates for every trapping site- pick 4?	Aporia crataegi	Black-veined white	n/a	latitude	occupancy shift	trailing edge	no change	NA	m	Table 2	NA		fails to support: no change	not assessed	not assessed		This paper uses data from multiple sources (museum records, field notebooks, national observation databases) across different time periods to make qualitative statements about boundary expansion or contraction over the past (approx.) 30-100 years. Underlying data is NOT provided and paper does not report quantitative changes in boundaries. Information on data sources is available in Supplementary…	NA	NA	Metazoa	Arthropoda	Insecta
10	P1	NA	57	irregular	unclear	coarse	opportunistic	raw	A1	increase	n/a	n/a	We excluded some data where circumstances suggested that range boundaries were controlled or altered by non-climatic factors. ""Thus, the influence of human land-use changes on our data set should tend to generate southward range shifts. Our conclusions are therefore conservative with respect to these effects.""	Nearly all population-dynamic studies have concluded that butterflies, and insects in general, are sensitive to temperature	Europe & North Africa	northern	terrestrial	multiple	NA	NA	NA	NA	NA	NA	NA	NA	Table S1 has coordinates for every trapping site- pick 4?	Agrodiaetus amanda	Amanda's blue butterfly	n/a	latitude	occupancy shift	trailing edge	no change	NA	m	Table 2	NA		fails to support: no change	not assessed	not assessed		This paper uses data from multiple sources (museum records, field notebooks, national observation databases) across different time periods to make qualitative statements about boundary expansion or contraction over the past (approx.) 30-100 years. Underlying data is NOT provided and paper does not report quantitative changes in boundaries. Information on data sources is available in Supplementary…	NA	NA	Animalia	Arthropoda	Insecta
10	P1	NA	57	irregular	unclear	coarse	opportunistic	raw	A1	increase	n/a	n/a	We excluded some data where circumstances suggested that range boundaries were controlled or altered by non-climatic factors. ""Thus, the influence of human land-use changes on our data set should tend to generate southward range shifts. Our conclusions are therefore conservative with respect to these effects.""	Nearly all population-dynamic studies have concluded that butterflies, and insects in general, are sensitive to temperature	Europe & North Africa	northern	terrestrial	multiple	NA	NA	NA	NA	NA	NA	NA	NA	Table S1 has coordinates for every trapping site- pick 4?	Celastrina argiolus	Holly blue	n/a	latitude	occupancy shift	trailing edge	no change	NA	m	Table 2	NA		fails to support: no change	not assessed	not assessed		This paper uses data from multiple sources (museum records, field notebooks, national observation databases) across different time periods to make qualitative statements about boundary expansion or contraction over the past (approx.) 30-100 years. Underlying data is NOT provided and paper does not report quantitative changes in boundaries. Information on data sources is available in Supplementary…	NA	NA	Metazoa	Arthropoda	Insecta
10	P1	NA	57	irregular	unclear	coarse	opportunistic	raw	A1	increase	n/a	n/a	We excluded some data where circumstances suggested that range boundaries were controlled or altered by non-climatic factors. ""Thus, the influence of human land-use changes on our data set should tend to generate southward range shifts. Our conclusions are therefore conservative with respect to these effects.""	Nearly all population-dynamic studies have concluded that butterflies, and insects in general, are sensitive to temperature	Europe & North Africa	northern	terrestrial	multiple	NA	NA	NA	NA	NA	NA	NA	NA	Table S1 has coordinates for every trapping site- pick 4?	Cupido minimus	Small blue	n/a	latitude	occupancy shift	trailing edge	no change	NA	m	Table 2	NA		fails to support: no change	not assessed	not assessed		This paper uses data from multiple sources (museum records, field notebooks, national observation databases) across different time periods to make qualitative statements about boundary expansion or contraction over the past (approx.) 30-100 years. Underlying data is NOT provided and paper does not report quantitative changes in boundaries. Information on data sources is available in Supplementary…	NA	NA	Metazoa	Arthropoda	Insecta
10	P1	NA	57	irregular	unclear	coarse	opportunistic	raw	A1	increase	n/a	n/a	We excluded some data where circumstances suggested that range boundaries were controlled or altered by non-climatic factors. ""Thus, the influence of human land-use changes on our data set should tend to generate southward range shifts. Our conclusions are therefore conservative with respect to these effects.""	Nearly all population-dynamic studies have concluded that butterflies, and insects in general, are sensitive to temperature	Europe & North Africa	northern	terrestrial	multiple	NA	NA	NA	NA	NA	NA	NA	NA	Table S1 has coordinates for every trapping site- pick 4?	Heodes alciphron	Purple-shot copper	n/a	latitude	occupancy shift	trailing edge	no change	NA	m	Table 2	NA		fails to support: no change	not assessed	not assessed		This paper uses data from multiple sources (museum records, field notebooks, national observation databases) across different time periods to make qualitative statements about boundary expansion or contraction over the past (approx.) 30-100 years. Underlying data is NOT provided and paper does not report quantitative changes in boundaries. Information on data sources is available in Supplementary…	NA	NA	Animalia	Arthropoda	Insecta
10	P1	NA	57	irregular	unclear	coarse	opportunistic	raw	A1	increase	n/a	n/a	We excluded some data where circumstances suggested that range boundaries were controlled or altered by non-climatic factors. ""Thus, the influence of human land-use changes on our data set should tend to generate southward range shifts. Our conclusions are therefore conservative with respect to these effects.""	Nearly all population-dynamic studies have concluded that butterflies, and insects in general, are sensitive to temperature	Europe & North Africa	northern	terrestrial	multiple	NA	NA	NA	NA	NA	NA	NA	NA	Table S1 has coordinates for every trapping site- pick 4?	Heodes virgaureae	Scarce copper	n/a	latitude	occupancy shift	trailing edge	no change	NA	m	Table 2	NA		fails to support: no change	not assessed	not assessed		This paper uses data from multiple sources (museum records, field notebooks, national observation databases) across different time periods to make qualitative statements about boundary expansion or contraction over the past (approx.) 30-100 years. Underlying data is NOT provided and paper does not report quantitative changes in boundaries. Information on data sources is available in Supplementary…	NA	NA	Metazoa	Arthropoda	Insecta
10	P1	NA	57	irregular	unclear	coarse	opportunistic	raw	A1	increase	n/a	n/a	We excluded some data where circumstances suggested that range boundaries were controlled or altered by non-climatic factors. ""Thus, the influence of human land-use changes on our data set should tend to generate southward range shifts. Our conclusions are therefore conservative with respect to these effects.""	Nearly all population-dynamic studies have concluded that butterflies, and insects in general, are sensitive to temperature	Europe & North Africa	northern	terrestrial	multiple	NA	NA	NA	NA	NA	NA	NA	NA	Table S1 has coordinates for every trapping site- pick 4?	Quercusia quercus	Purple hairstreak	n/a	latitude	occupancy shift	trailing edge	no change	NA	m	Table 2	NA		fails to support: no change	not assessed	not assessed		This paper uses data from multiple sources (museum records, field notebooks, national observation databases) across different time periods to make qualitative statements about boundary expansion or contraction over the past (approx.) 30-100 years. Underlying data is NOT provided and paper does not report quantitative changes in boundaries. Information on data sources is available in Supplementary…	NA	NA	Metazoa	Arthropoda	Insecta
10	P1	NA	57	irregular	unclear	coarse	opportunistic	raw	A1	increase	n/a	n/a	We excluded some data where circumstances suggested that range boundaries were controlled or altered by non-climatic factors. ""Thus, the influence of human land-use changes on our data set should tend to generate southward range shifts. Our conclusions are therefore conservative with respect to these effects.""	Nearly all population-dynamic studies have concluded that butterflies, and insects in general, are sensitive to temperature	Europe & North Africa	northern	terrestrial	multiple	NA	NA	NA	NA	NA	NA	NA	NA	Table S1 has coordinates for every trapping site- pick 4?	Strymonidia w-album	White-letter hairstreak	n/a	latitude	occupancy shift	trailing edge	no change	NA	m	Table 2	NA		fails to support: no change	not assessed	not assessed		This paper uses data from multiple sources (museum records, field notebooks, national observation databases) across different time periods to make qualitative statements about boundary expansion or contraction over the past (approx.) 30-100 years. Underlying data is NOT provided and paper does not report quantitative changes in boundaries. Information on data sources is available in Supplementary…	NA	NA	Animalia	Arthropoda	Insecta
10	P1	NA	57	irregular	unclear	coarse	opportunistic	raw	A1	increase	n/a	n/a	We excluded some data where circumstances suggested that range boundaries were controlled or altered by non-climatic factors. ""Thus, the influence of human land-use changes on our data set should tend to generate southward range shifts. Our conclusions are therefore conservative with respect to these effects.""	Nearly all population-dynamic studies have concluded that butterflies, and insects in general, are sensitive to temperature	Europe & North Africa	northern	terrestrial	multiple	NA	NA	NA	NA	NA	NA	NA	NA	Table S1 has coordinates for every trapping site- pick 4?	Thecla betulae	Brown hairstreak	n/a	latitude	occupancy shift	trailing edge	no change	NA	m	Table 2	NA		fails to support: no change	not assessed	not assessed		This paper uses data from multiple sources (museum records, field notebooks, national observation databases) across different time periods to make qualitative statements about boundary expansion or contraction over the past (approx.) 30-100 years. Underlying data is NOT provided and paper does not report quantitative changes in boundaries. Information on data sources is available in Supplementary…	NA	NA	Metazoa	Arthropoda	Insecta
10	P1	NA	57	irregular	unclear	coarse	opportunistic	raw	A1	increase	n/a	n/a	We excluded some data where circumstances suggested that range boundaries were controlled or altered by non-climatic factors. ""Thus, the influence of human land-use changes on our data set should tend to generate southward range shifts. Our conclusions are therefore conservative with respect to these effects.""	Nearly all population-dynamic studies have concluded that butterflies, and insects in general, are sensitive to temperature	Europe & North Africa	northern	terrestrial	multiple	NA	NA	NA	NA	NA	NA	NA	NA	Table S1 has coordinates for every trapping site- pick 4?	Apatura ilia	Lesser purple emperor	n/a	latitude	occupancy shift	trailing edge	no change	NA	m	Table 2	NA		fails to support: no change	not assessed	not assessed		This paper uses data from multiple sources (museum records, field notebooks, national observation databases) across different time periods to make qualitative statements about boundary expansion or contraction over the past (approx.) 30-100 years. Underlying data is NOT provided and paper does not report quantitative changes in boundaries. Information on data sources is available in Supplementary…	NA	NA	Metazoa	Arthropoda	Insecta
10	P1	NA	57	irregular	unclear	coarse	opportunistic	raw	A1	increase	n/a	n/a	We excluded some data where circumstances suggested that range boundaries were controlled or altered by non-climatic factors. ""Thus, the influence of human land-use changes on our data set should tend to generate southward range shifts. Our conclusions are therefore conservative with respect to these effects.""	Nearly all population-dynamic studies have concluded that butterflies, and insects in general, are sensitive to temperature	Europe & North Africa	northern	terrestrial	multiple	NA	NA	NA	NA	NA	NA	NA	NA	Table S1 has coordinates for every trapping site- pick 4?	Apatura iris	Purple emperor	n/a	latitude	occupancy shift	trailing edge	no change	NA	m	Table 2	NA		fails to support: no change	not assessed	not assessed		This paper uses data from multiple sources (museum records, field notebooks, national observation databases) across different time periods to make qualitative statements about boundary expansion or contraction over the past (approx.) 30-100 years. Underlying data is NOT provided and paper does not report quantitative changes in boundaries. Information on data sources is available in Supplementary…	NA	NA	Metazoa	Arthropoda	Insecta
10	P1	NA	57	irregular	unclear	coarse	opportunistic	raw	A1	increase	n/a	n/a	We excluded some data where circumstances suggested that range boundaries were controlled or altered by non-climatic factors. ""Thus, the influence of human land-use changes on our data set should tend to generate southward range shifts. Our conclusions are therefore conservative with respect to these effects.""	Nearly all population-dynamic studies have concluded that butterflies, and insects in general, are sensitive to temperature	Europe & North Africa	northern	terrestrial	multiple	NA	NA	NA	NA	NA	NA	NA	NA	Table S1 has coordinates for every trapping site- pick 4?	Argynnis adippe	High brown fritillary	n/a	latitude	occupancy shift	trailing edge	no change	NA	m	Table 2	NA		fails to support: no change	not assessed	not assessed		This paper uses data from multiple sources (museum records, field notebooks, national observation databases) across different time periods to make qualitative statements about boundary expansion or contraction over the past (approx.) 30-100 years. Underlying data is NOT provided and paper does not report quantitative changes in boundaries. Information on data sources is available in Supplementary…	NA	NA	Metazoa	Arthropoda	Insecta
10	P1	NA	57	irregular	unclear	coarse	opportunistic	raw	A1	increase	n/a	n/a	We excluded some data where circumstances suggested that range boundaries were controlled or altered by non-climatic factors. ""Thus, the influence of human land-use changes on our data set should tend to generate southward range shifts. Our conclusions are therefore conservative with respect to these effects.""	Nearly all population-dynamic studies have concluded that butterflies, and insects in general, are sensitive to temperature	Europe & North Africa	northern	terrestrial	multiple	NA	NA	NA	NA	NA	NA	NA	NA	Table S1 has coordinates for every trapping site- pick 4?	Argynnis paphia	Silver-washed fritillary	n/a	latitude	occupancy shift	trailing edge	no change	NA	m	Table 2	NA		fails to support: no change	not assessed	not assessed		This paper uses data from multiple sources (museum records, field notebooks, national observation databases) across different time periods to make qualitative statements about boundary expansion or contraction over the past (approx.) 30-100 years. Underlying data is NOT provided and paper does not report quantitative changes in boundaries. Information on data sources is available in Supplementary…	NA	NA	Metazoa	Arthropoda	Insecta
10	P1	NA	57	irregular	unclear	coarse	opportunistic	raw	A1	increase	n/a	n/a	We excluded some data where circumstances suggested that range boundaries were controlled or altered by non-climatic factors. ""Thus, the influence of human land-use changes on our data set should tend to generate southward range shifts. Our conclusions are therefore conservative with respect to these effects.""	Nearly all population-dynamic studies have concluded that butterflies, and insects in general, are sensitive to temperature	Europe & North Africa	northern	terrestrial	multiple	NA	NA	NA	NA	NA	NA	NA	NA	Table S1 has coordinates for every trapping site- pick 4?	Brenthis daphne	Marbled fritillary	n/a	latitude	occupancy shift	trailing edge	no change	NA	m	Table 2	NA		fails to support: no change	not assessed	not assessed		This paper uses data from multiple sources (museum records, field notebooks, national observation databases) across different time periods to make qualitative statements about boundary expansion or contraction over the past (approx.) 30-100 years. Underlying data is NOT provided and paper does not report quantitative changes in boundaries. Information on data sources is available in Supplementary…	NA	NA	Metazoa	Arthropoda	Insecta
10	P1	NA	57	irregular	unclear	coarse	opportunistic	raw	A1	increase	n/a	n/a	We excluded some data where circumstances suggested that range boundaries were controlled or altered by non-climatic factors. ""Thus, the influence of human land-use changes on our data set should tend to generate southward range shifts. Our conclusions are therefore conservative with respect to these effects.""	Nearly all population-dynamic studies have concluded that butterflies, and insects in general, are sensitive to temperature	Europe & North Africa	northern	terrestrial	multiple	NA	NA	NA	NA	NA	NA	NA	NA	Table S1 has coordinates for every trapping site- pick 4?	Clossiana euphrosyne	Pearl-bordered fritillary	n/a	latitude	occupancy shift	trailing edge	no change	NA	m	Table 2	NA		fails to support: no change	not assessed	not assessed		This paper uses data from multiple sources (museum records, field notebooks, national observation databases) across different time periods to make qualitative statements about boundary expansion or contraction over the past (approx.) 30-100 years. Underlying data is NOT provided and paper does not report quantitative changes in boundaries. Information on data sources is available in Supplementary…	NA	NA	Metazoa	Arthropoda	Insecta
10	P1	NA	57	irregular	unclear	coarse	opportunistic	raw	A1	increase	n/a	n/a	We excluded some data where circumstances suggested that range boundaries were controlled or altered by non-climatic factors. ""Thus, the influence of human land-use changes on our data set should tend to generate southward range shifts. Our conclusions are therefore conservative with respect to these effects.""	Nearly all population-dynamic studies have concluded that butterflies, and insects in general, are sensitive to temperature	Europe & North Africa	northern	terrestrial	multiple	NA	NA	NA	NA	NA	NA	NA	NA	Table S1 has coordinates for every trapping site- pick 4?	Limenitis camilla	White admiral	n/a	latitude	occupancy shift	trailing edge	no change	NA	m	Table 2	NA		fails to support: no change	not assessed	not assessed		This paper uses data from multiple sources (museum records, field notebooks, national observation databases) across different time periods to make qualitative statements about boundary expansion or contraction over the past (approx.) 30-100 years. Underlying data is NOT provided and paper does not report quantitative changes in boundaries. Information on data sources is available in Supplementary…	NA	NA	Metazoa	Arthropoda	Insecta
10	P1	NA	57	irregular	unclear	coarse	opportunistic	raw	A1	increase	n/a	n/a	We excluded some data where circumstances suggested that range boundaries were controlled or altered by non-climatic factors. ""Thus, the influence of human land-use changes on our data set should tend to generate southward range shifts. Our conclusions are therefore conservative with respect to these effects.""	Nearly all population-dynamic studies have concluded that butterflies, and insects in general, are sensitive to temperature	Europe & North Africa	northern	terrestrial	multiple	NA	NA	NA	NA	NA	NA	NA	NA	Table S1 has coordinates for every trapping site- pick 4?	Limenitis populi	Poplar admiral	n/a	latitude	occupancy shift	trailing edge	no change	NA	m	Table 2	NA		fails to support: no change	not assessed	not assessed		This paper uses data from multiple sources (museum records, field notebooks, national observation databases) across different time periods to make qualitative statements about boundary expansion or contraction over the past (approx.) 30-100 years. Underlying data is NOT provided and paper does not report quantitative changes in boundaries. Information on data sources is available in Supplementary…	NA	NA	Metazoa	Arthropoda	Insecta
10	P1	NA	57	irregular	unclear	coarse	opportunistic	raw	A1	increase	n/a	n/a	We excluded some data where circumstances suggested that range boundaries were controlled or altered by non-climatic factors. ""Thus, the influence of human land-use changes on our data set should tend to generate southward range shifts. Our conclusions are therefore conservative with respect to these effects.""	Nearly all population-dynamic studies have concluded that butterflies, and insects in general, are sensitive to temperature	Europe & North Africa	northern	terrestrial	multiple	NA	NA	NA	NA	NA	NA	NA	NA	Table S1 has coordinates for every trapping site- pick 4?	Limenitis reducta	Southern white admiral	n/a	latitude	occupancy shift	trailing edge	no change	NA	m	Table 2	NA		fails to support: no change	not assessed	not assessed		This paper uses data from multiple sources (museum records, field notebooks, national observation databases) across different time periods to make qualitative statements about boundary expansion or contraction over the past (approx.) 30-100 years. Underlying data is NOT provided and paper does not report quantitative changes in boundaries. Information on data sources is available in Supplementary…	NA	NA	Metazoa	Arthropoda	Insecta
10	P1	NA	57	irregular	unclear	coarse	opportunistic	raw	A1	increase	n/a	n/a	We excluded some data where circumstances suggested that range boundaries were controlled or altered by non-climatic factors. ""Thus, the influence of human land-use changes on our data set should tend to generate southward range shifts. Our conclusions are therefore conservative with respect to these effects.""	Nearly all population-dynamic studies have concluded that butterflies, and insects in general, are sensitive to temperature	Europe & North Africa	northern	terrestrial	multiple	NA	NA	NA	NA	NA	NA	NA	NA	Table S1 has coordinates for every trapping site- pick 4?	Polygonia c-album	Comma	n/a	latitude	occupancy shift	trailing edge	no change	NA	m	Table 2	NA		fails to support: no change	not assessed	not assessed		This paper uses data from multiple sources (museum records, field notebooks, national observation databases) across different time periods to make qualitative statements about boundary expansion or contraction over the past (approx.) 30-100 years. Underlying data is NOT provided and paper does not report quantitative changes in boundaries. Information on data sources is available in Supplementary…	NA	NA	Metazoa	Arthropoda	Insecta
10	P1	NA	57	irregular	unclear	coarse	opportunistic	raw	A1	increase	n/a	n/a	We excluded some data where circumstances suggested that range boundaries were controlled or altered by non-climatic factors. ""Thus, the influence of human land-use changes on our data set should tend to generate southward range shifts. Our conclusions are therefore conservative with respect to these effects.""	Nearly all population-dynamic studies have concluded that butterflies, and insects in general, are sensitive to temperature	Europe & North Africa	northern	terrestrial	multiple	NA	NA	NA	NA	NA	NA	NA	NA	Table S1 has coordinates for every trapping site- pick 4?	Coenonympha arcania	Pearly heath	n/a	latitude	occupancy shift	trailing edge	no change	NA	m	Table 2	NA		fails to support: no change	not assessed	not assessed		This paper uses data from multiple sources (museum records, field notebooks, national observation databases) across different time periods to make qualitative statements about boundary expansion or contraction over the past (approx.) 30-100 years. Underlying data is NOT provided and paper does not report quantitative changes in boundaries. Information on data sources is available in Supplementary…	NA	NA	Metazoa	Arthropoda	Insecta
10	P1	NA	57	irregular	unclear	coarse	opportunistic	raw	A1	increase	n/a	n/a	We excluded some data where circumstances suggested that range boundaries were controlled or altered by non-climatic factors. ""Thus, the influence of human land-use changes on our data set should tend to generate southward range shifts. Our conclusions are therefore conservative with respect to these effects.""	Nearly all population-dynamic studies have concluded that butterflies, and insects in general, are sensitive to temperature	Europe & North Africa	northern	terrestrial	multiple	NA	NA	NA	NA	NA	NA	NA	NA	Table S1 has coordinates for every trapping site- pick 4?	Lasiommata maera	Large wall brown	n/a	latitude	occupancy shift	trailing edge	no change	NA	m	Table 2	NA		fails to support: no change	not assessed	not assessed		This paper uses data from multiple sources (museum records, field notebooks, national observation databases) across different time periods to make qualitative statements about boundary expansion or contraction over the past (approx.) 30-100 years. Underlying data is NOT provided and paper does not report quantitative changes in boundaries. Information on data sources is available in Supplementary…	NA	NA	Metazoa	Arthropoda	Insecta
10	P1	NA	57	irregular	unclear	coarse	opportunistic	raw	A1	increase	n/a	n/a	We excluded some data where circumstances suggested that range boundaries were controlled or altered by non-climatic factors. ""Thus, the influence of human land-use changes on our data set should tend to generate southward range shifts. Our conclusions are therefore conservative with respect to these effects.""	Nearly all population-dynamic studies have concluded that butterflies, and insects in general, are sensitive to temperature	Europe & North Africa	northern	terrestrial	multiple	NA	NA	NA	NA	NA	NA	NA	NA	Table S1 has coordinates for every trapping site- pick 4?	Maniola jurtina	Meadow brown	n/a	latitude	occupancy shift	trailing edge	no change	NA	m	Table 2	NA		fails to support: no change	not assessed	not assessed		This paper uses data from multiple sources (museum records, field notebooks, national observation databases) across different time periods to make qualitative statements about boundary expansion or contraction over the past (approx.) 30-100 years. Underlying data is NOT provided and paper does not report quantitative changes in boundaries. Information on data sources is available in Supplementary…	NA	NA	Metazoa	Arthropoda	Insecta
10	P1	NA	57	irregular	unclear	coarse	opportunistic	raw	A1	increase	n/a	n/a	We excluded some data where circumstances suggested that range boundaries were controlled or altered by non-climatic factors. ""Thus, the influence of human land-use changes on our data set should tend to generate southward range shifts. Our conclusions are therefore conservative with respect to these effects.""	Nearly all population-dynamic studies have concluded that butterflies, and insects in general, are sensitive to temperature	Europe & North Africa	northern	terrestrial	multiple	NA	NA	NA	NA	NA	NA	NA	NA	Table S1 has coordinates for every trapping site- pick 4?	Melanargia galathea	Marbled white	n/a	latitude	occupancy shift	trailing edge	no change	NA	m	Table 2	NA		fails to support: no change	not assessed	not assessed		This paper uses data from multiple sources (museum records, field notebooks, national observation databases) across different time periods to make qualitative statements about boundary expansion or contraction over the past (approx.) 30-100 years. Underlying data is NOT provided and paper does not report quantitative changes in boundaries. Information on data sources is available in Supplementary…	NA	NA	Metazoa	Arthropoda	Insecta
10	P1	NA	57	irregular	unclear	coarse	opportunistic	raw	A1	increase	n/a	n/a	We excluded some data where circumstances suggested that range boundaries were controlled or altered by non-climatic factors. ""Thus, the influence of human land-use changes on our data set should tend to generate southward range shifts. Our conclusions are therefore conservative with respect to these effects.""	Nearly all population-dynamic studies have concluded that butterflies, and insects in general, are sensitive to temperature	Europe & North Africa	northern	terrestrial	multiple	NA	NA	NA	NA	NA	NA	NA	NA	Table S1 has coordinates for every trapping site- pick 4?	Neohipparchia statilinus	Tree grayling	n/a	latitude	occupancy shift	trailing edge	no change	NA	m	Table 2	NA		fails to support: no change	not assessed	not assessed		This paper uses data from multiple sources (museum records, field notebooks, national observation databases) across different time periods to make qualitative statements about boundary expansion or contraction over the past (approx.) 30-100 years. Underlying data is NOT provided and paper does not report quantitative changes in boundaries. Information on data sources is available in Supplementary…	NA	NA	Animalia	Arthropoda	Insecta
10	P1	NA	57	irregular	unclear	coarse	opportunistic	raw	A1	increase	n/a	n/a	We excluded some data where circumstances suggested that range boundaries were controlled or altered by non-climatic factors. ""Thus, the influence of human land-use changes on our data set should tend to generate southward range shifts. Our conclusions are therefore conservative with respect to these effects.""	Nearly all population-dynamic studies have concluded that butterflies, and insects in general, are sensitive to temperature	Europe & North Africa	northern	terrestrial	multiple	NA	NA	NA	NA	NA	NA	NA	NA	Table S1 has coordinates for every trapping site- pick 4?	Pyronia tithonus	Gatekeeper	n/a	latitude	occupancy shift	trailing edge	no change	NA	m	Table 2	NA		fails to support: no change	not assessed	not assessed		This paper uses data from multiple sources (museum records, field notebooks, national observation databases) across different time periods to make qualitative statements about boundary expansion or contraction over the past (approx.) 30-100 years. Underlying data is NOT provided and paper does not report quantitative changes in boundaries. Information on data sources is available in Supplementary…	NA	NA	Metazoa	Arthropoda	Insecta
10	P1	NA	57	irregular	unclear	coarse	opportunistic	raw	A1	increase	n/a	n/a	We excluded some data where circumstances suggested that range boundaries were controlled or altered by non-climatic factors. ""Thus, the influence of human land-use changes on our data set should tend to generate southward range shifts. Our conclusions are therefore conservative with respect to these effects.""	Nearly all population-dynamic studies have concluded that butterflies, and insects in general, are sensitive to temperature	Europe & North Africa	northern	terrestrial	multiple	NA	NA	NA	NA	NA	NA	NA	NA	Table S1 has coordinates for every trapping site- pick 4?	Carterocephalus palaemon	Chequered skipper	n/a	latitude	occupancy shift	trailing edge	no change	NA	m	Table 2	NA		fails to support: no change	not assessed	not assessed		This paper uses data from multiple sources (museum records, field notebooks, national observation databases) across different time periods to make qualitative statements about boundary expansion or contraction over the past (approx.) 30-100 years. Underlying data is NOT provided and paper does not report quantitative changes in boundaries. Information on data sources is available in Supplementary…	NA	NA	Metazoa	Arthropoda	Insecta
10	P1	NA	57	irregular	unclear	coarse	opportunistic	raw	A1	increase	n/a	n/a	We excluded some data where circumstances suggested that range boundaries were controlled or altered by non-climatic factors. ""Thus, the influence of human land-use changes on our data set should tend to generate southward range shifts. Our conclusions are therefore conservative with respect to these effects.""	Nearly all population-dynamic studies have concluded that butterflies, and insects in general, are sensitive to temperature	Europe & North Africa	northern	terrestrial	multiple	NA	NA	NA	NA	NA	NA	NA	NA	Table S1 has coordinates for every trapping site- pick 4?	Thymelicus acteon	Lulworth skipper	n/a	latitude	occupancy shift	trailing edge	no change	NA	m	Table 2	NA		fails to support: no change	not assessed	not assessed		This paper uses data from multiple sources (museum records, field notebooks, national observation databases) across different time periods to make qualitative statements about boundary expansion or contraction over the past (approx.) 30-100 years. Underlying data is NOT provided and paper does not report quantitative changes in boundaries. Information on data sources is available in Supplementary…	NA	NA	Metazoa	Arthropoda	Insecta
10	P1	NA	57	irregular	unclear	coarse	opportunistic	raw	A1	increase	n/a	n/a	We excluded some data where circumstances suggested that range boundaries were controlled or altered by non-climatic factors. ""Thus, the influence of human land-use changes on our data set should tend to generate southward range shifts. Our conclusions are therefore conservative with respect to these effects.""	Nearly all population-dynamic studies have concluded that butterflies, and insects in general, are sensitive to temperature	Europe & North Africa	northern	terrestrial	multiple	NA	NA	NA	NA	NA	NA	NA	NA	Table S1 has coordinates for every trapping site- pick 4?	Thymelicus sylvestris	Small skipper	n/a	latitude	occupancy shift	trailing edge	no change	NA	m	Table 2	NA		fails to support: no change	not assessed	not assessed		This paper uses data from multiple sources (museum records, field notebooks, national observation databases) across different time periods to make qualitative statements about boundary expansion or contraction over the past (approx.) 30-100 years. Underlying data is NOT provided and paper does not report quantitative changes in boundaries. Information on data sources is available in Supplementary…	NA	NA	Metazoa	Arthropoda	Insecta
10	P1	NA	57	irregular	unclear	coarse	opportunistic	raw	A1	increase	n/a	n/a	We excluded some data where circumstances suggested that range boundaries were controlled or altered by non-climatic factors. ""Thus, the influence of human land-use changes on our data set should tend to generate southward range shifts. Our conclusions are therefore conservative with respect to these effects.""	Nearly all population-dynamic studies have concluded that butterflies, and insects in general, are sensitive to temperature	Europe & North Africa	northern	terrestrial	multiple	NA	NA	NA	NA	NA	NA	NA	NA	Table S1 has coordinates for every trapping site- pick 4?	Brenthis ino	Lesser marbled fritillary	n/a	latitude	occupancy shift	trailing edge	latitudinal decrease	NA	m	Table 2	NA		fails to support	not assessed	not assessed		This paper uses data from multiple sources (museum records, field notebooks, national observation databases) across different time periods to make qualitative statements about boundary expansion or contraction over the past (approx.) 30-100 years. Underlying data is NOT provided and paper does not report quantitative changes in boundaries. Information on data sources is available in Supplementary…	NA	NA	Metazoa	Arthropoda	Insecta
10	P1	NA	57	irregular	unclear	coarse	opportunistic	raw	A1	increase	n/a	n/a	We excluded some data where circumstances suggested that range boundaries were controlled or altered by non-climatic factors. ""Thus, the influence of human land-use changes on our data set should tend to generate southward range shifts. Our conclusions are therefore conservative with respect to these effects.""	Nearly all population-dynamic studies have concluded that butterflies, and insects in general, are sensitive to temperature	Europe & North Africa	northern	terrestrial	multiple	NA	NA	NA	NA	NA	NA	NA	NA	Table S1 has coordinates for every trapping site- pick 4?	Araschnia levana	Map	n/a	latitude	occupancy shift	trailing edge	latitudinal decrease	NA	m	Table 2	NA		fails to support	not assessed	not assessed		This paper uses data from multiple sources (museum records, field notebooks, national observation databases) across different time periods to make qualitative statements about boundary expansion or contraction over the past (approx.) 30-100 years. Underlying data is NOT provided and paper does not report quantitative changes in boundaries. Information on data sources is available in Supplementary…	NA	NA	Metazoa	Arthropoda	Insecta
100	P1	10	1	n/a	2	fine	resurveyed	raw	A5	increase	NA	n/a	Patch level characteristics such as size, host plant cover, and proximity to other patches affect colonization probability	NA	south-east Britain	northern	terrestrial	grassland	NA	NA	NA	NA	NA	NA	NA	NA	Fig 1	Hesperia comma	silver-spotted skipper butterfly		latitude	occupancy shift	leading edge	latitudinal increase	NA		pg 557	NA	no	supports	not assessed	no	The relationship between macroclimate and colonization was equivocal; although hierarchical partitioning indicated a significant relationship (Z =P <Fig. 2b), the direction of this effect varied, much of its explanatory power was shared with other variables (large ‘joint’ effect Fig. 2b), and macroclimate did not appear in any of the top ranked colonization models	Although study also models density of patches, it was unclear whether overall density is shifting and/or increasing along the leading edge so I have not entered an abundance shift.	2000	2009	Metazoa	Arthropoda	Insecta
101	P1	NA	1	n/a	2	fine	resurveyed	modeled	A11	increase	C2	decrease	The spatial pattern of declines of the California red legged frog is not consistent with that predicted by the climate change hypothesis. The elevational gradient in declines is consistent with the UV-B radiation hypothesis, and therefore UV-B may be a contributing factor to California red-legged frog declines. However, the UV-B hypothesis also predicts a north-to-south gradient in declines (with…	NA	California	northern	terrestrial	mixed	NA	NA	NA	NA	NA	NA	NA	NA	Fig 2	Rana aurora draytonii	California red-legged frog	Central Valley-Sierra	latitude	occupancy shift	mean	latitudinal decrease	NA		Table 2, Table 3	NA	no	fails to support	fails to support	NA	NA	Length of study period unclear, as historical data was gathered from a variety of sources collected in different years. I listed # sampling periods as 2 as the authors compare sites historically occupied with current occupancy.	NA	1993	Metazoa	Chordata	Amphibia
101	P1	NA	1	n/a	2	fine	resurveyed	modeled	A11	increase	C2	decrease	The spatial pattern of declines of the California red legged frog is not consistent with that predicted by the climate change hypothesis. The elevational gradient in declines is consistent with the UV-B radiation hypothesis, and therefore UV-B may be a contributing factor to California red-legged frog declines. However, the UV-B hypothesis also predicts a north-to-south gradient in declines (with…	NA	California	northern	terrestrial	mixed	NA	NA	NA	NA	NA	NA	NA	NA	Fig 2	Rana aurora draytonii	California red-legged frog	Central Valley-Sierra	elevation	occupancy shift	mean	elevational decrease	NA		Table 2, Table 3	NA	no	fails to support	fails to support	NA	NA	Length of study period unclear, as historical data was gathered from a variety of sources collected in different years. I listed # sampling periods as 2 as the authors compare sites historically occupied with current occupancy.	NA	1993	Metazoa	Chordata	Amphibia
101	P1	NA	1	n/a	2	fine	resurveyed	modeled	A11	increase	C2	decrease	The spatial pattern of declines of the California red legged frog is not consistent with that predicted by the climate change hypothesis. The elevational gradient in declines is consistent with the UV-B radiation hypothesis, and therefore UV-B may be a contributing factor to California red-legged frog declines. However, the UV-B hypothesis also predicts a north-to-south gradient in declines (with…	NA	California	northern	terrestrial	mixed	NA	NA	NA	NA	NA	NA	NA	NA	Fig 2	Rana aurora draytonii	California red-legged frog	Southern California	latitude	occupancy shift	mean	latitudinal increase	NA		Table 2, Table 3	NA	no	supports	fails to support	NA	NA	Length of study period unclear, as historical data was gathered from a variety of sources collected in different years. I listed # sampling periods as 2 as the authors compare sites historically occupied with current occupancy.	NA	1993	Metazoa	Chordata	Amphibia
101	P1	NA	1	n/a	2	fine	resurveyed	modeled	A11	increase	C2	decrease	The spatial pattern of declines of the California red legged frog is not consistent with that predicted by the climate change hypothesis. The elevational gradient in declines is consistent with the UV-B radiation hypothesis, and therefore UV-B may be a contributing factor to California red-legged frog declines. However, the UV-B hypothesis also predicts a north-to-south gradient in declines (with…	NA	California	northern	terrestrial	mixed	NA	NA	NA	NA	NA	NA	NA	NA	Fig 2	Rana aurora draytonii	California red-legged frog	Southern California	elevation	occupancy shift	mean	elevational decrease	NA		Table 2, Table 3	NA	no	fails to support	fails to support	NA	NA	Length of study period unclear, as historical data was gathered from a variety of sources collected in different years. I listed # sampling periods as 2 as the authors compare sites historically occupied with current occupancy.	NA	1993	Metazoa	Chordata	Amphibia
101	P1	NA	1	n/a	2	fine	resurveyed	modeled	A11	increase	C2	decrease	The spatial pattern of declines of the California red legged frog is not consistent with that predicted by the climate change hypothesis. The elevational gradient in declines is consistent with the UV-B radiation hypothesis, and therefore UV-B may be a contributing factor to California red-legged frog declines. However, the UV-B hypothesis also predicts a north-to-south gradient in declines (with…	NA	California	northern	terrestrial	mixed	NA	NA	NA	NA	NA	NA	NA	NA	Fig 2	Rana aurora draytonii	California red-legged frog	Central Coast	latitude	occupancy shift	mean	no change	NA		Table 2, Table 3	NA	no	fails to support: no change	fails to support	NA	NA	Length of study period unclear, as historical data was gathered from a variety of sources collected in different years. I listed # sampling periods as 2 as the authors compare sites historically occupied with current occupancy.	NA	1993	Metazoa	Chordata	Amphibia
101	P1	NA	1	n/a	2	fine	resurveyed	modeled	A11	increase	C2	decrease	The spatial pattern of declines of the California red legged frog is not consistent with that predicted by the climate change hypothesis. The elevational gradient in declines is consistent with the UV-B radiation hypothesis, and therefore UV-B may be a contributing factor to California red-legged frog declines. However, the UV-B hypothesis also predicts a north-to-south gradient in declines (with…	NA	California	northern	terrestrial	mixed	NA	NA	NA	NA	NA	NA	NA	NA	Fig 2	Rana aurora draytonii	California red-legged frog	Central Coast	elevation	occupancy shift	mean	elevational increase	NA		Table 2, Table 3	NA	no	supports	fails to support	NA	NA	Length of study period unclear, as historical data was gathered from a variety of sources collected in different years. I listed # sampling periods as 2 as the authors compare sites historically occupied with current occupancy.	NA	1993	Metazoa	Chordata	Amphibia
103	P1	85	34	n/a	2	fine	resurveyed	modeled	A1,A3,A4	mixed	C2	mixed	One might expect that low-elevation species should be more likely to experience impacts from land-use change at their lower limits in the Central Valley and foothills [45,46]. However, we detected few contractions at lower limits of low-elevation mammals (figure 3), and shifts were significantly more common at their upper limits where potential land-use impacts were less evident	Nevertheless, increased minimum temperatures are particularly troubling for mammals. While mammals can avoid heat stress by behavioural means (e.g. shifting daily activity), warming winters lead to increased energy expenditures for hibernators [49] and reduce the snow layer, which acts as insulation for non-hibernators [50]	Lassen Volcanic Park (northern CA), Yosemite National Park (central CA), Kings Canyon and Sequoia National Parks (southern CA)	northern	terrestrial	montane	NA	NA	NA	NA	NA	NA	NA	NA	Figure 1	Sorex ornatus	Ornate Shrew	Central	elevation	occupancy shift	leading edge	no change	0	m	Table S3	0		fails to support: no change	unclear		Temperature was the only reliable predictor of the direction of shifts, not precipitation.		1922.5	2006.5	Metazoa	Chordata	Mammalia
103	P1	85	34	n/a	2	fine	resurveyed	modeled	A1,A3,A4	mixed	C2	mixed	One might expect that low-elevation species should be more likely to experience impacts from land-use change at their lower limits in the Central Valley and foothills [45,46]. However, we detected few contractions at lower limits of low-elevation mammals (figure 3), and shifts were significantly more common at their upper limits where potential land-use impacts were less evident	Nevertheless, increased minimum temperatures are particularly troubling for mammals. While mammals can avoid heat stress by behavioural means (e.g. shifting daily activity), warming winters lead to increased energy expenditures for hibernators [49] and reduce the snow layer, which acts as insulation for non-hibernators [50]	Lassen Volcanic Park (northern CA), Yosemite National Park (central CA), Kings Canyon and Sequoia National Parks (southern CA)	northern	terrestrial	montane	NA	NA	NA	NA	NA	NA	NA	NA	Figure 1	Sorex ornatus	Ornate Shrew	Central	elevation	occupancy shift	trailing edge	elevational decrease	-492	m	Table S3	-0.0578824		fails to support	unclear		Temperature was the only reliable predictor of the direction of shifts, not precipitation.		1922.5	2006.5	Metazoa	Chordata	Mammalia
103	P1	85	34	n/a	2	fine	resurveyed	modeled	A1,A3,A4	mixed	C2	mixed	One might expect that low-elevation species should be more likely to experience impacts from land-use change at their lower limits in the Central Valley and foothills [45,46]. However, we detected few contractions at lower limits of low-elevation mammals (figure 3), and shifts were significantly more common at their upper limits where potential land-use impacts were less evident	Nevertheless, increased minimum temperatures are particularly troubling for mammals. While mammals can avoid heat stress by behavioural means (e.g. shifting daily activity), warming winters lead to increased energy expenditures for hibernators [49] and reduce the snow layer, which acts as insulation for non-hibernators [50]	Lassen Volcanic Park (northern CA), Yosemite National Park (central CA), Kings Canyon and Sequoia National Parks (southern CA)	northern	terrestrial	montane	NA	NA	NA	NA	NA	NA	NA	NA	Figure 1	Sorex ornatus	Ornate Shrew	Southern	elevation	occupancy shift	leading edge	elevational increase	1362	m	Table S3	0.160235		supports	unclear		Temperature was the only reliable predictor of the direction of shifts, not precipitation.		1922.5	2006.5	Metazoa	Chordata	Mammalia
103	P1	85	34	n/a	2	fine	resurveyed	modeled	A1,A3,A4	mixed	C2	mixed	One might expect that low-elevation species should be more likely to experience impacts from land-use change at their lower limits in the Central Valley and foothills [45,46]. However, we detected few contractions at lower limits of low-elevation mammals (figure 3), and shifts were significantly more common at their upper limits where potential land-use impacts were less evident	Nevertheless, increased minimum temperatures are particularly troubling for mammals. While mammals can avoid heat stress by behavioural means (e.g. shifting daily activity), warming winters lead to increased energy expenditures for hibernators [49] and reduce the snow layer, which acts as insulation for non-hibernators [50]	Lassen Volcanic Park (northern CA), Yosemite National Park (central CA), Kings Canyon and Sequoia National Parks (southern CA)	northern	terrestrial	montane	NA	NA	NA	NA	NA	NA	NA	NA	Figure 1	Sorex ornatus	Ornate Shrew	Southern	elevation	occupancy shift	trailing edge	no change	0	m	Table S3	0		fails to support: no change	unclear		Temperature was the only reliable predictor of the direction of shifts, not precipitation.		1922.5	2006.5	Metazoa	Chordata	Mammalia
103	P1	85	34	n/a	2	fine	resurveyed	modeled	A1,A3,A4	mixed	C2	mixed	One might expect that low-elevation species should be more likely to experience impacts from land-use change at their lower limits in the Central Valley and foothills [45,46]. However, we detected few contractions at lower limits of low-elevation mammals (figure 3), and shifts were significantly more common at their upper limits where potential land-use impacts were less evident	Nevertheless, increased minimum temperatures are particularly troubling for mammals. While mammals can avoid heat stress by behavioural means (e.g. shifting daily activity), warming winters lead to increased energy expenditures for hibernators [49] and reduce the snow layer, which acts as insulation for non-hibernators [50]	Lassen Volcanic Park (northern CA), Yosemite National Park (central CA), Kings Canyon and Sequoia National Parks (southern CA)	northern	terrestrial	montane	NA	NA	NA	NA	NA	NA	NA	NA	Figure 1	Dipodomys heermanni	Heermann's kangaroo rat	Central	elevation	occupancy shift	leading edge	elevational decrease	-247	m	Table S3	-0.0290588		fails to support	unclear		Temperature was the only reliable predictor of the direction of shifts, not precipitation.		1922.5	2006.5	Metazoa	Chordata	Mammalia
103	P1	85	34	n/a	2	fine	resurveyed	modeled	A1,A3,A4	mixed	C2	mixed	One might expect that low-elevation species should be more likely to experience impacts from land-use change at their lower limits in the Central Valley and foothills [45,46]. However, we detected few contractions at lower limits of low-elevation mammals (figure 3), and shifts were significantly more common at their upper limits where potential land-use impacts were less evident	Nevertheless, increased minimum temperatures are particularly troubling for mammals. While mammals can avoid heat stress by behavioural means (e.g. shifting daily activity), warming winters lead to increased energy expenditures for hibernators [49] and reduce the snow layer, which acts as insulation for non-hibernators [50]	Lassen Volcanic Park (northern CA), Yosemite National Park (central CA), Kings Canyon and Sequoia National Parks (southern CA)	northern	terrestrial	montane	NA	NA	NA	NA	NA	NA	NA	NA	Figure 1	Dipodomys heermanni	Heermann's kangaroo rat	Central	elevation	occupancy shift	trailing edge	no change	0	m	Table S3	0		fails to support: no change	unclear		Temperature was the only reliable predictor of the direction of shifts, not precipitation.		1922.5	2006.5	Metazoa	Chordata	Mammalia
103	P1	85	34	n/a	2	fine	resurveyed	modeled	A1,A3,A4	mixed	C2	mixed	One might expect that low-elevation species should be more likely to experience impacts from land-use change at their lower limits in the Central Valley and foothills [45,46]. However, we detected few contractions at lower limits of low-elevation mammals (figure 3), and shifts were significantly more common at their upper limits where potential land-use impacts were less evident	Nevertheless, increased minimum temperatures are particularly troubling for mammals. While mammals can avoid heat stress by behavioural means (e.g. shifting daily activity), warming winters lead to increased energy expenditures for hibernators [49] and reduce the snow layer, which acts as insulation for non-hibernators [50]	Lassen Volcanic Park (northern CA), Yosemite National Park (central CA), Kings Canyon and Sequoia National Parks (southern CA)	northern	terrestrial	montane	NA	NA	NA	NA	NA	NA	NA	NA	Figure 1	Microtus californicus	California vole	Northern	elevation	occupancy shift	leading edge	no change	0	m	Table S3	0		fails to support: no change	unclear				1922.5	2006.5	Metazoa	Chordata	Mammalia
103	P1	85	34	n/a	2	fine	resurveyed	modeled	A1,A3,A4	mixed	C2	mixed	One might expect that low-elevation species should be more likely to experience impacts from land-use change at their lower limits in the Central Valley and foothills [45,46]. However, we detected few contractions at lower limits of low-elevation mammals (figure 3), and shifts were significantly more common at their upper limits where potential land-use impacts were less evident	Nevertheless, increased minimum temperatures are particularly troubling for mammals. While mammals can avoid heat stress by behavioural means (e.g. shifting daily activity), warming winters lead to increased energy expenditures for hibernators [49] and reduce the snow layer, which acts as insulation for non-hibernators [50]	Lassen Volcanic Park (northern CA), Yosemite National Park (central CA), Kings Canyon and Sequoia National Parks (southern CA)	northern	terrestrial	montane	NA	NA	NA	NA	NA	NA	NA	NA	Figure 1	Microtus californicus	California vole	Northern	elevation	occupancy shift	trailing edge	no change	0	m	Table S3	0		fails to support: no change	unclear				1922.5	2006.5	Metazoa	Chordata	Mammalia
103	P1	85	34	n/a	2	fine	resurveyed	modeled	A1,A3,A4	mixed	C2	mixed	One might expect that low-elevation species should be more likely to experience impacts from land-use change at their lower limits in the Central Valley and foothills [45,46]. However, we detected few contractions at lower limits of low-elevation mammals (figure 3), and shifts were significantly more common at their upper limits where potential land-use impacts were less evident	Nevertheless, increased minimum temperatures are particularly troubling for mammals. While mammals can avoid heat stress by behavioural means (e.g. shifting daily activity), warming winters lead to increased energy expenditures for hibernators [49] and reduce the snow layer, which acts as insulation for non-hibernators [50]	Lassen Volcanic Park (northern CA), Yosemite National Park (central CA), Kings Canyon and Sequoia National Parks (southern CA)	northern	terrestrial	montane	NA	NA	NA	NA	NA	NA	NA	NA	Figure 1	Microtus californicus	California vole	Central	elevation	occupancy shift	leading edge	no change	0	m	Table S3	0		fails to support: no change	unclear				1922.5	2006.5	Metazoa	Chordata	Mammalia
103	P1	85	34	n/a	2	fine	resurveyed	modeled	A1,A3,A4	mixed	C2	mixed	One might expect that low-elevation species should be more likely to experience impacts from land-use change at their lower limits in the Central Valley and foothills [45,46]. However, we detected few contractions at lower limits of low-elevation mammals (figure 3), and shifts were significantly more common at their upper limits where potential land-use impacts were less evident	Nevertheless, increased minimum temperatures are particularly troubling for mammals. While mammals can avoid heat stress by behavioural means (e.g. shifting daily activity), warming winters lead to increased energy expenditures for hibernators [49] and reduce the snow layer, which acts as insulation for non-hibernators [50]	Lassen Volcanic Park (northern CA), Yosemite National Park (central CA), Kings Canyon and Sequoia National Parks (southern CA)	northern	terrestrial	montane	NA	NA	NA	NA	NA	NA	NA	NA	Figure 1	Microtus californicus	California vole	Central	elevation	occupancy shift	trailing edge	no change	0	m	Table S3	0		fails to support: no change	unclear				1922.5	2006.5	Metazoa	Chordata	Mammalia
103	P1	85	34	n/a	2	fine	resurveyed	modeled	A1,A3,A4	mixed	C2	mixed	One might expect that low-elevation species should be more likely to experience impacts from land-use change at their lower limits in the Central Valley and foothills [45,46]. However, we detected few contractions at lower limits of low-elevation mammals (figure 3), and shifts were significantly more common at their upper limits where potential land-use impacts were less evident	Nevertheless, increased minimum temperatures are particularly troubling for mammals. While mammals can avoid heat stress by behavioural means (e.g. shifting daily activity), warming winters lead to increased energy expenditures for hibernators [49] and reduce the snow layer, which acts as insulation for non-hibernators [50]	Lassen Volcanic Park (northern CA), Yosemite National Park (central CA), Kings Canyon and Sequoia National Parks (southern CA)	northern	terrestrial	montane	NA	NA	NA	NA	NA	NA	NA	NA	Figure 1	Microtus californicus	California vole	Southern	elevation	occupancy shift	leading edge	no change	0	m	Table S3	0		fails to support: no change	unclear				1922.5	2006.5	Metazoa	Chordata	Mammalia
103	P1	85	34	n/a	2	fine	resurveyed	modeled	A1,A3,A4	mixed	C2	mixed	One might expect that low-elevation species should be more likely to experience impacts from land-use change at their lower limits in the Central Valley and foothills [45,46]. However, we detected few contractions at lower limits of low-elevation mammals (figure 3), and shifts were significantly more common at their upper limits where potential land-use impacts were less evident	Nevertheless, increased minimum temperatures are particularly troubling for mammals. While mammals can avoid heat stress by behavioural means (e.g. shifting daily activity), warming winters lead to increased energy expenditures for hibernators [49] and reduce the snow layer, which acts as insulation for non-hibernators [50]	Lassen Volcanic Park (northern CA), Yosemite National Park (central CA), Kings Canyon and Sequoia National Parks (southern CA)	northern	terrestrial	montane	NA	NA	NA	NA	NA	NA	NA	NA	Figure 1	Microtus californicus	California vole	Southern	elevation	occupancy shift	trailing edge	elevational increase	465	m	Table S3	0.0547059		supports	unclear				1922.5	2006.5	Metazoa	Chordata	Mammalia
103	P1	85	34	n/a	2	fine	resurveyed	modeled	A1,A3,A4	mixed	C2	mixed	One might expect that low-elevation species should be more likely to experience impacts from land-use change at their lower limits in the Central Valley and foothills [45,46]. However, we detected few contractions at lower limits of low-elevation mammals (figure 3), and shifts were significantly more common at their upper limits where potential land-use impacts were less evident	Nevertheless, increased minimum temperatures are particularly troubling for mammals. While mammals can avoid heat stress by behavioural means (e.g. shifting daily activity), warming winters lead to increased energy expenditures for hibernators [49] and reduce the snow layer, which acts as insulation for non-hibernators [50]	Lassen Volcanic Park (northern CA), Yosemite National Park (central CA), Kings Canyon and Sequoia National Parks (southern CA)	northern	terrestrial	montane	NA	NA	NA	NA	NA	NA	NA	NA	Figure 1	Reithrodontomys megalotis	Western harvest mouse	Northern	elevation	occupancy shift	leading edge	elevational decrease	-434	m	Table S3	-0.0510588		fails to support	unclear				1922.5	2006.5	Metazoa	Chordata	Mammalia
103	P1	85	34	n/a	2	fine	resurveyed	modeled	A1,A3,A4	mixed	C2	mixed	One might expect that low-elevation species should be more likely to experience impacts from land-use change at their lower limits in the Central Valley and foothills [45,46]. However, we detected few contractions at lower limits of low-elevation mammals (figure 3), and shifts were significantly more common at their upper limits where potential land-use impacts were less evident	Nevertheless, increased minimum temperatures are particularly troubling for mammals. While mammals can avoid heat stress by behavioural means (e.g. shifting daily activity), warming winters lead to increased energy expenditures for hibernators [49] and reduce the snow layer, which acts as insulation for non-hibernators [50]	Lassen Volcanic Park (northern CA), Yosemite National Park (central CA), Kings Canyon and Sequoia National Parks (southern CA)	northern	terrestrial	montane	NA	NA	NA	NA	NA	NA	NA	NA	Figure 1	Reithrodontomys megalotis	Western harvest mouse	Northern	elevation	occupancy shift	trailing edge	no change	0	m	Table S3	0		fails to support: no change	unclear				1922.5	2006.5	Metazoa	Chordata	Mammalia
103	P1	85	34	n/a	2	fine	resurveyed	modeled	A1,A3,A4	mixed	C2	mixed	One might expect that low-elevation species should be more likely to experience impacts from land-use change at their lower limits in the Central Valley and foothills [45,46]. However, we detected few contractions at lower limits of low-elevation mammals (figure 3), and shifts were significantly more common at their upper limits where potential land-use impacts were less evident	Nevertheless, increased minimum temperatures are particularly troubling for mammals. While mammals can avoid heat stress by behavioural means (e.g. shifting daily activity), warming winters lead to increased energy expenditures for hibernators [49] and reduce the snow layer, which acts as insulation for non-hibernators [50]	Lassen Volcanic Park (northern CA), Yosemite National Park (central CA), Kings Canyon and Sequoia National Parks (southern CA)	northern	terrestrial	montane	NA	NA	NA	NA	NA	NA	NA	NA	Figure 1	Reithrodontomys megalotis	Western harvest mouse	Central	elevation	occupancy shift	leading edge	elevational increase	110	m	Table S3	0.0129412		supports	unclear				1922.5	2006.5	Metazoa	Chordata	Mammalia
103	P1	85	34	n/a	2	fine	resurveyed	modeled	A1,A3,A4	mixed	C2	mixed	One might expect that low-elevation species should be more likely to experience impacts from land-use change at their lower limits in the Central Valley and foothills [45,46]. However, we detected few contractions at lower limits of low-elevation mammals (figure 3), and shifts were significantly more common at their upper limits where potential land-use impacts were less evident	Nevertheless, increased minimum temperatures are particularly troubling for mammals. While mammals can avoid heat stress by behavioural means (e.g. shifting daily activity), warming winters lead to increased energy expenditures for hibernators [49] and reduce the snow layer, which acts as insulation for non-hibernators [50]	Lassen Volcanic Park (northern CA), Yosemite National Park (central CA), Kings Canyon and Sequoia National Parks (southern CA)	northern	terrestrial	montane	NA	NA	NA	NA	NA	NA	NA	NA	Figure 1	Reithrodontomys megalotis	Western harvest mouse	Central	elevation	occupancy shift	trailing edge	no change	0	m	Table S3	0		fails to support: no change	unclear				1922.5	2006.5	Metazoa	Chordata	Mammalia
103	P1	85	34	n/a	2	fine	resurveyed	modeled	A1,A3,A4	mixed	C2	mixed	One might expect that low-elevation species should be more likely to experience impacts from land-use change at their lower limits in the Central Valley and foothills [45,46]. However, we detected few contractions at lower limits of low-elevation mammals (figure 3), and shifts were significantly more common at their upper limits where potential land-use impacts were less evident	Nevertheless, increased minimum temperatures are particularly troubling for mammals. While mammals can avoid heat stress by behavioural means (e.g. shifting daily activity), warming winters lead to increased energy expenditures for hibernators [49] and reduce the snow layer, which acts as insulation for non-hibernators [50]	Lassen Volcanic Park (northern CA), Yosemite National Park (central CA), Kings Canyon and Sequoia National Parks (southern CA)	northern	terrestrial	montane	NA	NA	NA	NA	NA	NA	NA	NA	Figure 1	Reithrodontomys megalotis	Western harvest mouse	Southern	elevation	occupancy shift	leading edge	elevational decrease	-861	m	Table S3	-0.101294		fails to support	unclear				1922.5	2006.5	Metazoa	Chordata	Mammalia
103	P1	85	34	n/a	2	fine	resurveyed	modeled	A1,A3,A4	mixed	C2	mixed	One might expect that low-elevation species should be more likely to experience impacts from land-use change at their lower limits in the Central Valley and foothills [45,46]. However, we detected few contractions at lower limits of low-elevation mammals (figure 3), and shifts were significantly more common at their upper limits where potential land-use impacts were less evident	Nevertheless, increased minimum temperatures are particularly troubling for mammals. While mammals can avoid heat stress by behavioural means (e.g. shifting daily activity), warming winters lead to increased energy expenditures for hibernators [49] and reduce the snow layer, which acts as insulation for non-hibernators [50]	Lassen Volcanic Park (northern CA), Yosemite National Park (central CA), Kings Canyon and Sequoia National Parks (southern CA)	northern	terrestrial	montane	NA	NA	NA	NA	NA	NA	NA	NA	Figure 1	Reithrodontomys megalotis	Western harvest mouse	Southern	elevation	occupancy shift	trailing edge	no change	0	m	Table S3	0		fails to support: no change	unclear				1922.5	2006.5	Metazoa	Chordata	Mammalia
103	P1	85	34	n/a	2	fine	resurveyed	modeled	A1,A3,A4	mixed	C2	mixed	One might expect that low-elevation species should be more likely to experience impacts from land-use change at their lower limits in the Central Valley and foothills [45,46]. However, we detected few contractions at lower limits of low-elevation mammals (figure 3), and shifts were significantly more common at their upper limits where potential land-use impacts were less evident	Nevertheless, increased minimum temperatures are particularly troubling for mammals. While mammals can avoid heat stress by behavioural means (e.g. shifting daily activity), warming winters lead to increased energy expenditures for hibernators [49] and reduce the snow layer, which acts as insulation for non-hibernators [50]	Lassen Volcanic Park (northern CA), Yosemite National Park (central CA), Kings Canyon and Sequoia National Parks (southern CA)	northern	terrestrial	montane	NA	NA	NA	NA	NA	NA	NA	NA	Figure 1	Chaetodipus californicus	California pocket mouse	Central	elevation	occupancy shift	leading edge	elevational increase	787	m	Table S3	0.0925882		supports	unclear				1922.5	2006.5	Metazoa	Chordata	Mammalia
103	P1	85	34	n/a	2	fine	resurveyed	modeled	A1,A3,A4	mixed	C2	mixed	One might expect that low-elevation species should be more likely to experience impacts from land-use change at their lower limits in the Central Valley and foothills [45,46]. However, we detected few contractions at lower limits of low-elevation mammals (figure 3), and shifts were significantly more common at their upper limits where potential land-use impacts were less evident	Nevertheless, increased minimum temperatures are particularly troubling for mammals. While mammals can avoid heat stress by behavioural means (e.g. shifting daily activity), warming winters lead to increased energy expenditures for hibernators [49] and reduce the snow layer, which acts as insulation for non-hibernators [50]	Lassen Volcanic Park (northern CA), Yosemite National Park (central CA), Kings Canyon and Sequoia National Parks (southern CA)	northern	terrestrial	montane	NA	NA	NA	NA	NA	NA	NA	NA	Figure 1	Chaetodipus californicus	California pocket mouse	Central	elevation	occupancy shift	trailing edge	no change	0	m	Table S3	0		fails to support: no change	unclear				1922.5	2006.5	Metazoa	Chordata	Mammalia
103	P1	85	34	n/a	2	fine	resurveyed	modeled	A1,A3,A4	mixed	C2	mixed	One might expect that low-elevation species should be more likely to experience impacts from land-use change at their lower limits in the Central Valley and foothills [45,46]. However, we detected few contractions at lower limits of low-elevation mammals (figure 3), and shifts were significantly more common at their upper limits where potential land-use impacts were less evident	Nevertheless, increased minimum temperatures are particularly troubling for mammals. While mammals can avoid heat stress by behavioural means (e.g. shifting daily activity), warming winters lead to increased energy expenditures for hibernators [49] and reduce the snow layer, which acts as insulation for non-hibernators [50]	Lassen Volcanic Park (northern CA), Yosemite National Park (central CA), Kings Canyon and Sequoia National Parks (southern CA)	northern	terrestrial	montane	NA	NA	NA	NA	NA	NA	NA	NA	Figure 1	Chaetodipus californicus	California pocket mouse	Southern	elevation	occupancy shift	leading edge	elevational increase	226	m	Table S3	0.0265882		supports	unclear				1922.5	2006.5	Metazoa	Chordata	Mammalia
103	P1	85	34	n/a	2	fine	resurveyed	modeled	A1,A3,A4	mixed	C2	mixed	One might expect that low-elevation species should be more likely to experience impacts from land-use change at their lower limits in the Central Valley and foothills [45,46]. However, we detected few contractions at lower limits of low-elevation mammals (figure 3), and shifts were significantly more common at their upper limits where potential land-use impacts were less evident	Nevertheless, increased minimum temperatures are particularly troubling for mammals. While mammals can avoid heat stress by behavioural means (e.g. shifting daily activity), warming winters lead to increased energy expenditures for hibernators [49] and reduce the snow layer, which acts as insulation for non-hibernators [50]	Lassen Volcanic Park (northern CA), Yosemite National Park (central CA), Kings Canyon and Sequoia National Parks (southern CA)	northern	terrestrial	montane	NA	NA	NA	NA	NA	NA	NA	NA	Figure 1	Chaetodipus californicus	California pocket mouse	Southern	elevation	occupancy shift	trailing edge	elevational increase	113	m	Table S3	0.0132941		supports	unclear				1922.5	2006.5	Metazoa	Chordata	Mammalia
103	P1	85	34	n/a	2	fine	resurveyed	modeled	A1,A3,A4	mixed	C2	mixed	One might expect that low-elevation species should be more likely to experience impacts from land-use change at their lower limits in the Central Valley and foothills [45,46]. However, we detected few contractions at lower limits of low-elevation mammals (figure 3), and shifts were significantly more common at their upper limits where potential land-use impacts were less evident	Nevertheless, increased minimum temperatures are particularly troubling for mammals. While mammals can avoid heat stress by behavioural means (e.g. shifting daily activity), warming winters lead to increased energy expenditures for hibernators [49] and reduce the snow layer, which acts as insulation for non-hibernators [50]	Lassen Volcanic Park (northern CA), Yosemite National Park (central CA), Kings Canyon and Sequoia National Parks (southern CA)	northern	terrestrial	montane	NA	NA	NA	NA	NA	NA	NA	NA	Figure 1	Neotoma fuscipes	Dusky-footed woodrat	Northern	elevation	occupancy shift	leading edge	elevational increase	515	m	Table S3	0.0605882		supports	unclear				1922.5	2006.5	Metazoa	Chordata	Mammalia
103	P1	85	34	n/a	2	fine	resurveyed	modeled	A1,A3,A4	mixed	C2	mixed	One might expect that low-elevation species should be more likely to experience impacts from land-use change at their lower limits in the Central Valley and foothills [45,46]. However, we detected few contractions at lower limits of low-elevation mammals (figure 3), and shifts were significantly more common at their upper limits where potential land-use impacts were less evident	Nevertheless, increased minimum temperatures are particularly troubling for mammals. While mammals can avoid heat stress by behavioural means (e.g. shifting daily activity), warming winters lead to increased energy expenditures for hibernators [49] and reduce the snow layer, which acts as insulation for non-hibernators [50]	Lassen Volcanic Park (northern CA), Yosemite National Park (central CA), Kings Canyon and Sequoia National Parks (southern CA)	northern	terrestrial	montane	NA	NA	NA	NA	NA	NA	NA	NA	Figure 1	Neotoma fuscipes	Dusky-footed woodrat	Northern	elevation	occupancy shift	trailing edge	elevational increase	32	m	Table S3	0.00376471		supports	unclear				1922.5	2006.5	Metazoa	Chordata	Mammalia
103	P1	85	34	n/a	2	fine	resurveyed	modeled	A1,A3,A4	mixed	C2	mixed	One might expect that low-elevation species should be more likely to experience impacts from land-use change at their lower limits in the Central Valley and foothills [45,46]. However, we detected few contractions at lower limits of low-elevation mammals (figure 3), and shifts were significantly more common at their upper limits where potential land-use impacts were less evident	Nevertheless, increased minimum temperatures are particularly troubling for mammals. While mammals can avoid heat stress by behavioural means (e.g. shifting daily activity), warming winters lead to increased energy expenditures for hibernators [49] and reduce the snow layer, which acts as insulation for non-hibernators [50]	Lassen Volcanic Park (northern CA), Yosemite National Park (central CA), Kings Canyon and Sequoia National Parks (southern CA)	northern	terrestrial	montane	NA	NA	NA	NA	NA	NA	NA	NA	Figure 1	Neotoma macrotis	Big-eared woodrat	Central	elevation	occupancy shift	leading edge	no change	0	m	Table S3	0		fails to support: no change	unclear				1922.5	2006.5	Metazoa	Chordata	Mammalia
103	P1	85	34	n/a	2	fine	resurveyed	modeled	A1,A3,A4	mixed	C2	mixed	One might expect that low-elevation species should be more likely to experience impacts from land-use change at their lower limits in the Central Valley and foothills [45,46]. However, we detected few contractions at lower limits of low-elevation mammals (figure 3), and shifts were significantly more common at their upper limits where potential land-use impacts were less evident	Nevertheless, increased minimum temperatures are particularly troubling for mammals. While mammals can avoid heat stress by behavioural means (e.g. shifting daily activity), warming winters lead to increased energy expenditures for hibernators [49] and reduce the snow layer, which acts as insulation for non-hibernators [50]	Lassen Volcanic Park (northern CA), Yosemite National Park (central CA), Kings Canyon and Sequoia National Parks (southern CA)	northern	terrestrial	montane	NA	NA	NA	NA	NA	NA	NA	NA	Figure 1	Neotoma macrotis	Big-eared woodrat	Central	elevation	occupancy shift	trailing edge	no change	0	m	Table S3	0		fails to support: no change	unclear				1922.5	2006.5	Metazoa	Chordata	Mammalia
103	P1	85	34	n/a	2	fine	resurveyed	modeled	A1,A3,A4	mixed	C2	mixed	One might expect that low-elevation species should be more likely to experience impacts from land-use change at their lower limits in the Central Valley and foothills [45,46]. However, we detected few contractions at lower limits of low-elevation mammals (figure 3), and shifts were significantly more common at their upper limits where potential land-use impacts were less evident	Nevertheless, increased minimum temperatures are particularly troubling for mammals. While mammals can avoid heat stress by behavioural means (e.g. shifting daily activity), warming winters lead to increased energy expenditures for hibernators [49] and reduce the snow layer, which acts as insulation for non-hibernators [50]	Lassen Volcanic Park (northern CA), Yosemite National Park (central CA), Kings Canyon and Sequoia National Parks (southern CA)	northern	terrestrial	montane	NA	NA	NA	NA	NA	NA	NA	NA	Figure 1	Neotoma macrotis	Big-eared woodrat	Southern	elevation	occupancy shift	leading edge	elevational increase	226	m	Table S3	0.0265882		supports	unclear				1922.5	2006.5	Metazoa	Chordata	Mammalia
103	P1	85	34	n/a	2	fine	resurveyed	modeled	A1,A3,A4	mixed	C2	mixed	One might expect that low-elevation species should be more likely to experience impacts from land-use change at their lower limits in the Central Valley and foothills [45,46]. However, we detected few contractions at lower limits of low-elevation mammals (figure 3), and shifts were significantly more common at their upper limits where potential land-use impacts were less evident	Nevertheless, increased minimum temperatures are particularly troubling for mammals. While mammals can avoid heat stress by behavioural means (e.g. shifting daily activity), warming winters lead to increased energy expenditures for hibernators [49] and reduce the snow layer, which acts as insulation for non-hibernators [50]	Lassen Volcanic Park (northern CA), Yosemite National Park (central CA), Kings Canyon and Sequoia National Parks (southern CA)	northern	terrestrial	montane	NA	NA	NA	NA	NA	NA	NA	NA	Figure 1	Neotoma macrotis	Big-eared woodrat	Southern	elevation	occupancy shift	trailing edge	elevational increase	113	m	Table S3	0.0132941		supports	unclear				1922.5	2006.5	Metazoa	Chordata	Mammalia
103	P1	85	34	n/a	2	fine	resurveyed	modeled	A1,A3,A4	mixed	C2	mixed	One might expect that low-elevation species should be more likely to experience impacts from land-use change at their lower limits in the Central Valley and foothills [45,46]. However, we detected few contractions at lower limits of low-elevation mammals (figure 3), and shifts were significantly more common at their upper limits where potential land-use impacts were less evident	Nevertheless, increased minimum temperatures are particularly troubling for mammals. While mammals can avoid heat stress by behavioural means (e.g. shifting daily activity), warming winters lead to increased energy expenditures for hibernators [49] and reduce the snow layer, which acts as insulation for non-hibernators [50]	Lassen Volcanic Park (northern CA), Yosemite National Park (central CA), Kings Canyon and Sequoia National Parks (southern CA)	northern	terrestrial	montane	NA	NA	NA	NA	NA	NA	NA	NA	Figure 1	Peromyscus truei	Pinyon mouse	Northern	elevation	occupancy shift	leading edge	elevational increase	408	m	Table S3	0.048		supports	unclear				1922.5	2006.5	Metazoa	Chordata	Mammalia
103	P1	85	34	n/a	2	fine	resurveyed	modeled	A1,A3,A4	mixed	C2	mixed	One might expect that low-elevation species should be more likely to experience impacts from land-use change at their lower limits in the Central Valley and foothills [45,46]. However, we detected few contractions at lower limits of low-elevation mammals (figure 3), and shifts were significantly more common at their upper limits where potential land-use impacts were less evident	Nevertheless, increased minimum temperatures are particularly troubling for mammals. While mammals can avoid heat stress by behavioural means (e.g. shifting daily activity), warming winters lead to increased energy expenditures for hibernators [49] and reduce the snow layer, which acts as insulation for non-hibernators [50]	Lassen Volcanic Park (northern CA), Yosemite National Park (central CA), Kings Canyon and Sequoia National Parks (southern CA)	northern	terrestrial	montane	NA	NA	NA	NA	NA	NA	NA	NA	Figure 1	Peromyscus truei	Pinyon mouse	Northern	elevation	occupancy shift	trailing edge	elevational increase	529	m	Table S3	0.0622353		supports	unclear				1922.5	2006.5	Metazoa	Chordata	Mammalia
103	P1	85	34	n/a	2	fine	resurveyed	modeled	A1,A3,A4	mixed	C2	mixed	One might expect that low-elevation species should be more likely to experience impacts from land-use change at their lower limits in the Central Valley and foothills [45,46]. However, we detected few contractions at lower limits of low-elevation mammals (figure 3), and shifts were significantly more common at their upper limits where potential land-use impacts were less evident	Nevertheless, increased minimum temperatures are particularly troubling for mammals. While mammals can avoid heat stress by behavioural means (e.g. shifting daily activity), warming winters lead to increased energy expenditures for hibernators [49] and reduce the snow layer, which acts as insulation for non-hibernators [50]	Lassen Volcanic Park (northern CA), Yosemite National Park (central CA), Kings Canyon and Sequoia National Parks (southern CA)	northern	terrestrial	montane	NA	NA	NA	NA	NA	NA	NA	NA	Figure 1	Peromyscus truei	Pinyon mouse	Central	elevation	occupancy shift	leading edge	elevational increase	836	m	Table S3	0.0983529		supports	unclear				1922.5	2006.5	Metazoa	Chordata	Mammalia
103	P1	85	34	n/a	2	fine	resurveyed	modeled	A1,A3,A4	mixed	C2	mixed	One might expect that low-elevation species should be more likely to experience impacts from land-use change at their lower limits in the Central Valley and foothills [45,46]. However, we detected few contractions at lower limits of low-elevation mammals (figure 3), and shifts were significantly more common at their upper limits where potential land-use impacts were less evident	Nevertheless, increased minimum temperatures are particularly troubling for mammals. While mammals can avoid heat stress by behavioural means (e.g. shifting daily activity), warming winters lead to increased energy expenditures for hibernators [49] and reduce the snow layer, which acts as insulation for non-hibernators [50]	Lassen Volcanic Park (northern CA), Yosemite National Park (central CA), Kings Canyon and Sequoia National Parks (southern CA)	northern	terrestrial	montane	NA	NA	NA	NA	NA	NA	NA	NA	Figure 1	Peromyscus truei	Pinyon mouse	Central	elevation	occupancy shift	trailing edge	elevational increase	374	m	Table S3	0.044		supports	unclear				1922.5	2006.5	Metazoa	Chordata	Mammalia
103	P1	85	34	n/a	2	fine	resurveyed	modeled	A1,A3,A4	mixed	C2	mixed	One might expect that low-elevation species should be more likely to experience impacts from land-use change at their lower limits in the Central Valley and foothills [45,46]. However, we detected few contractions at lower limits of low-elevation mammals (figure 3), and shifts were significantly more common at their upper limits where potential land-use impacts were less evident	Nevertheless, increased minimum temperatures are particularly troubling for mammals. While mammals can avoid heat stress by behavioural means (e.g. shifting daily activity), warming winters lead to increased energy expenditures for hibernators [49] and reduce the snow layer, which acts as insulation for non-hibernators [50]	Lassen Volcanic Park (northern CA), Yosemite National Park (central CA), Kings Canyon and Sequoia National Parks (southern CA)	northern	terrestrial	montane	NA	NA	NA	NA	NA	NA	NA	NA	Figure 1	Peromyscus truei	Pinyon mouse	Southern	elevation	occupancy shift	leading edge	elevational decrease	-207	m	Table S3	-0.0243529		fails to support	unclear				1922.5	2006.5	Metazoa	Chordata	Mammalia
103	P1	85	34	n/a	2	fine	resurveyed	modeled	A1,A3,A4	mixed	C2	mixed	One might expect that low-elevation species should be more likely to experience impacts from land-use change at their lower limits in the Central Valley and foothills [45,46]. However, we detected few contractions at lower limits of low-elevation mammals (figure 3), and shifts were significantly more common at their upper limits where potential land-use impacts were less evident	Nevertheless, increased minimum temperatures are particularly troubling for mammals. While mammals can avoid heat stress by behavioural means (e.g. shifting daily activity), warming winters lead to increased energy expenditures for hibernators [49] and reduce the snow layer, which acts as insulation for non-hibernators [50]	Lassen Volcanic Park (northern CA), Yosemite National Park (central CA), Kings Canyon and Sequoia National Parks (southern CA)	northern	terrestrial	montane	NA	NA	NA	NA	NA	NA	NA	NA	Figure 1	Peromyscus truei	Pinyon mouse	Southern	elevation	occupancy shift	trailing edge	elevational decrease	-53	m	Table S3	-0.00623529		fails to support	unclear				1922.5	2006.5	Metazoa	Chordata	Mammalia
103	P1	85	34	n/a	2	fine	resurveyed	modeled	A1,A3,A4	mixed	C2	mixed	One might expect that low-elevation species should be more likely to experience impacts from land-use change at their lower limits in the Central Valley and foothills [45,46]. However, we detected few contractions at lower limits of low-elevation mammals (figure 3), and shifts were significantly more common at their upper limits where potential land-use impacts were less evident	Nevertheless, increased minimum temperatures are particularly troubling for mammals. While mammals can avoid heat stress by behavioural means (e.g. shifting daily activity), warming winters lead to increased energy expenditures for hibernators [49] and reduce the snow layer, which acts as insulation for non-hibernators [50]	Lassen Volcanic Park (northern CA), Yosemite National Park (central CA), Kings Canyon and Sequoia National Parks (southern CA)	northern	terrestrial	montane	NA	NA	NA	NA	NA	NA	NA	NA	Figure 1	Sciurus griseus	Western gray squirrel	Northern	elevation	occupancy shift	leading edge	elevational increase	671	m	Table S3	0.0789412		supports	unclear				1922.5	2006.5	Metazoa	Chordata	Mammalia
103	P1	85	34	n/a	2	fine	resurveyed	modeled	A1,A3,A4	mixed	C2	mixed	One might expect that low-elevation species should be more likely to experience impacts from land-use change at their lower limits in the Central Valley and foothills [45,46]. However, we detected few contractions at lower limits of low-elevation mammals (figure 3), and shifts were significantly more common at their upper limits where potential land-use impacts were less evident	Nevertheless, increased minimum temperatures are particularly troubling for mammals. While mammals can avoid heat stress by behavioural means (e.g. shifting daily activity), warming winters lead to increased energy expenditures for hibernators [49] and reduce the snow layer, which acts as insulation for non-hibernators [50]	Lassen Volcanic Park (northern CA), Yosemite National Park (central CA), Kings Canyon and Sequoia National Parks (southern CA)	northern	terrestrial	montane	NA	NA	NA	NA	NA	NA	NA	NA	Figure 1	Sciurus griseus	Western gray squirrel	Northern	elevation	occupancy shift	trailing edge	no change	0	m	Table S3	0		fails to support: no change	unclear				1922.5	2006.5	Metazoa	Chordata	Mammalia
103	P1	85	34	n/a	2	fine	resurveyed	modeled	A1,A3,A4	mixed	C2	mixed	One might expect that low-elevation species should be more likely to experience impacts from land-use change at their lower limits in the Central Valley and foothills [45,46]. However, we detected few contractions at lower limits of low-elevation mammals (figure 3), and shifts were significantly more common at their upper limits where potential land-use impacts were less evident	Nevertheless, increased minimum temperatures are particularly troubling for mammals. While mammals can avoid heat stress by behavioural means (e.g. shifting daily activity), warming winters lead to increased energy expenditures for hibernators [49] and reduce the snow layer, which acts as insulation for non-hibernators [50]	Lassen Volcanic Park (northern CA), Yosemite National Park (central CA), Kings Canyon and Sequoia National Parks (southern CA)	northern	terrestrial	montane	NA	NA	NA	NA	NA	NA	NA	NA	Figure 1	Sciurus griseus	Western gray squirrel	Central	elevation	occupancy shift	leading edge	elevational decrease	-262	m	Table S3	-0.0308235		fails to support	unclear				1922.5	2006.5	Metazoa	Chordata	Mammalia
103	P1	85	34	n/a	2	fine	resurveyed	modeled	A1,A3,A4	mixed	C2	mixed	One might expect that low-elevation species should be more likely to experience impacts from land-use change at their lower limits in the Central Valley and foothills [45,46]. However, we detected few contractions at lower limits of low-elevation mammals (figure 3), and shifts were significantly more common at their upper limits where potential land-use impacts were less evident	Nevertheless, increased minimum temperatures are particularly troubling for mammals. While mammals can avoid heat stress by behavioural means (e.g. shifting daily activity), warming winters lead to increased energy expenditures for hibernators [49] and reduce the snow layer, which acts as insulation for non-hibernators [50]	Lassen Volcanic Park (northern CA), Yosemite National Park (central CA), Kings Canyon and Sequoia National Parks (southern CA)	northern	terrestrial	montane	NA	NA	NA	NA	NA	NA	NA	NA	Figure 1	Sciurus griseus	Western gray squirrel	Central	elevation	occupancy shift	trailing edge	no change	0	m	Table S3	0		fails to support: no change	unclear				1922.5	2006.5	Metazoa	Chordata	Mammalia
103	P1	85	34	n/a	2	fine	resurveyed	modeled	A1,A3,A4	mixed	C2	mixed	One might expect that low-elevation species should be more likely to experience impacts from land-use change at their lower limits in the Central Valley and foothills [45,46]. However, we detected few contractions at lower limits of low-elevation mammals (figure 3), and shifts were significantly more common at their upper limits where potential land-use impacts were less evident	Nevertheless, increased minimum temperatures are particularly troubling for mammals. While mammals can avoid heat stress by behavioural means (e.g. shifting daily activity), warming winters lead to increased energy expenditures for hibernators [49] and reduce the snow layer, which acts as insulation for non-hibernators [50]	Lassen Volcanic Park (northern CA), Yosemite National Park (central CA), Kings Canyon and Sequoia National Parks (southern CA)	northern	terrestrial	montane	NA	NA	NA	NA	NA	NA	NA	NA	Figure 1	Sciurus griseus	Western gray squirrel	Southern	elevation	occupancy shift	leading edge	elevational decrease	-750	m	Table S3	-0.0882353		fails to support	unclear				1922.5	2006.5	Metazoa	Chordata	Mammalia
103	P1	85	34	n/a	2	fine	resurveyed	modeled	A1,A3,A4	mixed	C2	mixed	One might expect that low-elevation species should be more likely to experience impacts from land-use change at their lower limits in the Central Valley and foothills [45,46]. However, we detected few contractions at lower limits of low-elevation mammals (figure 3), and shifts were significantly more common at their upper limits where potential land-use impacts were less evident	Nevertheless, increased minimum temperatures are particularly troubling for mammals. While mammals can avoid heat stress by behavioural means (e.g. shifting daily activity), warming winters lead to increased energy expenditures for hibernators [49] and reduce the snow layer, which acts as insulation for non-hibernators [50]	Lassen Volcanic Park (northern CA), Yosemite National Park (central CA), Kings Canyon and Sequoia National Parks (southern CA)	northern	terrestrial	montane	NA	NA	NA	NA	NA	NA	NA	NA	Figure 1	Sciurus griseus	Western gray squirrel	Southern	elevation	occupancy shift	trailing edge	elevational increase	720	m	Table S3	0.0847059		supports	unclear				1922.5	2006.5	Metazoa	Chordata	Mammalia
103	P1	85	34	n/a	2	fine	resurveyed	modeled	A1,A3,A4	mixed	C2	mixed	One might expect that low-elevation species should be more likely to experience impacts from land-use change at their lower limits in the Central Valley and foothills [45,46]. However, we detected few contractions at lower limits of low-elevation mammals (figure 3), and shifts were significantly more common at their upper limits where potential land-use impacts were less evident	Nevertheless, increased minimum temperatures are particularly troubling for mammals. While mammals can avoid heat stress by behavioural means (e.g. shifting daily activity), warming winters lead to increased energy expenditures for hibernators [49] and reduce the snow layer, which acts as insulation for non-hibernators [50]	Lassen Volcanic Park (northern CA), Yosemite National Park (central CA), Kings Canyon and Sequoia National Parks (southern CA)	northern	terrestrial	montane	NA	NA	NA	NA	NA	NA	NA	NA	Figure 1	Dipodomys agilis	Agile kangaroo rat	Southern	elevation	occupancy shift	leading edge	elevational increase	307	m	Table S3	0.0361176		supports	unclear				1922.5	2006.5	Metazoa	Chordata	Mammalia
103	P1	85	34	n/a	2	fine	resurveyed	modeled	A1,A3,A4	mixed	C2	mixed	One might expect that low-elevation species should be more likely to experience impacts from land-use change at their lower limits in the Central Valley and foothills [45,46]. However, we detected few contractions at lower limits of low-elevation mammals (figure 3), and shifts were significantly more common at their upper limits where potential land-use impacts were less evident	Nevertheless, increased minimum temperatures are particularly troubling for mammals. While mammals can avoid heat stress by behavioural means (e.g. shifting daily activity), warming winters lead to increased energy expenditures for hibernators [49] and reduce the snow layer, which acts as insulation for non-hibernators [50]	Lassen Volcanic Park (northern CA), Yosemite National Park (central CA), Kings Canyon and Sequoia National Parks (southern CA)	northern	terrestrial	montane	NA	NA	NA	NA	NA	NA	NA	NA	Figure 1	Dipodomys agilis	Agile kangaroo rat	Southern	elevation	occupancy shift	trailing edge	elevational increase	89	m	Table S3	0.0104706		supports	unclear				1922.5	2006.5	Metazoa	Chordata	Mammalia
103	P1	85	34	n/a	2	fine	resurveyed	modeled	A1,A3,A4	mixed	C2	mixed	One might expect that low-elevation species should be more likely to experience impacts from land-use change at their lower limits in the Central Valley and foothills [45,46]. However, we detected few contractions at lower limits of low-elevation mammals (figure 3), and shifts were significantly more common at their upper limits where potential land-use impacts were less evident	Nevertheless, increased minimum temperatures are particularly troubling for mammals. While mammals can avoid heat stress by behavioural means (e.g. shifting daily activity), warming winters lead to increased energy expenditures for hibernators [49] and reduce the snow layer, which acts as insulation for non-hibernators [50]	Lassen Volcanic Park (northern CA), Yosemite National Park (central CA), Kings Canyon and Sequoia National Parks (southern CA)	northern	terrestrial	montane	NA	NA	NA	NA	NA	NA	NA	NA	Figure 1	Tamias merriami	Merriam's chipmunk	Central	elevation	occupancy shift	leading edge	no change	0	m	Table S3	0		fails to support: no change	unclear				1922.5	2006.5	Metazoa	Chordata	Mammalia
103	P1	85	34	n/a	2	fine	resurveyed	modeled	A1,A3,A4	mixed	C2	mixed	One might expect that low-elevation species should be more likely to experience impacts from land-use change at their lower limits in the Central Valley and foothills [45,46]. However, we detected few contractions at lower limits of low-elevation mammals (figure 3), and shifts were significantly more common at their upper limits where potential land-use impacts were less evident	Nevertheless, increased minimum temperatures are particularly troubling for mammals. While mammals can avoid heat stress by behavioural means (e.g. shifting daily activity), warming winters lead to increased energy expenditures for hibernators [49] and reduce the snow layer, which acts as insulation for non-hibernators [50]	Lassen Volcanic Park (northern CA), Yosemite National Park (central CA), Kings Canyon and Sequoia National Parks (southern CA)	northern	terrestrial	montane	NA	NA	NA	NA	NA	NA	NA	NA	Figure 1	Tamias merriami	Merriam's chipmunk	Central	elevation	occupancy shift	trailing edge	no change	0	m	Table S3	0		fails to support: no change	unclear				1922.5	2006.5	Metazoa	Chordata	Mammalia
103	P1	85	34	n/a	2	fine	resurveyed	modeled	A1,A3,A4	mixed	C2	mixed	One might expect that low-elevation species should be more likely to experience impacts from land-use change at their lower limits in the Central Valley and foothills [45,46]. However, we detected few contractions at lower limits of low-elevation mammals (figure 3), and shifts were significantly more common at their upper limits where potential land-use impacts were less evident	Nevertheless, increased minimum temperatures are particularly troubling for mammals. While mammals can avoid heat stress by behavioural means (e.g. shifting daily activity), warming winters lead to increased energy expenditures for hibernators [49] and reduce the snow layer, which acts as insulation for non-hibernators [50]	Lassen Volcanic Park (northern CA), Yosemite National Park (central CA), Kings Canyon and Sequoia National Parks (southern CA)	northern	terrestrial	montane	NA	NA	NA	NA	NA	NA	NA	NA	Figure 1	Tamias merriami	Merriam's chipmunk	Southern	elevation	occupancy shift	leading edge	no change	0	m	Table S3	0		fails to support: no change	unclear				1922.5	2006.5	Metazoa	Chordata	Mammalia
103	P1	85	34	n/a	2	fine	resurveyed	modeled	A1,A3,A4	mixed	C2	mixed	One might expect that low-elevation species should be more likely to experience impacts from land-use change at their lower limits in the Central Valley and foothills [45,46]. However, we detected few contractions at lower limits of low-elevation mammals (figure 3), and shifts were significantly more common at their upper limits where potential land-use impacts were less evident	Nevertheless, increased minimum temperatures are particularly troubling for mammals. While mammals can avoid heat stress by behavioural means (e.g. shifting daily activity), warming winters lead to increased energy expenditures for hibernators [49] and reduce the snow layer, which acts as insulation for non-hibernators [50]	Lassen Volcanic Park (northern CA), Yosemite National Park (central CA), Kings Canyon and Sequoia National Parks (southern CA)	northern	terrestrial	montane	NA	NA	NA	NA	NA	NA	NA	NA	Figure 1	Tamias merriami	Merriam's chipmunk	Southern	elevation	occupancy shift	trailing edge	no change	0	m	Table S3	0		fails to support: no change	unclear				1922.5	2006.5	Metazoa	Chordata	Mammalia
103	P1	85	34	n/a	2	fine	resurveyed	modeled	A1,A3,A4	mixed	C2	mixed	One might expect that low-elevation species should be more likely to experience impacts from land-use change at their lower limits in the Central Valley and foothills [45,46]. However, we detected few contractions at lower limits of low-elevation mammals (figure 3), and shifts were significantly more common at their upper limits where potential land-use impacts were less evident	Nevertheless, increased minimum temperatures are particularly troubling for mammals. While mammals can avoid heat stress by behavioural means (e.g. shifting daily activity), warming winters lead to increased energy expenditures for hibernators [49] and reduce the snow layer, which acts as insulation for non-hibernators [50]	Lassen Volcanic Park (northern CA), Yosemite National Park (central CA), Kings Canyon and Sequoia National Parks (southern CA)	northern	terrestrial	montane	NA	NA	NA	NA	NA	NA	NA	NA	Figure 1	Peromyscus boylii	Brush mouse	Northern	elevation	occupancy shift	leading edge	no change	0	m	Table S3	0		fails to support: no change	unclear				1922.5	2006.5	Metazoa	Chordata	Mammalia
103	P1	85	34	n/a	2	fine	resurveyed	modeled	A1,A3,A4	mixed	C2	mixed	One might expect that low-elevation species should be more likely to experience impacts from land-use change at their lower limits in the Central Valley and foothills [45,46]. However, we detected few contractions at lower limits of low-elevation mammals (figure 3), and shifts were significantly more common at their upper limits where potential land-use impacts were less evident	Nevertheless, increased minimum temperatures are particularly troubling for mammals. While mammals can avoid heat stress by behavioural means (e.g. shifting daily activity), warming winters lead to increased energy expenditures for hibernators [49] and reduce the snow layer, which acts as insulation for non-hibernators [50]	Lassen Volcanic Park (northern CA), Yosemite National Park (central CA), Kings Canyon and Sequoia National Parks (southern CA)	northern	terrestrial	montane	NA	NA	NA	NA	NA	NA	NA	NA	Figure 1	Peromyscus boylii	Brush mouse	Northern	elevation	occupancy shift	trailing edge	elevational increase	89	m	Table S3	0.0104706		supports	unclear				1922.5	2006.5	Metazoa	Chordata	Mammalia
103	P1	85	34	n/a	2	fine	resurveyed	modeled	A1,A3,A4	mixed	C2	mixed	One might expect that low-elevation species should be more likely to experience impacts from land-use change at their lower limits in the Central Valley and foothills [45,46]. However, we detected few contractions at lower limits of low-elevation mammals (figure 3), and shifts were significantly more common at their upper limits where potential land-use impacts were less evident	Nevertheless, increased minimum temperatures are particularly troubling for mammals. While mammals can avoid heat stress by behavioural means (e.g. shifting daily activity), warming winters lead to increased energy expenditures for hibernators [49] and reduce the snow layer, which acts as insulation for non-hibernators [50]	Lassen Volcanic Park (northern CA), Yosemite National Park (central CA), Kings Canyon and Sequoia National Parks (southern CA)	northern	terrestrial	montane	NA	NA	NA	NA	NA	NA	NA	NA	Figure 1	Peromyscus boylii	Brush mouse	Central	elevation	occupancy shift	leading edge	no change	0	m	Table S3	0		fails to support: no change	unclear				1922.5	2006.5	Metazoa	Chordata	Mammalia
103	P1	85	34	n/a	2	fine	resurveyed	modeled	A1,A3,A4	mixed	C2	mixed	One might expect that low-elevation species should be more likely to experience impacts from land-use change at their lower limits in the Central Valley and foothills [45,46]. However, we detected few contractions at lower limits of low-elevation mammals (figure 3), and shifts were significantly more common at their upper limits where potential land-use impacts were less evident	Nevertheless, increased minimum temperatures are particularly troubling for mammals. While mammals can avoid heat stress by behavioural means (e.g. shifting daily activity), warming winters lead to increased energy expenditures for hibernators [49] and reduce the snow layer, which acts as insulation for non-hibernators [50]	Lassen Volcanic Park (northern CA), Yosemite National Park (central CA), Kings Canyon and Sequoia National Parks (southern CA)	northern	terrestrial	montane	NA	NA	NA	NA	NA	NA	NA	NA	Figure 1	Peromyscus boylii	Brush mouse	Central	elevation	occupancy shift	trailing edge	elevational decrease	-126	m	Table S3	-0.0148235		fails to support	unclear				1922.5	2006.5	Metazoa	Chordata	Mammalia
103	P1	85	34	n/a	2	fine	resurveyed	modeled	A1,A3,A4	mixed	C2	mixed	One might expect that low-elevation species should be more likely to experience impacts from land-use change at their lower limits in the Central Valley and foothills [45,46]. However, we detected few contractions at lower limits of low-elevation mammals (figure 3), and shifts were significantly more common at their upper limits where potential land-use impacts were less evident	Nevertheless, increased minimum temperatures are particularly troubling for mammals. While mammals can avoid heat stress by behavioural means (e.g. shifting daily activity), warming winters lead to increased energy expenditures for hibernators [49] and reduce the snow layer, which acts as insulation for non-hibernators [50]	Lassen Volcanic Park (northern CA), Yosemite National Park (central CA), Kings Canyon and Sequoia National Parks (southern CA)	northern	terrestrial	montane	NA	NA	NA	NA	NA	NA	NA	NA	Figure 1	Peromyscus boylii	Brush mouse	Southern	elevation	occupancy shift	leading edge	elevational decrease	-865	m	Table S3	-0.101765		fails to support	unclear				1922.5	2006.5	Metazoa	Chordata	Mammalia
103	P1	85	34	n/a	2	fine	resurveyed	modeled	A1,A3,A4	mixed	C2	mixed	One might expect that low-elevation species should be more likely to experience impacts from land-use change at their lower limits in the Central Valley and foothills [45,46]. However, we detected few contractions at lower limits of low-elevation mammals (figure 3), and shifts were significantly more common at their upper limits where potential land-use impacts were less evident	Nevertheless, increased minimum temperatures are particularly troubling for mammals. While mammals can avoid heat stress by behavioural means (e.g. shifting daily activity), warming winters lead to increased energy expenditures for hibernators [49] and reduce the snow layer, which acts as insulation for non-hibernators [50]	Lassen Volcanic Park (northern CA), Yosemite National Park (central CA), Kings Canyon and Sequoia National Parks (southern CA)	northern	terrestrial	montane	NA	NA	NA	NA	NA	NA	NA	NA	Figure 1	Peromyscus boylii	Brush mouse	Southern	elevation	occupancy shift	trailing edge	elevational increase	20	m	Table S3	0.00235294		supports	unclear				1922.5	2006.5	Metazoa	Chordata	Mammalia
103	P1	85	34	n/a	2	fine	resurveyed	modeled	A1,A3,A4	mixed	C2	mixed	One might expect that low-elevation species should be more likely to experience impacts from land-use change at their lower limits in the Central Valley and foothills [45,46]. However, we detected few contractions at lower limits of low-elevation mammals (figure 3), and shifts were significantly more common at their upper limits where potential land-use impacts were less evident	Nevertheless, increased minimum temperatures are particularly troubling for mammals. While mammals can avoid heat stress by behavioural means (e.g. shifting daily activity), warming winters lead to increased energy expenditures for hibernators [49] and reduce the snow layer, which acts as insulation for non-hibernators [50]	Lassen Volcanic Park (northern CA), Yosemite National Park (central CA), Kings Canyon and Sequoia National Parks (southern CA)	northern	terrestrial	montane	NA	NA	NA	NA	NA	NA	NA	NA	Figure 1	Thomomys bottae	Botta's pocket gopher	Northern	elevation	occupancy shift	leading edge	no change	0	m	Table S3	0		fails to support: no change	unclear				1922.5	2006.5	Metazoa	Chordata	Mammalia
103	P1	85	34	n/a	2	fine	resurveyed	modeled	A1,A3,A4	mixed	C2	mixed	One might expect that low-elevation species should be more likely to experience impacts from land-use change at their lower limits in the Central Valley and foothills [45,46]. However, we detected few contractions at lower limits of low-elevation mammals (figure 3), and shifts were significantly more common at their upper limits where potential land-use impacts were less evident	Nevertheless, increased minimum temperatures are particularly troubling for mammals. While mammals can avoid heat stress by behavioural means (e.g. shifting daily activity), warming winters lead to increased energy expenditures for hibernators [49] and reduce the snow layer, which acts as insulation for non-hibernators [50]	Lassen Volcanic Park (northern CA), Yosemite National Park (central CA), Kings Canyon and Sequoia National Parks (southern CA)	northern	terrestrial	montane	NA	NA	NA	NA	NA	NA	NA	NA	Figure 1	Thomomys bottae	Botta's pocket gopher	Northern	elevation	occupancy shift	trailing edge	no change	0	m	Table S3	0		fails to support: no change	unclear				1922.5	2006.5	Metazoa	Chordata	Mammalia
103	P1	85	34	n/a	2	fine	resurveyed	modeled	A1,A3,A4	mixed	C2	mixed	One might expect that low-elevation species should be more likely to experience impacts from land-use change at their lower limits in the Central Valley and foothills [45,46]. However, we detected few contractions at lower limits of low-elevation mammals (figure 3), and shifts were significantly more common at their upper limits where potential land-use impacts were less evident	Nevertheless, increased minimum temperatures are particularly troubling for mammals. While mammals can avoid heat stress by behavioural means (e.g. shifting daily activity), warming winters lead to increased energy expenditures for hibernators [49] and reduce the snow layer, which acts as insulation for non-hibernators [50]	Lassen Volcanic Park (northern CA), Yosemite National Park (central CA), Kings Canyon and Sequoia National Parks (southern CA)	northern	terrestrial	montane	NA	NA	NA	NA	NA	NA	NA	NA	Figure 1	Thomomys bottae	Botta's pocket gopher	Central	elevation	occupancy shift	leading edge	no change	0	m	Table S3	0		fails to support: no change	unclear				1922.5	2006.5	Metazoa	Chordata	Mammalia
103	P1	85	34	n/a	2	fine	resurveyed	modeled	A1,A3,A4	mixed	C2	mixed	One might expect that low-elevation species should be more likely to experience impacts from land-use change at their lower limits in the Central Valley and foothills [45,46]. However, we detected few contractions at lower limits of low-elevation mammals (figure 3), and shifts were significantly more common at their upper limits where potential land-use impacts were less evident	Nevertheless, increased minimum temperatures are particularly troubling for mammals. While mammals can avoid heat stress by behavioural means (e.g. shifting daily activity), warming winters lead to increased energy expenditures for hibernators [49] and reduce the snow layer, which acts as insulation for non-hibernators [50]	Lassen Volcanic Park (northern CA), Yosemite National Park (central CA), Kings Canyon and Sequoia National Parks (southern CA)	northern	terrestrial	montane	NA	NA	NA	NA	NA	NA	NA	NA	Figure 1	Thomomys bottae	Botta's pocket gopher	Central	elevation	occupancy shift	trailing edge	no change	0	m	Table S3	0		fails to support: no change	unclear				1922.5	2006.5	Metazoa	Chordata	Mammalia
103	P1	85	34	n/a	2	fine	resurveyed	modeled	A1,A3,A4	mixed	C2	mixed	One might expect that low-elevation species should be more likely to experience impacts from land-use change at their lower limits in the Central Valley and foothills [45,46]. However, we detected few contractions at lower limits of low-elevation mammals (figure 3), and shifts were significantly more common at their upper limits where potential land-use impacts were less evident	Nevertheless, increased minimum temperatures are particularly troubling for mammals. While mammals can avoid heat stress by behavioural means (e.g. shifting daily activity), warming winters lead to increased energy expenditures for hibernators [49] and reduce the snow layer, which acts as insulation for non-hibernators [50]	Lassen Volcanic Park (northern CA), Yosemite National Park (central CA), Kings Canyon and Sequoia National Parks (southern CA)	northern	terrestrial	montane	NA	NA	NA	NA	NA	NA	NA	NA	Figure 1	Thomomys bottae	Botta's pocket gopher	Southern	elevation	occupancy shift	leading edge	no change	0	m	Table S3	0		fails to support: no change	unclear				1922.5	2006.5	Metazoa	Chordata	Mammalia
103	P1	85	34	n/a	2	fine	resurveyed	modeled	A1,A3,A4	mixed	C2	mixed	One might expect that low-elevation species should be more likely to experience impacts from land-use change at their lower limits in the Central Valley and foothills [45,46]. However, we detected few contractions at lower limits of low-elevation mammals (figure 3), and shifts were significantly more common at their upper limits where potential land-use impacts were less evident	Nevertheless, increased minimum temperatures are particularly troubling for mammals. While mammals can avoid heat stress by behavioural means (e.g. shifting daily activity), warming winters lead to increased energy expenditures for hibernators [49] and reduce the snow layer, which acts as insulation for non-hibernators [50]	Lassen Volcanic Park (northern CA), Yosemite National Park (central CA), Kings Canyon and Sequoia National Parks (southern CA)	northern	terrestrial	montane	NA	NA	NA	NA	NA	NA	NA	NA	Figure 1	Thomomys bottae	Botta's pocket gopher	Southern	elevation	occupancy shift	trailing edge	no change	0	m	Table S3	0		fails to support: no change	unclear				1922.5	2006.5	Metazoa	Chordata	Mammalia
103	P1	85	34	n/a	2	fine	resurveyed	modeled	A1,A3,A4	mixed	C2	mixed	One might expect that low-elevation species should be more likely to experience impacts from land-use change at their lower limits in the Central Valley and foothills [45,46]. However, we detected few contractions at lower limits of low-elevation mammals (figure 3), and shifts were significantly more common at their upper limits where potential land-use impacts were less evident	Nevertheless, increased minimum temperatures are particularly troubling for mammals. While mammals can avoid heat stress by behavioural means (e.g. shifting daily activity), warming winters lead to increased energy expenditures for hibernators [49] and reduce the snow layer, which acts as insulation for non-hibernators [50]	Lassen Volcanic Park (northern CA), Yosemite National Park (central CA), Kings Canyon and Sequoia National Parks (southern CA)	northern	terrestrial	montane	NA	NA	NA	NA	NA	NA	NA	NA	Figure 1	Otospermophilus beecheyi	California ground squirrel	Northern	elevation	occupancy shift	leading edge	elevational increase	734	m	Table S3	0.0863529		supports	unclear				1922.5	2006.5	Metazoa	Chordata	Mammalia
103	P1	85	34	n/a	2	fine	resurveyed	modeled	A1,A3,A4	mixed	C2	mixed	One might expect that low-elevation species should be more likely to experience impacts from land-use change at their lower limits in the Central Valley and foothills [45,46]. However, we detected few contractions at lower limits of low-elevation mammals (figure 3), and shifts were significantly more common at their upper limits where potential land-use impacts were less evident	Nevertheless, increased minimum temperatures are particularly troubling for mammals. While mammals can avoid heat stress by behavioural means (e.g. shifting daily activity), warming winters lead to increased energy expenditures for hibernators [49] and reduce the snow layer, which acts as insulation for non-hibernators [50]	Lassen Volcanic Park (northern CA), Yosemite National Park (central CA), Kings Canyon and Sequoia National Parks (southern CA)	northern	terrestrial	montane	NA	NA	NA	NA	NA	NA	NA	NA	Figure 1	Otospermophilus beecheyi	California ground squirrel	Northern	elevation	occupancy shift	trailing edge	no change	0	m	Table S3	0		fails to support: no change	unclear				1922.5	2006.5	Metazoa	Chordata	Mammalia
103	P1	85	34	n/a	2	fine	resurveyed	modeled	A1,A3,A4	mixed	C2	mixed	One might expect that low-elevation species should be more likely to experience impacts from land-use change at their lower limits in the Central Valley and foothills [45,46]. However, we detected few contractions at lower limits of low-elevation mammals (figure 3), and shifts were significantly more common at their upper limits where potential land-use impacts were less evident	Nevertheless, increased minimum temperatures are particularly troubling for mammals. While mammals can avoid heat stress by behavioural means (e.g. shifting daily activity), warming winters lead to increased energy expenditures for hibernators [49] and reduce the snow layer, which acts as insulation for non-hibernators [50]	Lassen Volcanic Park (northern CA), Yosemite National Park (central CA), Kings Canyon and Sequoia National Parks (southern CA)	northern	terrestrial	montane	NA	NA	NA	NA	NA	NA	NA	NA	Figure 1	Otospermophilus beecheyi	California ground squirrel	Central	elevation	occupancy shift	leading edge	no change	0	m	Table S3	0		fails to support: no change	unclear				1922.5	2006.5	Metazoa	Chordata	Mammalia
103	P1	85	34	n/a	2	fine	resurveyed	modeled	A1,A3,A4	mixed	C2	mixed	One might expect that low-elevation species should be more likely to experience impacts from land-use change at their lower limits in the Central Valley and foothills [45,46]. However, we detected few contractions at lower limits of low-elevation mammals (figure 3), and shifts were significantly more common at their upper limits where potential land-use impacts were less evident	Nevertheless, increased minimum temperatures are particularly troubling for mammals. While mammals can avoid heat stress by behavioural means (e.g. shifting daily activity), warming winters lead to increased energy expenditures for hibernators [49] and reduce the snow layer, which acts as insulation for non-hibernators [50]	Lassen Volcanic Park (northern CA), Yosemite National Park (central CA), Kings Canyon and Sequoia National Parks (southern CA)	northern	terrestrial	montane	NA	NA	NA	NA	NA	NA	NA	NA	Figure 1	Otospermophilus beecheyi	California ground squirrel	Central	elevation	occupancy shift	trailing edge	no change	0	m	Table S3	0		fails to support: no change	unclear				1922.5	2006.5	Metazoa	Chordata	Mammalia
103	P1	85	34	n/a	2	fine	resurveyed	modeled	A1,A3,A4	mixed	C2	mixed	One might expect that low-elevation species should be more likely to experience impacts from land-use change at their lower limits in the Central Valley and foothills [45,46]. However, we detected few contractions at lower limits of low-elevation mammals (figure 3), and shifts were significantly more common at their upper limits where potential land-use impacts were less evident	Nevertheless, increased minimum temperatures are particularly troubling for mammals. While mammals can avoid heat stress by behavioural means (e.g. shifting daily activity), warming winters lead to increased energy expenditures for hibernators [49] and reduce the snow layer, which acts as insulation for non-hibernators [50]	Lassen Volcanic Park (northern CA), Yosemite National Park (central CA), Kings Canyon and Sequoia National Parks (southern CA)	northern	terrestrial	montane	NA	NA	NA	NA	NA	NA	NA	NA	Figure 1	Otospermophilus beecheyi	California ground squirrel	Southern	elevation	occupancy shift	leading edge	elevational decrease	-57	m	Table S3	-0.00670588		fails to support	unclear				1922.5	2006.5	Metazoa	Chordata	Mammalia
103	P1	85	34	n/a	2	fine	resurveyed	modeled	A1,A3,A4	mixed	C2	mixed	One might expect that low-elevation species should be more likely to experience impacts from land-use change at their lower limits in the Central Valley and foothills [45,46]. However, we detected few contractions at lower limits of low-elevation mammals (figure 3), and shifts were significantly more common at their upper limits where potential land-use impacts were less evident	Nevertheless, increased minimum temperatures are particularly troubling for mammals. While mammals can avoid heat stress by behavioural means (e.g. shifting daily activity), warming winters lead to increased energy expenditures for hibernators [49] and reduce the snow layer, which acts as insulation for non-hibernators [50]	Lassen Volcanic Park (northern CA), Yosemite National Park (central CA), Kings Canyon and Sequoia National Parks (southern CA)	northern	terrestrial	montane	NA	NA	NA	NA	NA	NA	NA	NA	Figure 1	Otospermophilus beecheyi	California ground squirrel	Southern	elevation	occupancy shift	trailing edge	no change	0	m	Table S3	0		fails to support: no change	unclear				1922.5	2006.5	Metazoa	Chordata	Mammalia
103	P1	85	34	n/a	2	fine	resurveyed	modeled	A1,A3,A4	mixed	C2	mixed	One might expect that low-elevation species should be more likely to experience impacts from land-use change at their lower limits in the Central Valley and foothills [45,46]. However, we detected few contractions at lower limits of low-elevation mammals (figure 3), and shifts were significantly more common at their upper limits where potential land-use impacts were less evident	Nevertheless, increased minimum temperatures are particularly troubling for mammals. While mammals can avoid heat stress by behavioural means (e.g. shifting daily activity), warming winters lead to increased energy expenditures for hibernators [49] and reduce the snow layer, which acts as insulation for non-hibernators [50]	Lassen Volcanic Park (northern CA), Yosemite National Park (central CA), Kings Canyon and Sequoia National Parks (southern CA)	northern	terrestrial	montane	NA	NA	NA	NA	NA	NA	NA	NA	Figure 1	Peromyscus maniculatus	Deer mouse	Northern	elevation	occupancy shift	leading edge	no change	0	m	Table S3	0		fails to support: no change	unclear				1922.5	2006.5	Metazoa	Chordata	Mammalia
103	P1	85	34	n/a	2	fine	resurveyed	modeled	A1,A3,A4	mixed	C2	mixed	One might expect that low-elevation species should be more likely to experience impacts from land-use change at their lower limits in the Central Valley and foothills [45,46]. However, we detected few contractions at lower limits of low-elevation mammals (figure 3), and shifts were significantly more common at their upper limits where potential land-use impacts were less evident	Nevertheless, increased minimum temperatures are particularly troubling for mammals. While mammals can avoid heat stress by behavioural means (e.g. shifting daily activity), warming winters lead to increased energy expenditures for hibernators [49] and reduce the snow layer, which acts as insulation for non-hibernators [50]	Lassen Volcanic Park (northern CA), Yosemite National Park (central CA), Kings Canyon and Sequoia National Parks (southern CA)	northern	terrestrial	montane	NA	NA	NA	NA	NA	NA	NA	NA	Figure 1	Peromyscus maniculatus	Deer mouse	Northern	elevation	occupancy shift	trailing edge	no change	0	m	Table S3	0		fails to support: no change	unclear				1922.5	2006.5	Metazoa	Chordata	Mammalia
103	P1	85	34	n/a	2	fine	resurveyed	modeled	A1,A3,A4	mixed	C2	mixed	One might expect that low-elevation species should be more likely to experience impacts from land-use change at their lower limits in the Central Valley and foothills [45,46]. However, we detected few contractions at lower limits of low-elevation mammals (figure 3), and shifts were significantly more common at their upper limits where potential land-use impacts were less evident	Nevertheless, increased minimum temperatures are particularly troubling for mammals. While mammals can avoid heat stress by behavioural means (e.g. shifting daily activity), warming winters lead to increased energy expenditures for hibernators [49] and reduce the snow layer, which acts as insulation for non-hibernators [50]	Lassen Volcanic Park (northern CA), Yosemite National Park (central CA), Kings Canyon and Sequoia National Parks (southern CA)	northern	terrestrial	montane	NA	NA	NA	NA	NA	NA	NA	NA	Figure 1	Peromyscus maniculatus	Deer mouse	Central	elevation	occupancy shift	leading edge	no change	0	m	Table S3	0		fails to support: no change	unclear				1922.5	2006.5	Metazoa	Chordata	Mammalia
103	P1	85	34	n/a	2	fine	resurveyed	modeled	A1,A3,A4	mixed	C2	mixed	One might expect that low-elevation species should be more likely to experience impacts from land-use change at their lower limits in the Central Valley and foothills [45,46]. However, we detected few contractions at lower limits of low-elevation mammals (figure 3), and shifts were significantly more common at their upper limits where potential land-use impacts were less evident	Nevertheless, increased minimum temperatures are particularly troubling for mammals. While mammals can avoid heat stress by behavioural means (e.g. shifting daily activity), warming winters lead to increased energy expenditures for hibernators [49] and reduce the snow layer, which acts as insulation for non-hibernators [50]	Lassen Volcanic Park (northern CA), Yosemite National Park (central CA), Kings Canyon and Sequoia National Parks (southern CA)	northern	terrestrial	montane	NA	NA	NA	NA	NA	NA	NA	NA	Figure 1	Peromyscus maniculatus	Deer mouse	Central	elevation	occupancy shift	trailing edge	no change	0	m	Table S3	0		fails to support: no change	unclear				1922.5	2006.5	Metazoa	Chordata	Mammalia
103	P1	85	34	n/a	2	fine	resurveyed	modeled	A1,A3,A4	mixed	C2	mixed	One might expect that low-elevation species should be more likely to experience impacts from land-use change at their lower limits in the Central Valley and foothills [45,46]. However, we detected few contractions at lower limits of low-elevation mammals (figure 3), and shifts were significantly more common at their upper limits where potential land-use impacts were less evident	Nevertheless, increased minimum temperatures are particularly troubling for mammals. While mammals can avoid heat stress by behavioural means (e.g. shifting daily activity), warming winters lead to increased energy expenditures for hibernators [49] and reduce the snow layer, which acts as insulation for non-hibernators [50]	Lassen Volcanic Park (northern CA), Yosemite National Park (central CA), Kings Canyon and Sequoia National Parks (southern CA)	northern	terrestrial	montane	NA	NA	NA	NA	NA	NA	NA	NA	Figure 1	Peromyscus maniculatus	Deer mouse	Southern	elevation	occupancy shift	leading edge	no change	0	m	Table S3	0		fails to support: no change	unclear				1922.5	2006.5	Metazoa	Chordata	Mammalia
103	P1	85	34	n/a	2	fine	resurveyed	modeled	A1,A3,A4	mixed	C2	mixed	One might expect that low-elevation species should be more likely to experience impacts from land-use change at their lower limits in the Central Valley and foothills [45,46]. However, we detected few contractions at lower limits of low-elevation mammals (figure 3), and shifts were significantly more common at their upper limits where potential land-use impacts were less evident	Nevertheless, increased minimum temperatures are particularly troubling for mammals. While mammals can avoid heat stress by behavioural means (e.g. shifting daily activity), warming winters lead to increased energy expenditures for hibernators [49] and reduce the snow layer, which acts as insulation for non-hibernators [50]	Lassen Volcanic Park (northern CA), Yosemite National Park (central CA), Kings Canyon and Sequoia National Parks (southern CA)	northern	terrestrial	montane	NA	NA	NA	NA	NA	NA	NA	NA	Figure 1	Peromyscus maniculatus	Deer mouse	Southern	elevation	occupancy shift	trailing edge	no change	0	m	Table S3	0		fails to support: no change	unclear				1922.5	2006.5	Metazoa	Chordata	Mammalia
103	P1	85	34	n/a	2	fine	resurveyed	modeled	A1,A3,A4	mixed	C2	mixed	One might expect that low-elevation species should be more likely to experience impacts from land-use change at their lower limits in the Central Valley and foothills [45,46]. However, we detected few contractions at lower limits of low-elevation mammals (figure 3), and shifts were significantly more common at their upper limits where potential land-use impacts were less evident	Nevertheless, increased minimum temperatures are particularly troubling for mammals. While mammals can avoid heat stress by behavioural means (e.g. shifting daily activity), warming winters lead to increased energy expenditures for hibernators [49] and reduce the snow layer, which acts as insulation for non-hibernators [50]	Lassen Volcanic Park (northern CA), Yosemite National Park (central CA), Kings Canyon and Sequoia National Parks (southern CA)	northern	terrestrial	montane	NA	NA	NA	NA	NA	NA	NA	NA	Figure 1	Sorex trowbridgii	Trowbridge's shrew	Northern	elevation	occupancy shift	leading edge	no change	0	m	Table S3	0		fails to support: no change	unclear				1922.5	2006.5	Metazoa	Chordata	Mammalia
103	P1	85	34	n/a	2	fine	resurveyed	modeled	A1,A3,A4	mixed	C2	mixed	One might expect that low-elevation species should be more likely to experience impacts from land-use change at their lower limits in the Central Valley and foothills [45,46]. However, we detected few contractions at lower limits of low-elevation mammals (figure 3), and shifts were significantly more common at their upper limits where potential land-use impacts were less evident	Nevertheless, increased minimum temperatures are particularly troubling for mammals. While mammals can avoid heat stress by behavioural means (e.g. shifting daily activity), warming winters lead to increased energy expenditures for hibernators [49] and reduce the snow layer, which acts as insulation for non-hibernators [50]	Lassen Volcanic Park (northern CA), Yosemite National Park (central CA), Kings Canyon and Sequoia National Parks (southern CA)	northern	terrestrial	montane	NA	NA	NA	NA	NA	NA	NA	NA	Figure 1	Sorex trowbridgii	Trowbridge's shrew	Northern	elevation	occupancy shift	trailing edge	no change	0	m	Table S3	0		fails to support: no change	unclear				1922.5	2006.5	Metazoa	Chordata	Mammalia
103	P1	85	34	n/a	2	fine	resurveyed	modeled	A1,A3,A4	mixed	C2	mixed	One might expect that low-elevation species should be more likely to experience impacts from land-use change at their lower limits in the Central Valley and foothills [45,46]. However, we detected few contractions at lower limits of low-elevation mammals (figure 3), and shifts were significantly more common at their upper limits where potential land-use impacts were less evident	Nevertheless, increased minimum temperatures are particularly troubling for mammals. While mammals can avoid heat stress by behavioural means (e.g. shifting daily activity), warming winters lead to increased energy expenditures for hibernators [49] and reduce the snow layer, which acts as insulation for non-hibernators [50]	Lassen Volcanic Park (northern CA), Yosemite National Park (central CA), Kings Canyon and Sequoia National Parks (southern CA)	northern	terrestrial	montane	NA	NA	NA	NA	NA	NA	NA	NA	Figure 1	Sorex trowbridgii	Trowbridge's shrew	Central	elevation	occupancy shift	leading edge	elevational decrease	-54	m	Table S3	-0.00635294		fails to support	unclear				1922.5	2006.5	Metazoa	Chordata	Mammalia
103	P1	85	34	n/a	2	fine	resurveyed	modeled	A1,A3,A4	mixed	C2	mixed	One might expect that low-elevation species should be more likely to experience impacts from land-use change at their lower limits in the Central Valley and foothills [45,46]. However, we detected few contractions at lower limits of low-elevation mammals (figure 3), and shifts were significantly more common at their upper limits where potential land-use impacts were less evident	Nevertheless, increased minimum temperatures are particularly troubling for mammals. While mammals can avoid heat stress by behavioural means (e.g. shifting daily activity), warming winters lead to increased energy expenditures for hibernators [49] and reduce the snow layer, which acts as insulation for non-hibernators [50]	Lassen Volcanic Park (northern CA), Yosemite National Park (central CA), Kings Canyon and Sequoia National Parks (southern CA)	northern	terrestrial	montane	NA	NA	NA	NA	NA	NA	NA	NA	Figure 1	Sorex trowbridgii	Trowbridge's shrew	Central	elevation	occupancy shift	trailing edge	no change	0	m	Table S3	0		fails to support: no change	unclear				1922.5	2006.5	Metazoa	Chordata	Mammalia
103	P1	85	34	n/a	2	fine	resurveyed	modeled	A1,A3,A4	mixed	C2	mixed	One might expect that low-elevation species should be more likely to experience impacts from land-use change at their lower limits in the Central Valley and foothills [45,46]. However, we detected few contractions at lower limits of low-elevation mammals (figure 3), and shifts were significantly more common at their upper limits where potential land-use impacts were less evident	Nevertheless, increased minimum temperatures are particularly troubling for mammals. While mammals can avoid heat stress by behavioural means (e.g. shifting daily activity), warming winters lead to increased energy expenditures for hibernators [49] and reduce the snow layer, which acts as insulation for non-hibernators [50]	Lassen Volcanic Park (northern CA), Yosemite National Park (central CA), Kings Canyon and Sequoia National Parks (southern CA)	northern	terrestrial	montane	NA	NA	NA	NA	NA	NA	NA	NA	Figure 1	Tamias quadrimaculatus	Long-eared chipmunk	Central	elevation	occupancy shift	leading edge	no change	0	m	Table S3	0		fails to support: no change	unclear				1922.5	2006.5	Metazoa	Chordata	Mammalia
103	P1	85	34	n/a	2	fine	resurveyed	modeled	A1,A3,A4	mixed	C2	mixed	One might expect that low-elevation species should be more likely to experience impacts from land-use change at their lower limits in the Central Valley and foothills [45,46]. However, we detected few contractions at lower limits of low-elevation mammals (figure 3), and shifts were significantly more common at their upper limits where potential land-use impacts were less evident	Nevertheless, increased minimum temperatures are particularly troubling for mammals. While mammals can avoid heat stress by behavioural means (e.g. shifting daily activity), warming winters lead to increased energy expenditures for hibernators [49] and reduce the snow layer, which acts as insulation for non-hibernators [50]	Lassen Volcanic Park (northern CA), Yosemite National Park (central CA), Kings Canyon and Sequoia National Parks (southern CA)	northern	terrestrial	montane	NA	NA	NA	NA	NA	NA	NA	NA	Figure 1	Tamias quadrimaculatus	Long-eared chipmunk	Central	elevation	occupancy shift	trailing edge	no change	0	m	Table S3	0		fails to support: no change	unclear				1922.5	2006.5	Metazoa	Chordata	Mammalia
103	P1	85	34	n/a	2	fine	resurveyed	modeled	A1,A3,A4	mixed	C2	mixed	One might expect that low-elevation species should be more likely to experience impacts from land-use change at their lower limits in the Central Valley and foothills [45,46]. However, we detected few contractions at lower limits of low-elevation mammals (figure 3), and shifts were significantly more common at their upper limits where potential land-use impacts were less evident	Nevertheless, increased minimum temperatures are particularly troubling for mammals. While mammals can avoid heat stress by behavioural means (e.g. shifting daily activity), warming winters lead to increased energy expenditures for hibernators [49] and reduce the snow layer, which acts as insulation for non-hibernators [50]	Lassen Volcanic Park (northern CA), Yosemite National Park (central CA), Kings Canyon and Sequoia National Parks (southern CA)	northern	terrestrial	montane	NA	NA	NA	NA	NA	NA	NA	NA	Figure 1	Sorex vagrans	Vagrant shrew	Northern	elevation	occupancy shift	leading edge	no change	0	m	Table S3	0		fails to support: no change	unclear				1922.5	2006.5	Metazoa	Chordata	Mammalia
103	P1	85	34	n/a	2	fine	resurveyed	modeled	A1,A3,A4	mixed	C2	mixed	One might expect that low-elevation species should be more likely to experience impacts from land-use change at their lower limits in the Central Valley and foothills [45,46]. However, we detected few contractions at lower limits of low-elevation mammals (figure 3), and shifts were significantly more common at their upper limits where potential land-use impacts were less evident	Nevertheless, increased minimum temperatures are particularly troubling for mammals. While mammals can avoid heat stress by behavioural means (e.g. shifting daily activity), warming winters lead to increased energy expenditures for hibernators [49] and reduce the snow layer, which acts as insulation for non-hibernators [50]	Lassen Volcanic Park (northern CA), Yosemite National Park (central CA), Kings Canyon and Sequoia National Parks (southern CA)	northern	terrestrial	montane	NA	NA	NA	NA	NA	NA	NA	NA	Figure 1	Sorex vagrans	Vagrant shrew	Northern	elevation	occupancy shift	trailing edge	no change	0	m	Table S3	0		fails to support: no change	unclear				1922.5	2006.5	Metazoa	Chordata	Mammalia
103	P1	85	34	n/a	2	fine	resurveyed	modeled	A1,A3,A4	mixed	C2	mixed	One might expect that low-elevation species should be more likely to experience impacts from land-use change at their lower limits in the Central Valley and foothills [45,46]. However, we detected few contractions at lower limits of low-elevation mammals (figure 3), and shifts were significantly more common at their upper limits where potential land-use impacts were less evident	Nevertheless, increased minimum temperatures are particularly troubling for mammals. While mammals can avoid heat stress by behavioural means (e.g. shifting daily activity), warming winters lead to increased energy expenditures for hibernators [49] and reduce the snow layer, which acts as insulation for non-hibernators [50]	Lassen Volcanic Park (northern CA), Yosemite National Park (central CA), Kings Canyon and Sequoia National Parks (southern CA)	northern	terrestrial	montane	NA	NA	NA	NA	NA	NA	NA	NA	Figure 1	Tamias senex	Allen's chipmunk	Northern	elevation	occupancy shift	leading edge	no change	0	m	Table S3	0		fails to support: no change	unclear				1922.5	2006.5	Metazoa	Chordata	Mammalia
103	P1	85	34	n/a	2	fine	resurveyed	modeled	A1,A3,A4	mixed	C2	mixed	One might expect that low-elevation species should be more likely to experience impacts from land-use change at their lower limits in the Central Valley and foothills [45,46]. However, we detected few contractions at lower limits of low-elevation mammals (figure 3), and shifts were significantly more common at their upper limits where potential land-use impacts were less evident	Nevertheless, increased minimum temperatures are particularly troubling for mammals. While mammals can avoid heat stress by behavioural means (e.g. shifting daily activity), warming winters lead to increased energy expenditures for hibernators [49] and reduce the snow layer, which acts as insulation for non-hibernators [50]	Lassen Volcanic Park (northern CA), Yosemite National Park (central CA), Kings Canyon and Sequoia National Parks (southern CA)	northern	terrestrial	montane	NA	NA	NA	NA	NA	NA	NA	NA	Figure 1	Tamias senex	Allen's chipmunk	Northern	elevation	occupancy shift	trailing edge	no change	0	m	Table S3	0		fails to support: no change	unclear				1922.5	2006.5	Metazoa	Chordata	Mammalia
103	P1	85	34	n/a	2	fine	resurveyed	modeled	A1,A3,A4	mixed	C2	mixed	One might expect that low-elevation species should be more likely to experience impacts from land-use change at their lower limits in the Central Valley and foothills [45,46]. However, we detected few contractions at lower limits of low-elevation mammals (figure 3), and shifts were significantly more common at their upper limits where potential land-use impacts were less evident	Nevertheless, increased minimum temperatures are particularly troubling for mammals. While mammals can avoid heat stress by behavioural means (e.g. shifting daily activity), warming winters lead to increased energy expenditures for hibernators [49] and reduce the snow layer, which acts as insulation for non-hibernators [50]	Lassen Volcanic Park (northern CA), Yosemite National Park (central CA), Kings Canyon and Sequoia National Parks (southern CA)	northern	terrestrial	montane	NA	NA	NA	NA	NA	NA	NA	NA	Figure 1	Tamias senex	Allen's chipmunk	Central	elevation	occupancy shift	leading edge	elevational decrease	-360	m	Table S3	-0.0423529		fails to support	unclear				1922.5	2006.5	Metazoa	Chordata	Mammalia
103	P1	85	34	n/a	2	fine	resurveyed	modeled	A1,A3,A4	mixed	C2	mixed	One might expect that low-elevation species should be more likely to experience impacts from land-use change at their lower limits in the Central Valley and foothills [45,46]. However, we detected few contractions at lower limits of low-elevation mammals (figure 3), and shifts were significantly more common at their upper limits where potential land-use impacts were less evident	Nevertheless, increased minimum temperatures are particularly troubling for mammals. While mammals can avoid heat stress by behavioural means (e.g. shifting daily activity), warming winters lead to increased energy expenditures for hibernators [49] and reduce the snow layer, which acts as insulation for non-hibernators [50]	Lassen Volcanic Park (northern CA), Yosemite National Park (central CA), Kings Canyon and Sequoia National Parks (southern CA)	northern	terrestrial	montane	NA	NA	NA	NA	NA	NA	NA	NA	Figure 1	Tamias senex	Allen's chipmunk	Central	elevation	occupancy shift	trailing edge	elevational increase	981	m	Table S3	0.115412		supports	unclear				1922.5	2006.5	Metazoa	Chordata	Mammalia
103	P1	85	34	n/a	2	fine	resurveyed	modeled	A1,A3,A4	mixed	C2	mixed	One might expect that low-elevation species should be more likely to experience impacts from land-use change at their lower limits in the Central Valley and foothills [45,46]. However, we detected few contractions at lower limits of low-elevation mammals (figure 3), and shifts were significantly more common at their upper limits where potential land-use impacts were less evident	Nevertheless, increased minimum temperatures are particularly troubling for mammals. While mammals can avoid heat stress by behavioural means (e.g. shifting daily activity), warming winters lead to increased energy expenditures for hibernators [49] and reduce the snow layer, which acts as insulation for non-hibernators [50]	Lassen Volcanic Park (northern CA), Yosemite National Park (central CA), Kings Canyon and Sequoia National Parks (southern CA)	northern	terrestrial	montane	NA	NA	NA	NA	NA	NA	NA	NA	Figure 1	Tamiasciurus douglasii	Douglas squirrel	Northern	elevation	occupancy shift	leading edge	elevational increase	430	m	Table S3	0.0505882		supports	unclear				1922.5	2006.5	Metazoa	Chordata	Mammalia
103	P1	85	34	n/a	2	fine	resurveyed	modeled	A1,A3,A4	mixed	C2	mixed	One might expect that low-elevation species should be more likely to experience impacts from land-use change at their lower limits in the Central Valley and foothills [45,46]. However, we detected few contractions at lower limits of low-elevation mammals (figure 3), and shifts were significantly more common at their upper limits where potential land-use impacts were less evident	Nevertheless, increased minimum temperatures are particularly troubling for mammals. While mammals can avoid heat stress by behavioural means (e.g. shifting daily activity), warming winters lead to increased energy expenditures for hibernators [49] and reduce the snow layer, which acts as insulation for non-hibernators [50]	Lassen Volcanic Park (northern CA), Yosemite National Park (central CA), Kings Canyon and Sequoia National Parks (southern CA)	northern	terrestrial	montane	NA	NA	NA	NA	NA	NA	NA	NA	Figure 1	Tamiasciurus douglasii	Douglas squirrel	Northern	elevation	occupancy shift	trailing edge	no change	0	m	Table S3	0		fails to support: no change	unclear				1922.5	2006.5	Metazoa	Chordata	Mammalia
103	P1	85	34	n/a	2	fine	resurveyed	modeled	A1,A3,A4	mixed	C2	mixed	One might expect that low-elevation species should be more likely to experience impacts from land-use change at their lower limits in the Central Valley and foothills [45,46]. However, we detected few contractions at lower limits of low-elevation mammals (figure 3), and shifts were significantly more common at their upper limits where potential land-use impacts were less evident	Nevertheless, increased minimum temperatures are particularly troubling for mammals. While mammals can avoid heat stress by behavioural means (e.g. shifting daily activity), warming winters lead to increased energy expenditures for hibernators [49] and reduce the snow layer, which acts as insulation for non-hibernators [50]	Lassen Volcanic Park (northern CA), Yosemite National Park (central CA), Kings Canyon and Sequoia National Parks (southern CA)	northern	terrestrial	montane	NA	NA	NA	NA	NA	NA	NA	NA	Figure 1	Tamiasciurus douglasii	Douglas squirrel	Central	elevation	occupancy shift	leading edge	no change	0	m	Table S3	0		fails to support: no change	unclear				1922.5	2006.5	Metazoa	Chordata	Mammalia
103	P1	85	34	n/a	2	fine	resurveyed	modeled	A1,A3,A4	mixed	C2	mixed	One might expect that low-elevation species should be more likely to experience impacts from land-use change at their lower limits in the Central Valley and foothills [45,46]. However, we detected few contractions at lower limits of low-elevation mammals (figure 3), and shifts were significantly more common at their upper limits where potential land-use impacts were less evident	Nevertheless, increased minimum temperatures are particularly troubling for mammals. While mammals can avoid heat stress by behavioural means (e.g. shifting daily activity), warming winters lead to increased energy expenditures for hibernators [49] and reduce the snow layer, which acts as insulation for non-hibernators [50]	Lassen Volcanic Park (northern CA), Yosemite National Park (central CA), Kings Canyon and Sequoia National Parks (southern CA)	northern	terrestrial	montane	NA	NA	NA	NA	NA	NA	NA	NA	Figure 1	Tamiasciurus douglasii	Douglas squirrel	Central	elevation	occupancy shift	trailing edge	no change	0	m	Table S3	0		fails to support: no change	unclear				1922.5	2006.5	Metazoa	Chordata	Mammalia
103	P1	85	34	n/a	2	fine	resurveyed	modeled	A1,A3,A4	mixed	C2	mixed	One might expect that low-elevation species should be more likely to experience impacts from land-use change at their lower limits in the Central Valley and foothills [45,46]. However, we detected few contractions at lower limits of low-elevation mammals (figure 3), and shifts were significantly more common at their upper limits where potential land-use impacts were less evident	Nevertheless, increased minimum temperatures are particularly troubling for mammals. While mammals can avoid heat stress by behavioural means (e.g. shifting daily activity), warming winters lead to increased energy expenditures for hibernators [49] and reduce the snow layer, which acts as insulation for non-hibernators [50]	Lassen Volcanic Park (northern CA), Yosemite National Park (central CA), Kings Canyon and Sequoia National Parks (southern CA)	northern	terrestrial	montane	NA	NA	NA	NA	NA	NA	NA	NA	Figure 1	Tamiasciurus douglasii	Douglas squirrel	Southern	elevation	occupancy shift	leading edge	no change	0	m	Table S3	0		fails to support: no change	unclear				1922.5	2006.5	Metazoa	Chordata	Mammalia
103	P1	85	34	n/a	2	fine	resurveyed	modeled	A1,A3,A4	mixed	C2	mixed	One might expect that low-elevation species should be more likely to experience impacts from land-use change at their lower limits in the Central Valley and foothills [45,46]. However, we detected few contractions at lower limits of low-elevation mammals (figure 3), and shifts were significantly more common at their upper limits where potential land-use impacts were less evident	Nevertheless, increased minimum temperatures are particularly troubling for mammals. While mammals can avoid heat stress by behavioural means (e.g. shifting daily activity), warming winters lead to increased energy expenditures for hibernators [49] and reduce the snow layer, which acts as insulation for non-hibernators [50]	Lassen Volcanic Park (northern CA), Yosemite National Park (central CA), Kings Canyon and Sequoia National Parks (southern CA)	northern	terrestrial	montane	NA	NA	NA	NA	NA	NA	NA	NA	Figure 1	Tamiasciurus douglasii	Douglas squirrel	Southern	elevation	occupancy shift	trailing edge	no change	0	m	Table S3	0		fails to support: no change	unclear				1922.5	2006.5	Metazoa	Chordata	Mammalia
103	P1	85	34	n/a	2	fine	resurveyed	modeled	A1,A3,A4	mixed	C2	mixed	One might expect that low-elevation species should be more likely to experience impacts from land-use change at their lower limits in the Central Valley and foothills [45,46]. However, we detected few contractions at lower limits of low-elevation mammals (figure 3), and shifts were significantly more common at their upper limits where potential land-use impacts were less evident	Nevertheless, increased minimum temperatures are particularly troubling for mammals. While mammals can avoid heat stress by behavioural means (e.g. shifting daily activity), warming winters lead to increased energy expenditures for hibernators [49] and reduce the snow layer, which acts as insulation for non-hibernators [50]	Lassen Volcanic Park (northern CA), Yosemite National Park (central CA), Kings Canyon and Sequoia National Parks (southern CA)	northern	terrestrial	montane	NA	NA	NA	NA	NA	NA	NA	NA	Figure 1	Zapus princeps	Western jumping mouse	Northern	elevation	occupancy shift	leading edge	no change	0	m	Table S3	0		fails to support: no change	unclear				1922.5	2006.5	Metazoa	Chordata	Mammalia
103	P1	85	34	n/a	2	fine	resurveyed	modeled	A1,A3,A4	mixed	C2	mixed	One might expect that low-elevation species should be more likely to experience impacts from land-use change at their lower limits in the Central Valley and foothills [45,46]. However, we detected few contractions at lower limits of low-elevation mammals (figure 3), and shifts were significantly more common at their upper limits where potential land-use impacts were less evident	Nevertheless, increased minimum temperatures are particularly troubling for mammals. While mammals can avoid heat stress by behavioural means (e.g. shifting daily activity), warming winters lead to increased energy expenditures for hibernators [49] and reduce the snow layer, which acts as insulation for non-hibernators [50]	Lassen Volcanic Park (northern CA), Yosemite National Park (central CA), Kings Canyon and Sequoia National Parks (southern CA)	northern	terrestrial	montane	NA	NA	NA	NA	NA	NA	NA	NA	Figure 1	Zapus princeps	Western jumping mouse	Northern	elevation	occupancy shift	trailing edge	elevational increase	138	m	Table S3	0.0162353		supports	unclear				1922.5	2006.5	Metazoa	Chordata	Mammalia
103	P1	85	34	n/a	2	fine	resurveyed	modeled	A1,A3,A4	mixed	C2	mixed	One might expect that low-elevation species should be more likely to experience impacts from land-use change at their lower limits in the Central Valley and foothills [45,46]. However, we detected few contractions at lower limits of low-elevation mammals (figure 3), and shifts were significantly more common at their upper limits where potential land-use impacts were less evident	Nevertheless, increased minimum temperatures are particularly troubling for mammals. While mammals can avoid heat stress by behavioural means (e.g. shifting daily activity), warming winters lead to increased energy expenditures for hibernators [49] and reduce the snow layer, which acts as insulation for non-hibernators [50]	Lassen Volcanic Park (northern CA), Yosemite National Park (central CA), Kings Canyon and Sequoia National Parks (southern CA)	northern	terrestrial	montane	NA	NA	NA	NA	NA	NA	NA	NA	Figure 1	Zapus princeps	Western jumping mouse	Central	elevation	occupancy shift	leading edge	no change	0	m	Table S3	0		fails to support: no change	unclear				1922.5	2006.5	Metazoa	Chordata	Mammalia
103	P1	85	34	n/a	2	fine	resurveyed	modeled	A1,A3,A4	mixed	C2	mixed	One might expect that low-elevation species should be more likely to experience impacts from land-use change at their lower limits in the Central Valley and foothills [45,46]. However, we detected few contractions at lower limits of low-elevation mammals (figure 3), and shifts were significantly more common at their upper limits where potential land-use impacts were less evident	Nevertheless, increased minimum temperatures are particularly troubling for mammals. While mammals can avoid heat stress by behavioural means (e.g. shifting daily activity), warming winters lead to increased energy expenditures for hibernators [49] and reduce the snow layer, which acts as insulation for non-hibernators [50]	Lassen Volcanic Park (northern CA), Yosemite National Park (central CA), Kings Canyon and Sequoia National Parks (southern CA)	northern	terrestrial	montane	NA	NA	NA	NA	NA	NA	NA	NA	Figure 1	Zapus princeps	Western jumping mouse	Central	elevation	occupancy shift	trailing edge	elevational increase	213	m	Table S3	0.0250588		supports	unclear				1922.5	2006.5	Metazoa	Chordata	Mammalia
103	P1	85	34	n/a	2	fine	resurveyed	modeled	A1,A3,A4	mixed	C2	mixed	One might expect that low-elevation species should be more likely to experience impacts from land-use change at their lower limits in the Central Valley and foothills [45,46]. However, we detected few contractions at lower limits of low-elevation mammals (figure 3), and shifts were significantly more common at their upper limits where potential land-use impacts were less evident	Nevertheless, increased minimum temperatures are particularly troubling for mammals. While mammals can avoid heat stress by behavioural means (e.g. shifting daily activity), warming winters lead to increased energy expenditures for hibernators [49] and reduce the snow layer, which acts as insulation for non-hibernators [50]	Lassen Volcanic Park (northern CA), Yosemite National Park (central CA), Kings Canyon and Sequoia National Parks (southern CA)	northern	terrestrial	montane	NA	NA	NA	NA	NA	NA	NA	NA	Figure 1	Zapus princeps	Western jumping mouse	Southern	elevation	occupancy shift	leading edge	elevational increase	583	m	Table S3	0.0685882		supports	unclear				1922.5	2006.5	Metazoa	Chordata	Mammalia
103	P1	85	34	n/a	2	fine	resurveyed	modeled	A1,A3,A4	mixed	C2	mixed	One might expect that low-elevation species should be more likely to experience impacts from land-use change at their lower limits in the Central Valley and foothills [45,46]. However, we detected few contractions at lower limits of low-elevation mammals (figure 3), and shifts were significantly more common at their upper limits where potential land-use impacts were less evident	Nevertheless, increased minimum temperatures are particularly troubling for mammals. While mammals can avoid heat stress by behavioural means (e.g. shifting daily activity), warming winters lead to increased energy expenditures for hibernators [49] and reduce the snow layer, which acts as insulation for non-hibernators [50]	Lassen Volcanic Park (northern CA), Yosemite National Park (central CA), Kings Canyon and Sequoia National Parks (southern CA)	northern	terrestrial	montane	NA	NA	NA	NA	NA	NA	NA	NA	Figure 1	Zapus princeps	Western jumping mouse	Southern	elevation	occupancy shift	trailing edge	elevational increase	821	m	Table S3	0.0965882		supports	unclear				1922.5	2006.5	Metazoa	Chordata	Mammalia
103	P1	85	34	n/a	2	fine	resurveyed	modeled	A1,A3,A4	mixed	C2	mixed	One might expect that low-elevation species should be more likely to experience impacts from land-use change at their lower limits in the Central Valley and foothills [45,46]. However, we detected few contractions at lower limits of low-elevation mammals (figure 3), and shifts were significantly more common at their upper limits where potential land-use impacts were less evident	Nevertheless, increased minimum temperatures are particularly troubling for mammals. While mammals can avoid heat stress by behavioural means (e.g. shifting daily activity), warming winters lead to increased energy expenditures for hibernators [49] and reduce the snow layer, which acts as insulation for non-hibernators [50]	Lassen Volcanic Park (northern CA), Yosemite National Park (central CA), Kings Canyon and Sequoia National Parks (southern CA)	northern	terrestrial	montane	NA	NA	NA	NA	NA	NA	NA	NA	Figure 1	Microtus montanus	Montane vole	Northern	elevation	occupancy shift	leading edge	elevational increase	66	m	Table S3	0.00776471		supports	unclear				1922.5	2006.5	Metazoa	Chordata	Mammalia
103	P1	85	34	n/a	2	fine	resurveyed	modeled	A1,A3,A4	mixed	C2	mixed	One might expect that low-elevation species should be more likely to experience impacts from land-use change at their lower limits in the Central Valley and foothills [45,46]. However, we detected few contractions at lower limits of low-elevation mammals (figure 3), and shifts were significantly more common at their upper limits where potential land-use impacts were less evident	Nevertheless, increased minimum temperatures are particularly troubling for mammals. While mammals can avoid heat stress by behavioural means (e.g. shifting daily activity), warming winters lead to increased energy expenditures for hibernators [49] and reduce the snow layer, which acts as insulation for non-hibernators [50]	Lassen Volcanic Park (northern CA), Yosemite National Park (central CA), Kings Canyon and Sequoia National Parks (southern CA)	northern	terrestrial	montane	NA	NA	NA	NA	NA	NA	NA	NA	Figure 1	Microtus montanus	Montane vole	Northern	elevation	occupancy shift	trailing edge	elevational increase	133	m	Table S3	0.0156471		supports	unclear				1922.5	2006.5	Metazoa	Chordata	Mammalia
103	P1	85	34	n/a	2	fine	resurveyed	modeled	A1,A3,A4	mixed	C2	mixed	One might expect that low-elevation species should be more likely to experience impacts from land-use change at their lower limits in the Central Valley and foothills [45,46]. However, we detected few contractions at lower limits of low-elevation mammals (figure 3), and shifts were significantly more common at their upper limits where potential land-use impacts were less evident	Nevertheless, increased minimum temperatures are particularly troubling for mammals. While mammals can avoid heat stress by behavioural means (e.g. shifting daily activity), warming winters lead to increased energy expenditures for hibernators [49] and reduce the snow layer, which acts as insulation for non-hibernators [50]	Lassen Volcanic Park (northern CA), Yosemite National Park (central CA), Kings Canyon and Sequoia National Parks (southern CA)	northern	terrestrial	montane	NA	NA	NA	NA	NA	NA	NA	NA	Figure 1	Microtus montanus	Montane vole	Central	elevation	occupancy shift	leading edge	no change	0	m	Table S3	0		fails to support: no change	unclear				1922.5	2006.5	Metazoa	Chordata	Mammalia
103	P1	85	34	n/a	2	fine	resurveyed	modeled	A1,A3,A4	mixed	C2	mixed	One might expect that low-elevation species should be more likely to experience impacts from land-use change at their lower limits in the Central Valley and foothills [45,46]. However, we detected few contractions at lower limits of low-elevation mammals (figure 3), and shifts were significantly more common at their upper limits where potential land-use impacts were less evident	Nevertheless, increased minimum temperatures are particularly troubling for mammals. While mammals can avoid heat stress by behavioural means (e.g. shifting daily activity), warming winters lead to increased energy expenditures for hibernators [49] and reduce the snow layer, which acts as insulation for non-hibernators [50]	Lassen Volcanic Park (northern CA), Yosemite National Park (central CA), Kings Canyon and Sequoia National Parks (southern CA)	northern	terrestrial	montane	NA	NA	NA	NA	NA	NA	NA	NA	Figure 1	Microtus montanus	Montane vole	Central	elevation	occupancy shift	trailing edge	no change	0	m	Table S3	0		fails to support: no change	unclear				1922.5	2006.5	Metazoa	Chordata	Mammalia
103	P1	85	34	n/a	2	fine	resurveyed	modeled	A1,A3,A4	mixed	C2	mixed	One might expect that low-elevation species should be more likely to experience impacts from land-use change at their lower limits in the Central Valley and foothills [45,46]. However, we detected few contractions at lower limits of low-elevation mammals (figure 3), and shifts were significantly more common at their upper limits where potential land-use impacts were less evident	Nevertheless, increased minimum temperatures are particularly troubling for mammals. While mammals can avoid heat stress by behavioural means (e.g. shifting daily activity), warming winters lead to increased energy expenditures for hibernators [49] and reduce the snow layer, which acts as insulation for non-hibernators [50]	Lassen Volcanic Park (northern CA), Yosemite National Park (central CA), Kings Canyon and Sequoia National Parks (southern CA)	northern	terrestrial	montane	NA	NA	NA	NA	NA	NA	NA	NA	Figure 1	Microtus montanus	Montane vole	Southern	elevation	occupancy shift	leading edge	no change	0	m	Table S3	0		fails to support: no change	unclear				1922.5	2006.5	Metazoa	Chordata	Mammalia
103	P1	85	34	n/a	2	fine	resurveyed	modeled	A1,A3,A4	mixed	C2	mixed	One might expect that low-elevation species should be more likely to experience impacts from land-use change at their lower limits in the Central Valley and foothills [45,46]. However, we detected few contractions at lower limits of low-elevation mammals (figure 3), and shifts were significantly more common at their upper limits where potential land-use impacts were less evident	Nevertheless, increased minimum temperatures are particularly troubling for mammals. While mammals can avoid heat stress by behavioural means (e.g. shifting daily activity), warming winters lead to increased energy expenditures for hibernators [49] and reduce the snow layer, which acts as insulation for non-hibernators [50]	Lassen Volcanic Park (northern CA), Yosemite National Park (central CA), Kings Canyon and Sequoia National Parks (southern CA)	northern	terrestrial	montane	NA	NA	NA	NA	NA	NA	NA	NA	Figure 1	Microtus montanus	Montane vole	Southern	elevation	occupancy shift	trailing edge	no change	0	m	Table S3	0		fails to support: no change	unclear				1922.5	2006.5	Metazoa	Chordata	Mammalia
103	P1	85	34	n/a	2	fine	resurveyed	modeled	A1,A3,A4	mixed	C2	mixed	One might expect that low-elevation species should be more likely to experience impacts from land-use change at their lower limits in the Central Valley and foothills [45,46]. However, we detected few contractions at lower limits of low-elevation mammals (figure 3), and shifts were significantly more common at their upper limits where potential land-use impacts were less evident	Nevertheless, increased minimum temperatures are particularly troubling for mammals. While mammals can avoid heat stress by behavioural means (e.g. shifting daily activity), warming winters lead to increased energy expenditures for hibernators [49] and reduce the snow layer, which acts as insulation for non-hibernators [50]	Lassen Volcanic Park (northern CA), Yosemite National Park (central CA), Kings Canyon and Sequoia National Parks (southern CA)	northern	terrestrial	montane	NA	NA	NA	NA	NA	NA	NA	NA	Figure 1	Microtus longicaudus	Long-tailed vole	Northern	elevation	occupancy shift	leading edge	no change	0	m	Table S3	0		fails to support: no change	unclear				1922.5	2006.5	Metazoa	Chordata	Mammalia
103	P1	85	34	n/a	2	fine	resurveyed	modeled	A1,A3,A4	mixed	C2	mixed	One might expect that low-elevation species should be more likely to experience impacts from land-use change at their lower limits in the Central Valley and foothills [45,46]. However, we detected few contractions at lower limits of low-elevation mammals (figure 3), and shifts were significantly more common at their upper limits where potential land-use impacts were less evident	Nevertheless, increased minimum temperatures are particularly troubling for mammals. While mammals can avoid heat stress by behavioural means (e.g. shifting daily activity), warming winters lead to increased energy expenditures for hibernators [49] and reduce the snow layer, which acts as insulation for non-hibernators [50]	Lassen Volcanic Park (northern CA), Yosemite National Park (central CA), Kings Canyon and Sequoia National Parks (southern CA)	northern	terrestrial	montane	NA	NA	NA	NA	NA	NA	NA	NA	Figure 1	Microtus longicaudus	Long-tailed vole	Northern	elevation	occupancy shift	trailing edge	elevational decrease	-204	m	Table S3	-0.024		fails to support	unclear				1922.5	2006.5	Metazoa	Chordata	Mammalia
103	P1	85	34	n/a	2	fine	resurveyed	modeled	A1,A3,A4	mixed	C2	mixed	One might expect that low-elevation species should be more likely to experience impacts from land-use change at their lower limits in the Central Valley and foothills [45,46]. However, we detected few contractions at lower limits of low-elevation mammals (figure 3), and shifts were significantly more common at their upper limits where potential land-use impacts were less evident	Nevertheless, increased minimum temperatures are particularly troubling for mammals. While mammals can avoid heat stress by behavioural means (e.g. shifting daily activity), warming winters lead to increased energy expenditures for hibernators [49] and reduce the snow layer, which acts as insulation for non-hibernators [50]	Lassen Volcanic Park (northern CA), Yosemite National Park (central CA), Kings Canyon and Sequoia National Parks (southern CA)	northern	terrestrial	montane	NA	NA	NA	NA	NA	NA	NA	NA	Figure 1	Microtus longicaudus	Long-tailed vole	Central	elevation	occupancy shift	leading edge	no change	0	m	Table S3	0		fails to support: no change	unclear				1922.5	2006.5	Metazoa	Chordata	Mammalia
103	P1	85	34	n/a	2	fine	resurveyed	modeled	A1,A3,A4	mixed	C2	mixed	One might expect that low-elevation species should be more likely to experience impacts from land-use change at their lower limits in the Central Valley and foothills [45,46]. However, we detected few contractions at lower limits of low-elevation mammals (figure 3), and shifts were significantly more common at their upper limits where potential land-use impacts were less evident	Nevertheless, increased minimum temperatures are particularly troubling for mammals. While mammals can avoid heat stress by behavioural means (e.g. shifting daily activity), warming winters lead to increased energy expenditures for hibernators [49] and reduce the snow layer, which acts as insulation for non-hibernators [50]	Lassen Volcanic Park (northern CA), Yosemite National Park (central CA), Kings Canyon and Sequoia National Parks (southern CA)	northern	terrestrial	montane	NA	NA	NA	NA	NA	NA	NA	NA	Figure 1	Microtus longicaudus	Long-tailed vole	Central	elevation	occupancy shift	trailing edge	elevational increase	644	m	Table S3	0.0757647		supports	unclear				1922.5	2006.5	Metazoa	Chordata	Mammalia
103	P1	85	34	n/a	2	fine	resurveyed	modeled	A1,A3,A4	mixed	C2	mixed	One might expect that low-elevation species should be more likely to experience impacts from land-use change at their lower limits in the Central Valley and foothills [45,46]. However, we detected few contractions at lower limits of low-elevation mammals (figure 3), and shifts were significantly more common at their upper limits where potential land-use impacts were less evident	Nevertheless, increased minimum temperatures are particularly troubling for mammals. While mammals can avoid heat stress by behavioural means (e.g. shifting daily activity), warming winters lead to increased energy expenditures for hibernators [49] and reduce the snow layer, which acts as insulation for non-hibernators [50]	Lassen Volcanic Park (northern CA), Yosemite National Park (central CA), Kings Canyon and Sequoia National Parks (southern CA)	northern	terrestrial	montane	NA	NA	NA	NA	NA	NA	NA	NA	Figure 1	Microtus longicaudus	Long-tailed vole	Southern	elevation	occupancy shift	leading edge	no change	0	m	Table S3	0		fails to support: no change	unclear				1922.5	2006.5	Metazoa	Chordata	Mammalia
103	P1	85	34	n/a	2	fine	resurveyed	modeled	A1,A3,A4	mixed	C2	mixed	One might expect that low-elevation species should be more likely to experience impacts from land-use change at their lower limits in the Central Valley and foothills [45,46]. However, we detected few contractions at lower limits of low-elevation mammals (figure 3), and shifts were significantly more common at their upper limits where potential land-use impacts were less evident	Nevertheless, increased minimum temperatures are particularly troubling for mammals. While mammals can avoid heat stress by behavioural means (e.g. shifting daily activity), warming winters lead to increased energy expenditures for hibernators [49] and reduce the snow layer, which acts as insulation for non-hibernators [50]	Lassen Volcanic Park (northern CA), Yosemite National Park (central CA), Kings Canyon and Sequoia National Parks (southern CA)	northern	terrestrial	montane	NA	NA	NA	NA	NA	NA	NA	NA	Figure 1	Microtus longicaudus	Long-tailed vole	Southern	elevation	occupancy shift	trailing edge	elevational increase	638	m	Table S3	0.0750588		supports	unclear				1922.5	2006.5	Metazoa	Chordata	Mammalia
103	P1	85	34	n/a	2	fine	resurveyed	modeled	A1,A3,A4	mixed	C2	mixed	One might expect that low-elevation species should be more likely to experience impacts from land-use change at their lower limits in the Central Valley and foothills [45,46]. However, we detected few contractions at lower limits of low-elevation mammals (figure 3), and shifts were significantly more common at their upper limits where potential land-use impacts were less evident	Nevertheless, increased minimum temperatures are particularly troubling for mammals. While mammals can avoid heat stress by behavioural means (e.g. shifting daily activity), warming winters lead to increased energy expenditures for hibernators [49] and reduce the snow layer, which acts as insulation for non-hibernators [50]	Lassen Volcanic Park (northern CA), Yosemite National Park (central CA), Kings Canyon and Sequoia National Parks (southern CA)	northern	terrestrial	montane	NA	NA	NA	NA	NA	NA	NA	NA	Figure 1	Thomomys monticola	Mountain pocket gopher	Northern	elevation	occupancy shift	leading edge	no change	0	m	Table S3	0		fails to support: no change	unclear				1922.5	2006.5	Metazoa	Chordata	Mammalia
103	P1	85	34	n/a	2	fine	resurveyed	modeled	A1,A3,A4	mixed	C2	mixed	One might expect that low-elevation species should be more likely to experience impacts from land-use change at their lower limits in the Central Valley and foothills [45,46]. However, we detected few contractions at lower limits of low-elevation mammals (figure 3), and shifts were significantly more common at their upper limits where potential land-use impacts were less evident	Nevertheless, increased minimum temperatures are particularly troubling for mammals. While mammals can avoid heat stress by behavioural means (e.g. shifting daily activity), warming winters lead to increased energy expenditures for hibernators [49] and reduce the snow layer, which acts as insulation for non-hibernators [50]	Lassen Volcanic Park (northern CA), Yosemite National Park (central CA), Kings Canyon and Sequoia National Parks (southern CA)	northern	terrestrial	montane	NA	NA	NA	NA	NA	NA	NA	NA	Figure 1	Thomomys monticola	Mountain pocket gopher	Northern	elevation	occupancy shift	trailing edge	no change	0	m	Table S3	0		fails to support: no change	unclear				1922.5	2006.5	Metazoa	Chordata	Mammalia
103	P1	85	34	n/a	2	fine	resurveyed	modeled	A1,A3,A4	mixed	C2	mixed	One might expect that low-elevation species should be more likely to experience impacts from land-use change at their lower limits in the Central Valley and foothills [45,46]. However, we detected few contractions at lower limits of low-elevation mammals (figure 3), and shifts were significantly more common at their upper limits where potential land-use impacts were less evident	Nevertheless, increased minimum temperatures are particularly troubling for mammals. While mammals can avoid heat stress by behavioural means (e.g. shifting daily activity), warming winters lead to increased energy expenditures for hibernators [49] and reduce the snow layer, which acts as insulation for non-hibernators [50]	Lassen Volcanic Park (northern CA), Yosemite National Park (central CA), Kings Canyon and Sequoia National Parks (southern CA)	northern	terrestrial	montane	NA	NA	NA	NA	NA	NA	NA	NA	Figure 1	Thomomys monticola	Mountain pocket gopher	Central	elevation	occupancy shift	leading edge	no change	0	m	Table S3	0		fails to support: no change	unclear				1922.5	2006.5	Metazoa	Chordata	Mammalia
103	P1	85	34	n/a	2	fine	resurveyed	modeled	A1,A3,A4	mixed	C2	mixed	One might expect that low-elevation species should be more likely to experience impacts from land-use change at their lower limits in the Central Valley and foothills [45,46]. However, we detected few contractions at lower limits of low-elevation mammals (figure 3), and shifts were significantly more common at their upper limits where potential land-use impacts were less evident	Nevertheless, increased minimum temperatures are particularly troubling for mammals. While mammals can avoid heat stress by behavioural means (e.g. shifting daily activity), warming winters lead to increased energy expenditures for hibernators [49] and reduce the snow layer, which acts as insulation for non-hibernators [50]	Lassen Volcanic Park (northern CA), Yosemite National Park (central CA), Kings Canyon and Sequoia National Parks (southern CA)	northern	terrestrial	montane	NA	NA	NA	NA	NA	NA	NA	NA	Figure 1	Thomomys monticola	Mountain pocket gopher	Central	elevation	occupancy shift	trailing edge	no change	0	m	Table S3	0		fails to support: no change	unclear				1922.5	2006.5	Metazoa	Chordata	Mammalia
103	P1	85	34	n/a	2	fine	resurveyed	modeled	A1,A3,A4	mixed	C2	mixed	One might expect that low-elevation species should be more likely to experience impacts from land-use change at their lower limits in the Central Valley and foothills [45,46]. However, we detected few contractions at lower limits of low-elevation mammals (figure 3), and shifts were significantly more common at their upper limits where potential land-use impacts were less evident	Nevertheless, increased minimum temperatures are particularly troubling for mammals. While mammals can avoid heat stress by behavioural means (e.g. shifting daily activity), warming winters lead to increased energy expenditures for hibernators [49] and reduce the snow layer, which acts as insulation for non-hibernators [50]	Lassen Volcanic Park (northern CA), Yosemite National Park (central CA), Kings Canyon and Sequoia National Parks (southern CA)	northern	terrestrial	montane	NA	NA	NA	NA	NA	NA	NA	NA	Figure 1	Neotoma cinerea	Bushy-tailed woodrat	Northern	elevation	occupancy shift	leading edge	elevational decrease	-729	m	Table S3	-0.0857647		fails to support	unclear				1922.5	2006.5	Metazoa	Chordata	Mammalia
103	P1	85	34	n/a	2	fine	resurveyed	modeled	A1,A3,A4	mixed	C2	mixed	One might expect that low-elevation species should be more likely to experience impacts from land-use change at their lower limits in the Central Valley and foothills [45,46]. However, we detected few contractions at lower limits of low-elevation mammals (figure 3), and shifts were significantly more common at their upper limits where potential land-use impacts were less evident	Nevertheless, increased minimum temperatures are particularly troubling for mammals. While mammals can avoid heat stress by behavioural means (e.g. shifting daily activity), warming winters lead to increased energy expenditures for hibernators [49] and reduce the snow layer, which acts as insulation for non-hibernators [50]	Lassen Volcanic Park (northern CA), Yosemite National Park (central CA), Kings Canyon and Sequoia National Parks (southern CA)	northern	terrestrial	montane	NA	NA	NA	NA	NA	NA	NA	NA	Figure 1	Neotoma cinerea	Bushy-tailed woodrat	Northern	elevation	occupancy shift	trailing edge	elevational increase	202	m	Table S3	0.0237647		supports	unclear				1922.5	2006.5	Metazoa	Chordata	Mammalia
103	P1	85	34	n/a	2	fine	resurveyed	modeled	A1,A3,A4	mixed	C2	mixed	One might expect that low-elevation species should be more likely to experience impacts from land-use change at their lower limits in the Central Valley and foothills [45,46]. However, we detected few contractions at lower limits of low-elevation mammals (figure 3), and shifts were significantly more common at their upper limits where potential land-use impacts were less evident	Nevertheless, increased minimum temperatures are particularly troubling for mammals. While mammals can avoid heat stress by behavioural means (e.g. shifting daily activity), warming winters lead to increased energy expenditures for hibernators [49] and reduce the snow layer, which acts as insulation for non-hibernators [50]	Lassen Volcanic Park (northern CA), Yosemite National Park (central CA), Kings Canyon and Sequoia National Parks (southern CA)	northern	terrestrial	montane	NA	NA	NA	NA	NA	NA	NA	NA	Figure 1	Neotoma cinerea	Bushy-tailed woodrat	Central	elevation	occupancy shift	leading edge	elevational decrease	-807	m	Table S3	-0.0949412		fails to support	unclear				1922.5	2006.5	Metazoa	Chordata	Mammalia
103	P1	85	34	n/a	2	fine	resurveyed	modeled	A1,A3,A4	mixed	C2	mixed	One might expect that low-elevation species should be more likely to experience impacts from land-use change at their lower limits in the Central Valley and foothills [45,46]. However, we detected few contractions at lower limits of low-elevation mammals (figure 3), and shifts were significantly more common at their upper limits where potential land-use impacts were less evident	Nevertheless, increased minimum temperatures are particularly troubling for mammals. While mammals can avoid heat stress by behavioural means (e.g. shifting daily activity), warming winters lead to increased energy expenditures for hibernators [49] and reduce the snow layer, which acts as insulation for non-hibernators [50]	Lassen Volcanic Park (northern CA), Yosemite National Park (central CA), Kings Canyon and Sequoia National Parks (southern CA)	northern	terrestrial	montane	NA	NA	NA	NA	NA	NA	NA	NA	Figure 1	Neotoma cinerea	Bushy-tailed woodrat	Central	elevation	occupancy shift	trailing edge	elevational increase	580	m	Table S3	0.0682353		supports	unclear				1922.5	2006.5	Metazoa	Chordata	Mammalia
103	P1	85	34	n/a	2	fine	resurveyed	modeled	A1,A3,A4	mixed	C2	mixed	One might expect that low-elevation species should be more likely to experience impacts from land-use change at their lower limits in the Central Valley and foothills [45,46]. However, we detected few contractions at lower limits of low-elevation mammals (figure 3), and shifts were significantly more common at their upper limits where potential land-use impacts were less evident	Nevertheless, increased minimum temperatures are particularly troubling for mammals. While mammals can avoid heat stress by behavioural means (e.g. shifting daily activity), warming winters lead to increased energy expenditures for hibernators [49] and reduce the snow layer, which acts as insulation for non-hibernators [50]	Lassen Volcanic Park (northern CA), Yosemite National Park (central CA), Kings Canyon and Sequoia National Parks (southern CA)	northern	terrestrial	montane	NA	NA	NA	NA	NA	NA	NA	NA	Figure 1	Neotoma cinerea	Bushy-tailed woodrat	Southern	elevation	occupancy shift	leading edge	no change	0	m	Table S3	0		fails to support: no change	unclear				1922.5	2006.5	Metazoa	Chordata	Mammalia
103	P1	85	34	n/a	2	fine	resurveyed	modeled	A1,A3,A4	mixed	C2	mixed	One might expect that low-elevation species should be more likely to experience impacts from land-use change at their lower limits in the Central Valley and foothills [45,46]. However, we detected few contractions at lower limits of low-elevation mammals (figure 3), and shifts were significantly more common at their upper limits where potential land-use impacts were less evident	Nevertheless, increased minimum temperatures are particularly troubling for mammals. While mammals can avoid heat stress by behavioural means (e.g. shifting daily activity), warming winters lead to increased energy expenditures for hibernators [49] and reduce the snow layer, which acts as insulation for non-hibernators [50]	Lassen Volcanic Park (northern CA), Yosemite National Park (central CA), Kings Canyon and Sequoia National Parks (southern CA)	northern	terrestrial	montane	NA	NA	NA	NA	NA	NA	NA	NA	Figure 1	Neotoma cinerea	Bushy-tailed woodrat	Southern	elevation	occupancy shift	trailing edge	no change	0	m	Table S3	0		fails to support: no change	unclear				1922.5	2006.5	Metazoa	Chordata	Mammalia
103	P1	85	34	n/a	2	fine	resurveyed	modeled	A1,A3,A4	mixed	C2	mixed	One might expect that low-elevation species should be more likely to experience impacts from land-use change at their lower limits in the Central Valley and foothills [45,46]. However, we detected few contractions at lower limits of low-elevation mammals (figure 3), and shifts were significantly more common at their upper limits where potential land-use impacts were less evident	Nevertheless, increased minimum temperatures are particularly troubling for mammals. While mammals can avoid heat stress by behavioural means (e.g. shifting daily activity), warming winters lead to increased energy expenditures for hibernators [49] and reduce the snow layer, which acts as insulation for non-hibernators [50]	Lassen Volcanic Park (northern CA), Yosemite National Park (central CA), Kings Canyon and Sequoia National Parks (southern CA)	northern	terrestrial	montane	NA	NA	NA	NA	NA	NA	NA	NA	Figure 1	Tamias speciosus	Lodgepole chipmunk	Northern	elevation	occupancy shift	leading edge	no change	0	m	Table S3	0		fails to support: no change	unclear				1922.5	2006.5	Metazoa	Chordata	Mammalia
103	P1	85	34	n/a	2	fine	resurveyed	modeled	A1,A3,A4	mixed	C2	mixed	One might expect that low-elevation species should be more likely to experience impacts from land-use change at their lower limits in the Central Valley and foothills [45,46]. However, we detected few contractions at lower limits of low-elevation mammals (figure 3), and shifts were significantly more common at their upper limits where potential land-use impacts were less evident	Nevertheless, increased minimum temperatures are particularly troubling for mammals. While mammals can avoid heat stress by behavioural means (e.g. shifting daily activity), warming winters lead to increased energy expenditures for hibernators [49] and reduce the snow layer, which acts as insulation for non-hibernators [50]	Lassen Volcanic Park (northern CA), Yosemite National Park (central CA), Kings Canyon and Sequoia National Parks (southern CA)	northern	terrestrial	montane	NA	NA	NA	NA	NA	NA	NA	NA	Figure 1	Tamias speciosus	Lodgepole chipmunk	Northern	elevation	occupancy shift	trailing edge	elevational increase	222	m	Table S3	0.0261176		supports	unclear				1922.5	2006.5	Metazoa	Chordata	Mammalia
103	P1	85	34	n/a	2	fine	resurveyed	modeled	A1,A3,A4	mixed	C2	mixed	One might expect that low-elevation species should be more likely to experience impacts from land-use change at their lower limits in the Central Valley and foothills [45,46]. However, we detected few contractions at lower limits of low-elevation mammals (figure 3), and shifts were significantly more common at their upper limits where potential land-use impacts were less evident	Nevertheless, increased minimum temperatures are particularly troubling for mammals. While mammals can avoid heat stress by behavioural means (e.g. shifting daily activity), warming winters lead to increased energy expenditures for hibernators [49] and reduce the snow layer, which acts as insulation for non-hibernators [50]	Lassen Volcanic Park (northern CA), Yosemite National Park (central CA), Kings Canyon and Sequoia National Parks (southern CA)	northern	terrestrial	montane	NA	NA	NA	NA	NA	NA	NA	NA	Figure 1	Tamias speciosus	Lodgepole chipmunk	Central	elevation	occupancy shift	leading edge	no change	0	m	Table S3	0		fails to support: no change	unclear				1922.5	2006.5	Metazoa	Chordata	Mammalia
103	P1	85	34	n/a	2	fine	resurveyed	modeled	A1,A3,A4	mixed	C2	mixed	One might expect that low-elevation species should be more likely to experience impacts from land-use change at their lower limits in the Central Valley and foothills [45,46]. However, we detected few contractions at lower limits of low-elevation mammals (figure 3), and shifts were significantly more common at their upper limits where potential land-use impacts were less evident	Nevertheless, increased minimum temperatures are particularly troubling for mammals. While mammals can avoid heat stress by behavioural means (e.g. shifting daily activity), warming winters lead to increased energy expenditures for hibernators [49] and reduce the snow layer, which acts as insulation for non-hibernators [50]	Lassen Volcanic Park (northern CA), Yosemite National Park (central CA), Kings Canyon and Sequoia National Parks (southern CA)	northern	terrestrial	montane	NA	NA	NA	NA	NA	NA	NA	NA	Figure 1	Tamias speciosus	Lodgepole chipmunk	Central	elevation	occupancy shift	trailing edge	elevational increase	113	m	Table S3	0.0132941		supports	unclear				1922.5	2006.5	Metazoa	Chordata	Mammalia
103	P1	85	34	n/a	2	fine	resurveyed	modeled	A1,A3,A4	mixed	C2	mixed	One might expect that low-elevation species should be more likely to experience impacts from land-use change at their lower limits in the Central Valley and foothills [45,46]. However, we detected few contractions at lower limits of low-elevation mammals (figure 3), and shifts were significantly more common at their upper limits where potential land-use impacts were less evident	Nevertheless, increased minimum temperatures are particularly troubling for mammals. While mammals can avoid heat stress by behavioural means (e.g. shifting daily activity), warming winters lead to increased energy expenditures for hibernators [49] and reduce the snow layer, which acts as insulation for non-hibernators [50]	Lassen Volcanic Park (northern CA), Yosemite National Park (central CA), Kings Canyon and Sequoia National Parks (southern CA)	northern	terrestrial	montane	NA	NA	NA	NA	NA	NA	NA	NA	Figure 1	Tamias speciosus	Lodgepole chipmunk	Southern	elevation	occupancy shift	leading edge	no change	0	m	Table S3	0		fails to support: no change	unclear				1922.5	2006.5	Metazoa	Chordata	Mammalia
103	P1	85	34	n/a	2	fine	resurveyed	modeled	A1,A3,A4	mixed	C2	mixed	One might expect that low-elevation species should be more likely to experience impacts from land-use change at their lower limits in the Central Valley and foothills [45,46]. However, we detected few contractions at lower limits of low-elevation mammals (figure 3), and shifts were significantly more common at their upper limits where potential land-use impacts were less evident	Nevertheless, increased minimum temperatures are particularly troubling for mammals. While mammals can avoid heat stress by behavioural means (e.g. shifting daily activity), warming winters lead to increased energy expenditures for hibernators [49] and reduce the snow layer, which acts as insulation for non-hibernators [50]	Lassen Volcanic Park (northern CA), Yosemite National Park (central CA), Kings Canyon and Sequoia National Parks (southern CA)	northern	terrestrial	montane	NA	NA	NA	NA	NA	NA	NA	NA	Figure 1	Tamias speciosus	Lodgepole chipmunk	Southern	elevation	occupancy shift	trailing edge	elevational increase	638	m	Table S3	0.0750588		supports	unclear				1922.5	2006.5	Metazoa	Chordata	Mammalia
103	P1	85	34	n/a	2	fine	resurveyed	modeled	A1,A3,A4	mixed	C2	mixed	One might expect that low-elevation species should be more likely to experience impacts from land-use change at their lower limits in the Central Valley and foothills [45,46]. However, we detected few contractions at lower limits of low-elevation mammals (figure 3), and shifts were significantly more common at their upper limits where potential land-use impacts were less evident	Nevertheless, increased minimum temperatures are particularly troubling for mammals. While mammals can avoid heat stress by behavioural means (e.g. shifting daily activity), warming winters lead to increased energy expenditures for hibernators [49] and reduce the snow layer, which acts as insulation for non-hibernators [50]	Lassen Volcanic Park (northern CA), Yosemite National Park (central CA), Kings Canyon and Sequoia National Parks (southern CA)	northern	terrestrial	montane	NA	NA	NA	NA	NA	NA	NA	NA	Figure 1	Tamias amoenus	Yellow-pine chipmunk	Northern	elevation	occupancy shift	leading edge	no change	0	m	Table S3	0		fails to support: no change	unclear				1922.5	2006.5	Metazoa	Chordata	Mammalia
103	P1	85	34	n/a	2	fine	resurveyed	modeled	A1,A3,A4	mixed	C2	mixed	One might expect that low-elevation species should be more likely to experience impacts from land-use change at their lower limits in the Central Valley and foothills [45,46]. However, we detected few contractions at lower limits of low-elevation mammals (figure 3), and shifts were significantly more common at their upper limits where potential land-use impacts were less evident	Nevertheless, increased minimum temperatures are particularly troubling for mammals. While mammals can avoid heat stress by behavioural means (e.g. shifting daily activity), warming winters lead to increased energy expenditures for hibernators [49] and reduce the snow layer, which acts as insulation for non-hibernators [50]	Lassen Volcanic Park (northern CA), Yosemite National Park (central CA), Kings Canyon and Sequoia National Parks (southern CA)	northern	terrestrial	montane	NA	NA	NA	NA	NA	NA	NA	NA	Figure 1	Tamias amoenus	Yellow-pine chipmunk	Northern	elevation	occupancy shift	trailing edge	no change	0	m	Table S3	0		fails to support: no change	unclear				1922.5	2006.5	Metazoa	Chordata	Mammalia
103	P1	85	34	n/a	2	fine	resurveyed	modeled	A1,A3,A4	mixed	C2	mixed	One might expect that low-elevation species should be more likely to experience impacts from land-use change at their lower limits in the Central Valley and foothills [45,46]. However, we detected few contractions at lower limits of low-elevation mammals (figure 3), and shifts were significantly more common at their upper limits where potential land-use impacts were less evident	Nevertheless, increased minimum temperatures are particularly troubling for mammals. While mammals can avoid heat stress by behavioural means (e.g. shifting daily activity), warming winters lead to increased energy expenditures for hibernators [49] and reduce the snow layer, which acts as insulation for non-hibernators [50]	Lassen Volcanic Park (northern CA), Yosemite National Park (central CA), Kings Canyon and Sequoia National Parks (southern CA)	northern	terrestrial	montane	NA	NA	NA	NA	NA	NA	NA	NA	Figure 1	Tamias amoenus	Yellow-pine chipmunk	Central	elevation	occupancy shift	leading edge	elevational decrease	-81	m	Table S3	-0.00952941		fails to support	unclear				1922.5	2006.5	Metazoa	Chordata	Mammalia
103	P1	85	34	n/a	2	fine	resurveyed	modeled	A1,A3,A4	mixed	C2	mixed	One might expect that low-elevation species should be more likely to experience impacts from land-use change at their lower limits in the Central Valley and foothills [45,46]. However, we detected few contractions at lower limits of low-elevation mammals (figure 3), and shifts were significantly more common at their upper limits where potential land-use impacts were less evident	Nevertheless, increased minimum temperatures are particularly troubling for mammals. While mammals can avoid heat stress by behavioural means (e.g. shifting daily activity), warming winters lead to increased energy expenditures for hibernators [49] and reduce the snow layer, which acts as insulation for non-hibernators [50]	Lassen Volcanic Park (northern CA), Yosemite National Park (central CA), Kings Canyon and Sequoia National Parks (southern CA)	northern	terrestrial	montane	NA	NA	NA	NA	NA	NA	NA	NA	Figure 1	Tamias amoenus	Yellow-pine chipmunk	Central	elevation	occupancy shift	trailing edge	elevational increase	36	m	Table S3	0.00423529		supports	unclear				1922.5	2006.5	Metazoa	Chordata	Mammalia
103	P1	85	34	n/a	2	fine	resurveyed	modeled	A1,A3,A4	mixed	C2	mixed	One might expect that low-elevation species should be more likely to experience impacts from land-use change at their lower limits in the Central Valley and foothills [45,46]. However, we detected few contractions at lower limits of low-elevation mammals (figure 3), and shifts were significantly more common at their upper limits where potential land-use impacts were less evident	Nevertheless, increased minimum temperatures are particularly troubling for mammals. While mammals can avoid heat stress by behavioural means (e.g. shifting daily activity), warming winters lead to increased energy expenditures for hibernators [49] and reduce the snow layer, which acts as insulation for non-hibernators [50]	Lassen Volcanic Park (northern CA), Yosemite National Park (central CA), Kings Canyon and Sequoia National Parks (southern CA)	northern	terrestrial	montane	NA	NA	NA	NA	NA	NA	NA	NA	Figure 1	Sorex palustris	American water shrew	Northern	elevation	occupancy shift	leading edge	elevational decrease	-1906	m	Table S3	-0.224235		fails to support	unclear				1922.5	2006.5	Metazoa	Chordata	Mammalia
103	P1	85	34	n/a	2	fine	resurveyed	modeled	A1,A3,A4	mixed	C2	mixed	One might expect that low-elevation species should be more likely to experience impacts from land-use change at their lower limits in the Central Valley and foothills [45,46]. However, we detected few contractions at lower limits of low-elevation mammals (figure 3), and shifts were significantly more common at their upper limits where potential land-use impacts were less evident	Nevertheless, increased minimum temperatures are particularly troubling for mammals. While mammals can avoid heat stress by behavioural means (e.g. shifting daily activity), warming winters lead to increased energy expenditures for hibernators [49] and reduce the snow layer, which acts as insulation for non-hibernators [50]	Lassen Volcanic Park (northern CA), Yosemite National Park (central CA), Kings Canyon and Sequoia National Parks (southern CA)	northern	terrestrial	montane	NA	NA	NA	NA	NA	NA	NA	NA	Figure 1	Sorex palustris	American water shrew	Northern	elevation	occupancy shift	trailing edge	elevational decrease	-975	m	Table S3	-0.114706		fails to support	unclear				1922.5	2006.5	Metazoa	Chordata	Mammalia
103	P1	85	34	n/a	2	fine	resurveyed	modeled	A1,A3,A4	mixed	C2	mixed	One might expect that low-elevation species should be more likely to experience impacts from land-use change at their lower limits in the Central Valley and foothills [45,46]. However, we detected few contractions at lower limits of low-elevation mammals (figure 3), and shifts were significantly more common at their upper limits where potential land-use impacts were less evident	Nevertheless, increased minimum temperatures are particularly troubling for mammals. While mammals can avoid heat stress by behavioural means (e.g. shifting daily activity), warming winters lead to increased energy expenditures for hibernators [49] and reduce the snow layer, which acts as insulation for non-hibernators [50]	Lassen Volcanic Park (northern CA), Yosemite National Park (central CA), Kings Canyon and Sequoia National Parks (southern CA)	northern	terrestrial	montane	NA	NA	NA	NA	NA	NA	NA	NA	Figure 1	Sorex palustris	American water shrew	Central	elevation	occupancy shift	leading edge	no change	0	m	Table S3	0		fails to support: no change	unclear				1922.5	2006.5	Metazoa	Chordata	Mammalia
103	P1	85	34	n/a	2	fine	resurveyed	modeled	A1,A3,A4	mixed	C2	mixed	One might expect that low-elevation species should be more likely to experience impacts from land-use change at their lower limits in the Central Valley and foothills [45,46]. However, we detected few contractions at lower limits of low-elevation mammals (figure 3), and shifts were significantly more common at their upper limits where potential land-use impacts were less evident	Nevertheless, increased minimum temperatures are particularly troubling for mammals. While mammals can avoid heat stress by behavioural means (e.g. shifting daily activity), warming winters lead to increased energy expenditures for hibernators [49] and reduce the snow layer, which acts as insulation for non-hibernators [50]	Lassen Volcanic Park (northern CA), Yosemite National Park (central CA), Kings Canyon and Sequoia National Parks (southern CA)	northern	terrestrial	montane	NA	NA	NA	NA	NA	NA	NA	NA	Figure 1	Sorex palustris	American water shrew	Central	elevation	occupancy shift	trailing edge	elevational increase	506	m	Table S3	0.0595294		supports	unclear				1922.5	2006.5	Metazoa	Chordata	Mammalia
103	P1	85	34	n/a	2	fine	resurveyed	modeled	A1,A3,A4	mixed	C2	mixed	One might expect that low-elevation species should be more likely to experience impacts from land-use change at their lower limits in the Central Valley and foothills [45,46]. However, we detected few contractions at lower limits of low-elevation mammals (figure 3), and shifts were significantly more common at their upper limits where potential land-use impacts were less evident	Nevertheless, increased minimum temperatures are particularly troubling for mammals. While mammals can avoid heat stress by behavioural means (e.g. shifting daily activity), warming winters lead to increased energy expenditures for hibernators [49] and reduce the snow layer, which acts as insulation for non-hibernators [50]	Lassen Volcanic Park (northern CA), Yosemite National Park (central CA), Kings Canyon and Sequoia National Parks (southern CA)	northern	terrestrial	montane	NA	NA	NA	NA	NA	NA	NA	NA	Figure 1	Sorex palustris	American water shrew	Southern	elevation	occupancy shift	leading edge	no change	0	m	Table S3	0		fails to support: no change	unclear				1922.5	2006.5	Metazoa	Chordata	Mammalia
103	P1	85	34	n/a	2	fine	resurveyed	modeled	A1,A3,A4	mixed	C2	mixed	One might expect that low-elevation species should be more likely to experience impacts from land-use change at their lower limits in the Central Valley and foothills [45,46]. However, we detected few contractions at lower limits of low-elevation mammals (figure 3), and shifts were significantly more common at their upper limits where potential land-use impacts were less evident	Nevertheless, increased minimum temperatures are particularly troubling for mammals. While mammals can avoid heat stress by behavioural means (e.g. shifting daily activity), warming winters lead to increased energy expenditures for hibernators [49] and reduce the snow layer, which acts as insulation for non-hibernators [50]	Lassen Volcanic Park (northern CA), Yosemite National Park (central CA), Kings Canyon and Sequoia National Parks (southern CA)	northern	terrestrial	montane	NA	NA	NA	NA	NA	NA	NA	NA	Figure 1	Sorex palustris	American water shrew	Southern	elevation	occupancy shift	trailing edge	elevational increase	676	m	Table S3	0.0795294		supports	unclear				1922.5	2006.5	Metazoa	Chordata	Mammalia
103	P1	85	34	n/a	2	fine	resurveyed	modeled	A1,A3,A4	mixed	C2	mixed	One might expect that low-elevation species should be more likely to experience impacts from land-use change at their lower limits in the Central Valley and foothills [45,46]. However, we detected few contractions at lower limits of low-elevation mammals (figure 3), and shifts were significantly more common at their upper limits where potential land-use impacts were less evident	Nevertheless, increased minimum temperatures are particularly troubling for mammals. While mammals can avoid heat stress by behavioural means (e.g. shifting daily activity), warming winters lead to increased energy expenditures for hibernators [49] and reduce the snow layer, which acts as insulation for non-hibernators [50]	Lassen Volcanic Park (northern CA), Yosemite National Park (central CA), Kings Canyon and Sequoia National Parks (southern CA)	northern	terrestrial	montane	NA	NA	NA	NA	NA	NA	NA	NA	Figure 1	Marmota flaviventris	Yellow-bellied marmot	Northern	elevation	occupancy shift	leading edge	elevational increase	520	m	Table S3	0.0611765		supports	unclear				1922.5	2006.5	Metazoa	Chordata	Mammalia
103	P1	85	34	n/a	2	fine	resurveyed	modeled	A1,A3,A4	mixed	C2	mixed	One might expect that low-elevation species should be more likely to experience impacts from land-use change at their lower limits in the Central Valley and foothills [45,46]. However, we detected few contractions at lower limits of low-elevation mammals (figure 3), and shifts were significantly more common at their upper limits where potential land-use impacts were less evident	Nevertheless, increased minimum temperatures are particularly troubling for mammals. While mammals can avoid heat stress by behavioural means (e.g. shifting daily activity), warming winters lead to increased energy expenditures for hibernators [49] and reduce the snow layer, which acts as insulation for non-hibernators [50]	Lassen Volcanic Park (northern CA), Yosemite National Park (central CA), Kings Canyon and Sequoia National Parks (southern CA)	northern	terrestrial	montane	NA	NA	NA	NA	NA	NA	NA	NA	Figure 1	Marmota flaviventris	Yellow-bellied marmot	Northern	elevation	occupancy shift	trailing edge	no change	0	m	Table S3	0		fails to support: no change	unclear				1922.5	2006.5	Metazoa	Chordata	Mammalia
103	P1	85	34	n/a	2	fine	resurveyed	modeled	A1,A3,A4	mixed	C2	mixed	One might expect that low-elevation species should be more likely to experience impacts from land-use change at their lower limits in the Central Valley and foothills [45,46]. However, we detected few contractions at lower limits of low-elevation mammals (figure 3), and shifts were significantly more common at their upper limits where potential land-use impacts were less evident	Nevertheless, increased minimum temperatures are particularly troubling for mammals. While mammals can avoid heat stress by behavioural means (e.g. shifting daily activity), warming winters lead to increased energy expenditures for hibernators [49] and reduce the snow layer, which acts as insulation for non-hibernators [50]	Lassen Volcanic Park (northern CA), Yosemite National Park (central CA), Kings Canyon and Sequoia National Parks (southern CA)	northern	terrestrial	montane	NA	NA	NA	NA	NA	NA	NA	NA	Figure 1	Marmota flaviventris	Yellow-bellied marmot	Central	elevation	occupancy shift	leading edge	no change	0	m	Table S3	0		fails to support: no change	unclear				1922.5	2006.5	Metazoa	Chordata	Mammalia
103	P1	85	34	n/a	2	fine	resurveyed	modeled	A1,A3,A4	mixed	C2	mixed	One might expect that low-elevation species should be more likely to experience impacts from land-use change at their lower limits in the Central Valley and foothills [45,46]. However, we detected few contractions at lower limits of low-elevation mammals (figure 3), and shifts were significantly more common at their upper limits where potential land-use impacts were less evident	Nevertheless, increased minimum temperatures are particularly troubling for mammals. While mammals can avoid heat stress by behavioural means (e.g. shifting daily activity), warming winters lead to increased energy expenditures for hibernators [49] and reduce the snow layer, which acts as insulation for non-hibernators [50]	Lassen Volcanic Park (northern CA), Yosemite National Park (central CA), Kings Canyon and Sequoia National Parks (southern CA)	northern	terrestrial	montane	NA	NA	NA	NA	NA	NA	NA	NA	Figure 1	Marmota flaviventris	Yellow-bellied marmot	Central	elevation	occupancy shift	trailing edge	no change	0	m	Table S3	0		fails to support: no change	unclear				1922.5	2006.5	Metazoa	Chordata	Mammalia
103	P1	85	34	n/a	2	fine	resurveyed	modeled	A1,A3,A4	mixed	C2	mixed	One might expect that low-elevation species should be more likely to experience impacts from land-use change at their lower limits in the Central Valley and foothills [45,46]. However, we detected few contractions at lower limits of low-elevation mammals (figure 3), and shifts were significantly more common at their upper limits where potential land-use impacts were less evident	Nevertheless, increased minimum temperatures are particularly troubling for mammals. While mammals can avoid heat stress by behavioural means (e.g. shifting daily activity), warming winters lead to increased energy expenditures for hibernators [49] and reduce the snow layer, which acts as insulation for non-hibernators [50]	Lassen Volcanic Park (northern CA), Yosemite National Park (central CA), Kings Canyon and Sequoia National Parks (southern CA)	northern	terrestrial	montane	NA	NA	NA	NA	NA	NA	NA	NA	Figure 1	Marmota flaviventris	Yellow-bellied marmot	Southern	elevation	occupancy shift	leading edge	no change	0	m	Table S3	0		fails to support: no change	unclear				1922.5	2006.5	Metazoa	Chordata	Mammalia
103	P1	85	34	n/a	2	fine	resurveyed	modeled	A1,A3,A4	mixed	C2	mixed	One might expect that low-elevation species should be more likely to experience impacts from land-use change at their lower limits in the Central Valley and foothills [45,46]. However, we detected few contractions at lower limits of low-elevation mammals (figure 3), and shifts were significantly more common at their upper limits where potential land-use impacts were less evident	Nevertheless, increased minimum temperatures are particularly troubling for mammals. While mammals can avoid heat stress by behavioural means (e.g. shifting daily activity), warming winters lead to increased energy expenditures for hibernators [49] and reduce the snow layer, which acts as insulation for non-hibernators [50]	Lassen Volcanic Park (northern CA), Yosemite National Park (central CA), Kings Canyon and Sequoia National Parks (southern CA)	northern	terrestrial	montane	NA	NA	NA	NA	NA	NA	NA	NA	Figure 1	Marmota flaviventris	Yellow-bellied marmot	Southern	elevation	occupancy shift	trailing edge	no change	0	m	Table S3	0		fails to support: no change	unclear				1922.5	2006.5	Metazoa	Chordata	Mammalia
103	P1	85	34	n/a	2	fine	resurveyed	modeled	A1,A3,A4	mixed	C2	mixed	One might expect that low-elevation species should be more likely to experience impacts from land-use change at their lower limits in the Central Valley and foothills [45,46]. However, we detected few contractions at lower limits of low-elevation mammals (figure 3), and shifts were significantly more common at their upper limits where potential land-use impacts were less evident	Nevertheless, increased minimum temperatures are particularly troubling for mammals. While mammals can avoid heat stress by behavioural means (e.g. shifting daily activity), warming winters lead to increased energy expenditures for hibernators [49] and reduce the snow layer, which acts as insulation for non-hibernators [50]	Lassen Volcanic Park (northern CA), Yosemite National Park (central CA), Kings Canyon and Sequoia National Parks (southern CA)	northern	terrestrial	montane	NA	NA	NA	NA	NA	NA	NA	NA	Figure 1	Urocitellus beldingi	Belding's ground squirrel	Northern	elevation	occupancy shift	leading edge	elevational decrease	-217	m	Table S3	-0.0255294		fails to support	unclear				1922.5	2006.5	Metazoa	Chordata	Mammalia
103	P1	85	34	n/a	2	fine	resurveyed	modeled	A1,A3,A4	mixed	C2	mixed	One might expect that low-elevation species should be more likely to experience impacts from land-use change at their lower limits in the Central Valley and foothills [45,46]. However, we detected few contractions at lower limits of low-elevation mammals (figure 3), and shifts were significantly more common at their upper limits where potential land-use impacts were less evident	Nevertheless, increased minimum temperatures are particularly troubling for mammals. While mammals can avoid heat stress by behavioural means (e.g. shifting daily activity), warming winters lead to increased energy expenditures for hibernators [49] and reduce the snow layer, which acts as insulation for non-hibernators [50]	Lassen Volcanic Park (northern CA), Yosemite National Park (central CA), Kings Canyon and Sequoia National Parks (southern CA)	northern	terrestrial	montane	NA	NA	NA	NA	NA	NA	NA	NA	Figure 1	Urocitellus beldingi	Belding's ground squirrel	Northern	elevation	occupancy shift	trailing edge	no change	0	m	Table S3	0		fails to support: no change	unclear				1922.5	2006.5	Metazoa	Chordata	Mammalia
103	P1	85	34	n/a	2	fine	resurveyed	modeled	A1,A3,A4	mixed	C2	mixed	One might expect that low-elevation species should be more likely to experience impacts from land-use change at their lower limits in the Central Valley and foothills [45,46]. However, we detected few contractions at lower limits of low-elevation mammals (figure 3), and shifts were significantly more common at their upper limits where potential land-use impacts were less evident	Nevertheless, increased minimum temperatures are particularly troubling for mammals. While mammals can avoid heat stress by behavioural means (e.g. shifting daily activity), warming winters lead to increased energy expenditures for hibernators [49] and reduce the snow layer, which acts as insulation for non-hibernators [50]	Lassen Volcanic Park (northern CA), Yosemite National Park (central CA), Kings Canyon and Sequoia National Parks (southern CA)	northern	terrestrial	montane	NA	NA	NA	NA	NA	NA	NA	NA	Figure 1	Urocitellus beldingi	Belding's ground squirrel	Central	elevation	occupancy shift	leading edge	no change	0	m	Table S3	0		fails to support: no change	unclear				1922.5	2006.5	Metazoa	Chordata	Mammalia
103	P1	85	34	n/a	2	fine	resurveyed	modeled	A1,A3,A4	mixed	C2	mixed	One might expect that low-elevation species should be more likely to experience impacts from land-use change at their lower limits in the Central Valley and foothills [45,46]. However, we detected few contractions at lower limits of low-elevation mammals (figure 3), and shifts were significantly more common at their upper limits where potential land-use impacts were less evident	Nevertheless, increased minimum temperatures are particularly troubling for mammals. While mammals can avoid heat stress by behavioural means (e.g. shifting daily activity), warming winters lead to increased energy expenditures for hibernators [49] and reduce the snow layer, which acts as insulation for non-hibernators [50]	Lassen Volcanic Park (northern CA), Yosemite National Park (central CA), Kings Canyon and Sequoia National Parks (southern CA)	northern	terrestrial	montane	NA	NA	NA	NA	NA	NA	NA	NA	Figure 1	Urocitellus beldingi	Belding's ground squirrel	Central	elevation	occupancy shift	trailing edge	elevational increase	399	m	Table S3	0.0469412		supports	unclear				1922.5	2006.5	Metazoa	Chordata	Mammalia
103	P1	85	34	n/a	2	fine	resurveyed	modeled	A1,A3,A4	mixed	C2	mixed	One might expect that low-elevation species should be more likely to experience impacts from land-use change at their lower limits in the Central Valley and foothills [45,46]. However, we detected few contractions at lower limits of low-elevation mammals (figure 3), and shifts were significantly more common at their upper limits where potential land-use impacts were less evident	Nevertheless, increased minimum temperatures are particularly troubling for mammals. While mammals can avoid heat stress by behavioural means (e.g. shifting daily activity), warming winters lead to increased energy expenditures for hibernators [49] and reduce the snow layer, which acts as insulation for non-hibernators [50]	Lassen Volcanic Park (northern CA), Yosemite National Park (central CA), Kings Canyon and Sequoia National Parks (southern CA)	northern	terrestrial	montane	NA	NA	NA	NA	NA	NA	NA	NA	Figure 1	Urocitellus beldingi	Belding's ground squirrel	Southern	elevation	occupancy shift	leading edge	no change	0	m	Table S3	0		fails to support: no change	unclear				1922.5	2006.5	Metazoa	Chordata	Mammalia
[truncated: 32,732 more rows]
[truncated: 6 more columns]

## Sheet: Climate Variables
Climate Variable Reference List
New Reference Number	Variable Description: Ambient Temperature	New Reference Number	Variable Description: Sea Temperature	New Reference Number	Variable Description: Precipitation
A1	Annual Mean Temperature	B1	Mean annual sea surface temperature	C1	Total Annual Precipitation
A2	Annual Mean Diurnal Range	B2	Minimum annual sea surface temperature	C2	Mean annual precipitation
A3	Max temperature of warmest month (annual max)	B3	Maximum annual sea surface temperature	C3	Monthly mean precipitation
A4	Min temperature of coldest month (annual min)	B4	Mean annual seawater temperature anomaly	C4	Annual sum precipitation anomaly
A5	Mean temperature of warmest month	B5	Mean winter sea surface temperature	C5	Mean annual precipitation anomaly
A6	Mean temperature of coldest month	B6	Mean winter bottom sea temperature	C6	Precipitation Seasonality
A7	Mean temperature of the warmest quarter (summer)	B7	Mean summer sea surface temperature	C7	Precipitation of Wettest Quarter
[truncated: 42 more rows]
